# Supplementary material for: Integrative multiomics analysis reveals host-microbe-metabolite interplays associated with the aging process in Singaporeans
Source: Gut Microbes. 2022 May 12;14(1):2070392. doi: 10.1080/19490976.2022.2070392 (PMC9116421; doi:10.1080/19490976.2022.2070392)
Supplement: Supplemental Material [file KGMI_A_2070392_SM9370.zip › Supplementary Table S1.xlsx]

## Sheet: gut phylum profile
Supplementary Table S1 The taxonomic abundance profile of gut microbiome at phylum level
Taxa_name	Y33	Y32	Y31	Y30	Y29	Y28	Y27	Y26	Y25	Y24	Y23	Y22	Y21	Y20	Y19	Y18	Y17	Y16	Y15	Y14	Y13	Y12	Y10	Y09	Y08	Y07	Y06	Y05	Y04	Y03	Y02	Y01	E34	E33	E32	E31	E30	E28	E27	E26	E25	E24	E23	E22	E21	E20	E18	E17	E16
Euryarchaeota	0	0	0	0	0	0	1.95653	0	0	0	0	0	0	0	0	0	0	0	0	0	0	0	0	0	0	0	0	0	0	0	0	0	0	0.0036	3.37976	0	0	0	0.03275	0	0	0.37191	0	0	0	0.21209	0	0	0
Actinobacteria	0.98409	0.52726	2.10333	31.306	30.6655	0	20.3014	2.14822	4.10374	12.0911	0.65076	5.14001	0.84706	4.60678	4.43781	5.92871	0.16611	3.52779	1.71487	0.77871	2.41587	0.80428	1.02459	3.53174	0.31863	0.45685	0	8.87028	6.63906	5.90707	4.34705	29.118	35.6463	3.9714	6.70006	0.91395	13.5908	3.09768	4.76739	0	9.15349	7.60578	2.12291	0.37631	2.04613	0.87295	0.55627	3.63591	3.03413
Bacteroidetes	82.0316	54.1977	84.7577	20.6256	35.1105	87.4005	3.03515	90.6557	70.2248	39.741	90.1675	43.1064	84.6364	64.9861	63.7099	51.6208	88.4358	71.9831	87.3559	81.0233	70.1792	58.2755	88.5971	74.317	66.733	72.946	78.2444	47.998	36.5468	74.1666	86.2338	53.5833	16.097	65.8312	11.5655	59.8061	42.7522	64.1326	56.3449	86.2036	15.5615	23.2593	62.7469	77.7877	69.6701	68.5923	87.4847	54.6432	61.6087
Candidatus_Melainabacteria	0	0	0	0	0	0	0	0	0	0	0	0	0	0	0	0	0	0	0	0	0	0	0	0	0	0	0	0	0	0	0	0	0	0	0	0	0	0	0	0	0	0	0	0	0	0	0	0	0
Firmicutes	15.4175	24.8062	13.063	45.0872	30.9229	12.4769	72.12	6.14248	25.0164	46.9043	9.18177	51.0577	14.5165	28.1513	31.814	38.9953	10.9501	18.7562	9.89483	17.2325	27.3258	40.6415	10.3783	21.8598	32.501	25.5113	21.7138	42.9068	56.7067	19.6789	8.82177	16.997	45.9787	29.1795	71.4496	39.2438	43.581	30.1616	34.593	12.912	67.1154	64.5246	34.6851	21.8202	25.9237	29.2456	11.5954	41.2864	34.9319
Fusobacteria	0	20.3756	0.01067	0	0	0.01856	0	0	0	0	0	0	0	0	0	0	0.13307	0	0	0	0	0	0	0.16417	0	0	0	0	0	0	0	0	0	0	0	0	0	0	0	0.45571	0	0	0	0	0	0	0	0	0
Lentisphaerae	0	0	0	0	0	0	0	0	0	0	0	0	0	0	0	0	0	0	0	0	0	0	0	0	0	0	0	0	0	0	0	0	0	0	0	0	0	0	0.87379	0	0	0	0	0	0	0	0	0	0
Proteobacteria	1.56676	0.09331	0.06531	2.98116	3.30104	0.10401	2.58694	1.05362	0.65512	1.26363	0	0.69588	0	2.2558	0.03831	3.45523	0.31486	0.60613	1.03444	0.92641	0.07922	0.27871	0	0.1273	0.44744	0.76104	0.0418	0.01218	0.10744	0.24743	0.59737	0.02519	1.6626	1.01429	5.3107	0.03616	0.07595	2.60811	1.66143	0.42869	5.21507	0.07552	0.11942	0.01576	2.36008	1.077	0.3637	0.43445	0.42531
Synergistetes	0	0	0	0	0	0	0	0	0	0	0	0	0	0	0	0	0	0	0	0	0	0	0	0	0	0	0	0	0	0	0	0	0.02407	0	0	0	0	0	0	0	0	0	0	0	0	0	0	0	0
Verrucomicrobia	0	0	0	0	0	0	0	0	0	0	0	0	0	0	0	0	0	5.12682	0	0.03912	0	0	0	0	0	0.32486	0	0.21271	0	0	0	0.27643	0.5912	0	1.59436	0	0	0	0	0	2.9545	4.16282	0.3257	0	0	0	0	0	0
[truncated: 13 more columns]

## Sheet: gut genus profile
Supplementary Table S1 The The taxonomic abundance profile of gut microbiome at genus level
Taxa_name	Y33	Y32	Y31	Y30	Y29	Y28	Y27	Y26	Y25	Y24	Y23	Y22	Y21	Y20	Y19	Y18	Y17	Y16	Y15	Y14	Y13	Y12	Y10	Y09	Y08	Y07	Y06	Y05	Y04	Y03	Y02	Y01	E34	E33	E32	E31	E30	E28	E27	E26	E25	E24	E23	E22	E21	E20	E18	E17	E16
Methanobrevibacter	0	0	0	0	0	0	1.95653	0	0	0	0	0	0	0	0	0	0	0	0	0	0	0	0	0	0	0	0	0	0	0	0	0	0	0	3.37976	0	0	0	0.03275	0	0	0.34199	0	0	0	0.21209	0	0	0
Methanosphaera	0	0	0	0	0	0	0	0	0	0	0	0	0	0	0	0	0	0	0	0	0	0	0	0	0	0	0	0	0	0	0	0	0	0.0036	0	0	0	0	0	0	0	0.02992	0	0	0	0	0	0	0
Bifidobacterium	0.37021	0.52726	1.62622	27.7075	27.556	0	20.0805	2.04204	2.92323	6.36441	0.49669	5.03993	0.6071	2.00745	3.01823	4.37589	0	2.53986	0.73422	0.77871	1.87602	0.11082	0.40182	0.89354	0.31863	0.11386	0	7.08147	2.70317	4.05784	4.14282	25.3497	8.44033	3.28857	0.37818	0.56379	9.95998	2.7489	2.68295	0	3.25178	1.14851	0.58	0.11601	0.44608	0.48844	0.1847	2.68519	1.07731
Olsenella	0	0	0	0	0.29928	0	0	0.0337	0	0	0	0	0	0	0	0.03923	0	0	0	0	0	0	0	0	0	0	0	0	0	0.76416	0	0	0	0	0	0	0	0	0.02455	0	0	0	0	0	0	0	0	0	0
Collinsella	0.61387	0	0.47711	3.55081	2.11907	0	0	0	1.12923	5.7267	0.15407	0	0.23995	2.59934	1.38975	1.51359	0.16611	0.98793	0.98065	0	0.53985	0.69346	0.62277	2.5626	0	0.34299	0	1.71011	3.93588	1.06624	0.20423	3.36189	25.7882	0.68283	5.8068	0.17869	3.63086	0	2.05989	0	5.84021	6.22712	1.49108	0.2603	1.42353	0.38451	0.37156	0.80243	0.96325
Enorma	0	0	0	0	0.10154	0	0	0.07249	0	0	0	0	0	0	0	0	0	0	0	0	0	0	0	0	0	0	0	0	0	0	0	0	0.04959	0	0	0	0	0	0	0	0	0	0	0	0	0	0	0	0
Adlercreutzia	0	0	0	0	0.15585	0	0.15021	0	0	0	0	0	0	0	0.00829	0	0	0	0	0	0	0	0	0.0756	0	0	0	0.04836	0	0	0	0.13091	0.94987	0	0	0	0	0	0	0	0.0615	0.13421	0.05183	0	0	0	0	0.10312	0.71832
Asaccharobacter	0	0	0	0	0.05276	0	0.02435	0	0	0	0	0	0	0	0.02155	0	0	0	0	0	0	0	0	0	0	0	0	0	0	0	0	0.04733	0.24652	0	0	0	0	0	0	0	0	0.09594	0	0	0	0	0	0.04517	0.17327
Eggerthella	0	0	0	0.04769	0.28072	0	0	0	0.05128	0	0	0.06424	0	0	0	0	0	0	0	0	0	0	0	0	0	0	0	0	0	0	0	0	0.15139	0	0	0.17147	0	0.07217	0	0	0	0	0	0	0	0	0	0	0
Gordonibacter	0	0	0	0	0.10031	0	0.04626	0	0	0	0	0.03584	0	0	0	0	0	0	0	0	0	0	0	0	0	0	0	0	0	0	0	0	0.02044	0	0	0	0	0	0	0	0	0	0	0	0	0	0	0	0
Slackia	0	0	0	0	0	0	0	0	0	0	0	0	0	0	0	0	0	0	0	0	0	0	0	0	0	0	0	0.03033	0	0.01882	0	0.2282	0	0	0.51508	0	0	0.27661	0	0	0	0	0	0	0.17652	0	0	0	0.10198
Bacteroides	71.4345	49.932	30.3679	19.7007	22.5709	60.6672	0.83557	52.1982	67.8978	30.1014	66.2066	27.3731	61.686	29.1171	46.611	49.1217	84.8066	57.6275	62.8494	69.3367	62.0893	39.598	77.7526	73.8032	49.5818	49.3726	73.7826	34.0797	2.8621	15.4461	86.1483	37.9905	6.85529	52.6667	2.21554	48.2071	3.09978	58.0251	37.1013	63.1895	2.18022	10.9425	38.5639	75.4364	6.87783	48.0759	85.007	3.01774	17.859
Barnesiella	0	0	0	0	2.9066	2.87413	0	5.49375	0	0.40976	4.28642	1.66397	0	0.09282	0.80611	1.21424	0	1.45826	6.00736	1.74645	1.31489	0	0	0	0	1.59823	0	0.39478	0.02559	0	0	0	1.35474	0	0	0	0.21367	0	1.9462	5.34388	0.79249	0	0	0	0.23156	1.75013	0.10962	0	0
Coprobacter	0.19586	0	0	0	0	15.8575	0	0.88078	0	0	1.28481	0	11.3839	0	0	1.00211	0	0	0	0	0	0.17332	0	0	0.0455	0.21954	0.17563	0	0	0	0	0	0	0.67528	0	0.44098	0	0.08509	0.08407	0.9416	0	0.29503	0	0	0.26283	0.29009	0.0038	0.09301	1.19479
Butyricimonas	0	0	0	0	0	0.11763	0	0.76052	0	0	0.37892	0.01977	0.0405	0.28601	0.07903	0	0.01627	0.15687	0.04229	0	0.65074	0.00325	0.11224	0	0	0.02156	0.0219	0	0	0	0	0.0809	0	0.12576	0	0	0	0.47353	0.3317	0	0	0.1	0	0.01035	0.12164	0.27466	0.02973	0	0.30366
Odoribacter	0.13424	0	0.722	0.18757	0.793	2.20786	0	1.54064	1.37044	0	0.75943	0.66678	0	4.08096	0.47662	0	0.43305	0.90906	0.41238	0.31645	0	0.65625	0.93605	0.03173	0.92325	0.12787	0	0.26517	0	2.01601	0	0.15036	0.10376	1.28824	0.44607	0	0.11833	1.66878	1.87304	0	0.41882	0.59845	2.23503	0.8646	0.36367	0.68249	0.52153	0.18319	3.28271
Sanguibacteroides	0	0	0	0	0	0	0	0	0	0	0	0	0	0	0	0	0	0	0	0	0	0	0	0	0	0	0	0	0	0	0	0	0	0	0	0	0	0	0	0	0	0	0	0	0	0	0	0	0
Paraprevotella	0	0	0	0	0	0	0	0	0	0	0	0	0	0	0	0	0	0	0	0	0	0	0	0	0	0	0	0.34822	0	0.51771	0	0	0	0.6962	0.16855	0	0.11764	0	0.02149	1.62535	0	0	0	0	0	0	0	0	0.04098
Prevotella	0	0	36.0963	0	0	0	1.7067	0	0	0	0	2.40468	0	14.9908	0	0	0	0	0	0	0	0	0	0	0	5.29518	0	9.69391	31.49	15.7049	0	2.02156	0	1.90209	5.47161	0	38.0558	0	0	0	5.83125	1.91439	0	0	57.6475	3.61883	0	43.1084	6.1479
Alistipes	3.93669	0	8.36924	0.02124	5.59252	0.44299	0.16281	26.2417	0.31952	6.85043	14.2366	8.95526	9.79364	12.4346	13.2224	0	0.39649	7.92199	0.31597	1.85223	0.41419	14.0235	8.60872	0.22137	11.0291	15.0747	0	0.40083	2.08465	36.3663	0	8.80445	4.88273	7.43249	1.46617	2.9565	0	0.47996	4.05559	0.33319	5.32255	7.59131	20.1411	0.07187	0.64569	11.0553	1.13617	6.00534	29.9065
Parabacteroides	6.33033	4.26566	9.20226	0.71606	3.24755	5.23318	0.33007	3.54004	0.63706	2.37941	3.01463	2.02289	1.73237	3.98374	2.51474	0.28268	2.78342	3.90933	17.7284	7.77152	5.71006	3.82119	1.18753	0.26073	5.15329	1.23629	4.2642	2.81537	0.08447	4.11573	0.08547	4.53555	2.90054	1.04441	1.79759	8.20147	1.147	3.40017	10.9315	14.7701	1.01618	1.81765	1.80682	1.40443	3.51935	2.8449	0.6768	2.2355	2.87314
Enterococcus	0	0	0	0	0.96088	0	0	0	0	0	0	0	0	0	0	0	0	0.08814	0	0	0	0	0	0	0	0	0	0	0	0	0	0	0	0	0	0	0	0	0	0	0.00512	0	0	0	0	0	0	0	0
Lactobacillus	0	0	0	0	0	0	0	0	0	0	0	0	0	0	0	0	0	0	0	0	0	0	0	0	0	0	0	0	0	0	0	0	0	0	0	0	0	0	0	0	0	0	0	0	0.02999	0	0	0	0
Weissella	0	0	0	0	0	0	0.01282	0	0	0	0	0	0	0	0.16666	1.14894	0	0	0	0	0	0	0	0	0	0	0	0	0	0	0	0	0	0	0	0	0	0	0	0	0.01798	0	0	0	0	0	0	0	0
Lactococcus	0	0	0	0	0	0	0	0	0	0	0	0	0	0	0	0	0	0	0	0	0	0	0	0	0	0	0	0	0	0	0	0.58044	0	0	0	0	0	0	0	0	0	0	0	0	0	0	0	0	0
Streptococcus	0	0.12514	0	0.48278	0.26727	0	0.18065	0	0.04464	2.59682	0.10121	1.51089	0	0	0	0.14046	0	0.11467	0	0.20727	0.09802	0.0452	0	0.01691	0	0.06467	0	0.16018	0.52216	0.27651	0.06227	0	0.22783	0.24916	0.0029	0.02798	0.60413	0	0.37662	0.01352	0.67763	0.32288	0	0.01286	0	0.0072	0.00284	0.02973	0.12119
Catabacter	0	0	0	0	0	0	0.03132	0	0	0	0	0	0	0	0	0	0	0	0	0	0	0	0	0	0	0	0	0	0	0	0	0	0	0	0	0	0	0	0	0	0	0.17872	0	0	0	0	0	0	0
Clostridium	0.10973	0.22645	0	0.99257	0.18797	0	0.14633	0	0	0.08019	0.43809	0.01089	0	0	0	1.01758	0.66382	0	0.00927	0.10876	0	0.09316	0	0.32431	0	0	0.91547	1.49003	0	0	0	0.19217	0.00854	0.18729	1.55742	0.52791	0.70407	0	0.03783	0.01138	0.15476	0.15315	0.66806	0	0.31471	0	0.10735	0.19551	0.62643
Hungatella	0	0	0	0	0	0	0	0	0	0	0	0.59248	0	0	0	0	0	0	0	0	0	0	0	0	0	0	0	0	0	0	0	0.06198	0	0	0	0	0	0	0	0	0	0	0	0	0	0	0	0	0
Intestinimonas	0	0	0	0	0	0	0	0	0	0	0	0	0	0	0	0	0	0	0	0	0	0	0	0	0	0	0	0	0	0.19653	0	0	0.06763	0	0	0	0	0	0	0	0	0	0.19128	0	0	0	0	0	0
Lawsonibacter	0	0	0.01205	0	0	0	0	0	0	0	0	0	0	0	0	0	0	0	0	0	0.08509	0	0	0	0	0	0	0	0	0.03539	0	0	0.2862	0	0.06517	0	0	0	0	0.01705	0	0	0	0	0.05667	0	0	0	0.02496
Monoglobus	0	0	0	0	0	0	0	0	0	0	0	0	0	0	0	0	0	0	0	0	0	0	0	0	0	0	0	0.39665	0	0	0	0.04056	0	0	0	0	0	0	0	0	0	0	0	0	0	0	0	0	0
Anaerofustis	0	0	0	0	0	0	0	0	0	0	0	0	0	0	0	0	0	0	0	0	0	0	0	0	0	0	0	0	0	0	0	0	0.05368	0	0	0	0	0	0	0	0	0	0	0	0	0	0	0	0
Eubacterium	3.37281	0.64687	6.13033	0.61753	2.4739	3.63849	1.31408	0	1.28396	0.70604	0.11922	6.94177	0.68386	0.17739	6.47641	2.04021	0	0.45891	0.53887	0.53689	0.19413	2.10078	0.23608	0.60138	0.02628	0.5317	0	1.47286	5.60103	4.38609	0	3.15711	5.71274	3.6835	5.60028	0.66669	4.30238	2.46467	1.13861	0	4.63887	7.68143	5.56004	1.05247	0.93706	3.34247	0.92515	4.46164	8.45386
Anaerostipes	0.07878	0.12629	0.29142	1.86211	0.2827	0.22904	9.0898	0	2.71004	0.87791	0.15096	9.08306	1.0563	0.21344	0.09793	0	0	0.65057	0	0.41879	0.121	0.26562	0	7.46299	0.84116	0.79063	0	0.23967	0.09914	0.07884	0	1.5704	1.38647	1.70861	6.08375	17.9973	2.39106	5.84173	0	0	1.76562	14.5184	0.91429	0.31766	0	0.15335	0.70675	0.26873	0.27512
Anaerotignum	0	0	0.03262	0	0	0	0	0	0	0	0	0.38507	0	0	0	0	0	0	0	0	0	0	0	0	0	0	1.03019	0	0	0	0	0	0	0	0	0	0	0	0	0	0	0	0	0	0	0	0	0	0
Blautia	0.95228	3.38776	0.88499	24.2439	4.1851	0.42726	11.002	0.36759	4.11565	3.07358	0.41188	5.8848	0.4905	1.2764	0.09361	3.40298	0.5991	1.33277	2.48351	1.37206	0.18591	0.0565	0.47275	2.20869	0.61239	0.76469	1.72488	0.18762	9.51896	0.30514	4.24309	0.50424	5.64765	1.15548	3.75097	8.6625	3.29506	3.44593	0.28937	1.81613	4.61316	4.77403	0.38354	0.23626	0.4791	0.58011	0.24407	1.05476	0.72169
Butyrivibrio	0	0	0	0	0	0	0	0	0	0	0	0	0	0	0	0	0	0	0	0	0	0	0	0	0	0	0	0	0	0	0	0	0	0	1.10066	0	0	0	0	0	0	0	0	0	0	0	0	0	0
Coprococcus	0.20811	0	0	0	0.4744	0.06982	0.15176	0	0.40635	0	0	0.18339	1.02482	0.06337	0.86737	0	0	0.69971	0	2.37165	0.44816	0.03868	0.26637	0.73425	0	0.09481	0	0.16634	0	0.19072	0.06969	0.0166	0	0	6.69567	0.33317	0.47899	1.29167	2.39862	0	2.26369	1.71289	3.90422	0	0.50621	0	0.078	0.9356	0.11199
Dorea	0.20809	0.12822	0.50516	3.75362	1.88083	0.26448	8.68439	0.12736	0.18458	0.15499	0	3.13144	0.45084	1.00618	0.62318	0	0	0.35224	0.95794	0.09881	0.3228	0.19361	0	0.23354	0.01789	0	0.46096	0.05177	9.68359	0.55669	0	0.4401	0.07207	0.57284	5.09799	2.16239	1.87827	0.27018	0.14464	0	9.63407	8.9625	0.03887	0	2.2405	0	0.04308	0.80645	2.58519
Eisenbergiella	0	0	0	0	0.19588	0	0	0	0	0	0	0.6349	0	0	0	0	0	0	0	0	0	0	0	0	0	0	0	0	0	0	0	0	0.14188	0	0	0.10142	0	0	0	0	0	0	0	0	0	0	0	0	0
Fusicatenibacter	0.16436	0	0.45799	3.22275	3.33218	0.12142	3.7045	0.1365	1.18526	1.7489	0.35627	5.04458	0.2366	0.36059	0.14152	3.34209	0	0.08814	0	0.5337	0.39498	0.4584	0.12781	0.88406	0.51743	0.36369	0.09043	0.31715	0.24552	0.04016	0.64336	0.94239	1.32449	1.35002	1.95988	0	1.21182	2.548	0.95731	0.2199	1.86979	1.50434	0.38107	0.11655	0.27548	0.25753	0.38625	1.56858	0.85195
Lachnoclostridium	0	0.03959	0	0.01536	0	0	0	0.03145	0	0	0	0.29713	0	0	0	0	2.51315	0	0	0	0.12745	0	0	0	0.01451	0	0.0567	0	0	0	0	0	0.14577	0	0	0.45684	0	0.01369	0	0	0	0	0	0	0	0	0	0	0
Lachnospira	1.08745	0	0	0	0	0	0	0	0	0	0	0	0.53191	0	0.0583	0.82509	0	0	0	0	0	0	0	0.71128	0.33513	0.03874	0	0	0.01006	0	0	0.09607	0	0.46302	2.24004	0	0	0	1.75053	0	0	0	0	0.53157	0.91994	0	0	1.61081	0
Murimonas	0	0	0	0	0	0	0	0	0	0	0	0.03803	0	0	0	0	0	0	0	0	0	0	0	0	0	0	0	0	0	0	0	0	0	0	0	0	0	0	0	0	0	0	0	0	0	0	0	0	0
Roseburia	3.07931	0.01935	0	0.42345	1.05931	2.22963	16.5936	0	1.08658	1.37917	1.60147	4.53414	3.21512	3.33155	12.5454	12.4498	0	0.12356	0.26659	0.00814	0.3482	2.73225	1.91647	0	4.43385	5.80142	1.01522	4.48787	1.41242	2.27558	0	1.14566	0.89661	2.25661	2.47264	3.54521	7.57398	3.2947	17.5046	1.88345	2.43958	2.57643	12.0393	16.7451	2.8763	1.46644	0.92093	5.82137	6.28226
Sellimonas	0	0	0	0	0.12553	0	0	0	0	0.19696	0	0	0	0	0	0.6268	0	0.00856	0	0	0	0	0	0	0.18559	0	0	0	0	0	0	0	1.15594	0.03553	0	0	0	0	0	0	0	0	0	0	0	0.07542	0	0	0
Tyzzerella	0	0	0	0	0	0	0	0	0	0	0	0	0	0	0	0	0	0	0	0.11391	0	0	0	0	0	0	0	0	0	0	0.10936	0	0	0	0	0.00864	0	0	0	0	0	0	0	0	0	0	0	0	0
Oscillibacter	0.3395	0	0	0	0.24301	0.03308	0	0	0	0.04998	0	0	0.07128	0.1772	0	0	0	0	0.49962	1.51273	0	0.34966	0	0	0	0.05266	0	1.10537	0	0	0	2.38766	0	0.00933	0.32018	0	0.03176	0	0.0281	0	0.05854	0.68099	0.26721	0.94439	0.06472	1.03045	0	0.13551	0.78558
Intestinibacter	0	0	0	0	0	0	0	0	0	0	0	0	0	0	0	0	0	0	0	0	0	0	0	0	0	0	0	0	0	0	0.07392	0	0.19684	0	0	0	0	0	0	0	0	0	0	0	0	0.26668	0	0	0
Paraclostridium	0	0	0	0	0	0	0	0	0	0	0	0	0	0	0	1.03211	0	0	0	0	0	0	0	0	0	0	0	0	0	0	0	0	0	0	0	0	0	0	0	0	0	0	0	0	0	0	0	0	0
Romboutsia	0	0	0	0	0	0	0	0	0	0.00551	0	0	0	0	0	0	0	0	0	0	0	0	0	0	0	0	0	0	0	0	0	0	0	0	0	0	0	0	0	0	0	0	0	0	0	0	0	0	0
Agathobaculum	0.00204	0	0	0.31547	0	0	1.12677	0	0.44342	0.23989	0	0.71212	0	0	0	0.05601	0	0	0	0	0	0	0.07393	0	0.24933	0.09594	0	0.04771	0.70122	0	0	0	0.16904	0.01864	0.26505	0.86088	0.62014	0.16514	0.03377	0.03908	0.66292	0.36991	0.10853	0.19978	0	0	0	0.04324	0.15609
Anaeromassilibacillus	0	0	0	0	0	0	0	0	0	0	0	0	0	0	0	0	0	0	0	0	0	0	0	0	0	0	0	0	0	0	0	0	0.13119	0	0	0	0	0	0	0	0	0	0	0	0	0	0	0	0
Anaerotruncus	0	0	0	0.07714	0.00886	0	0.39429	0.0464	0	0	0	0	0	0	0	0	0	0	0	0	0	0	0	0	0	0	0.35159	0	0	0	0	0	0.08313	0.08911	0	0	0	0	0	0.07407	0	0	0	0	0	0	0	0	0
Faecalibacterium	2.37673	0	0.84752	2.45009	6.7882	2.51548	5.52111	0.14659	3.23729	4.76896	2.81438	1.5649	1.2426	10.2575	1.67383	0.93222	2.08037	2.54277	1.10686	6.0176	2.48256	9.05107	1.41803	3.09506	5.21978	11.2221	0.19764	11.3491	3.37797	3.91996	0	3.84813	0.34105	4.41284	4.32833	2.07421	4.05429	2.64951	4.01009	1.66515	3.45932	6.43838	3.02033	0.18445	1.70778	3.67963	0.73187	1.51296	6.5605
Flavonifractor	0.41436	0.10879	0.19553	0.30885	0.04482	0	0	0.4641	0.00461	0.06723	1.05925	0.9068	0.25836	0.0613	0.20759	0.06887	0.79931	0.05037	0.31056	1.46815	1.99115	0	0.23062	0.18695	0.12752	0.71561	4.29227	0	0.00779	0	1.64349	0.14265	2.03314	0.60348	0.01735	0.07965	0	0.61129	0	0.66985	0.13171	0	0.06736	0.27033	0	0	0.0888	0	0.19895
Gemmiger	0	0	0.1498	0	1.08064	0	0.36086	0	0	0	0	0.01078	0.03128	0	0.08177	0	0	0	0	0	0	0	0	0.00421	0	0	0	0.04551	0	0	0	0	0	0	0	0	0	0	0.04285	0	0.09032	0.12222	0.02105	0	0.02778	0.13305	0	0.01963	0.02567
Harryflintia	0	0	0	0	0	0	0	0	0	0	0	0	0	0	0	0	0	0	0	0	0	0	0	0	0	0	0	0	0	0	0	0	0.01045	0	0	0	0	0	0	0	0	0	0	0	0	0	0	0	0
Pseudoflavonifractor	0	0	0	0	0	0	0	0	0	0	0	0	0	0	0	0	0	0	0	0	0	0	0	0	0	0	0	0	0	0	0	0	0.43475	0	0	0	0	0	0	0	0	0	0	0	0	0	0	0	0
Ruminococcus	0.04422	0	0.27243	0	6.12031	1.8352	0.60263	0	0.61918	15.077	1.00286	0	2.79155	1.07446	6.78741	3.6657	0	4.91096	0	0	0	9.46241	0.03005	0.92227	14.1047	2.93638	0	14.1309	0	2.8265	0	0	17.0418	3.49973	0.81518	1.38535	1.14469	0	1.37931	5.5288	0	9.99461	4.34241	0.56875	0	17.3136	2.93684	0.9694	2.98749
Ruthenibacterium	0	0	0.24801	0.462	0.31409	0	0.25585	2.07443	0	0	0.69841	0.17671	0	0.22999	0	0.43623	0.49848	0	0.17378	0	1.32701	0.81223	0.08587	0	0	0.41834	2.97337	0	0	0.1655	0	0.40388	2.20483	0.28616	0.01233	0	0	0.12142	0	0.03877	0	0.22871	0.00231	0	0	0.02004	0	0.19739	0
Candidatus_Stoquefichus	0.03804	0	0	0	0	0	0	0	0	0	0	0	0	0	0	0	0	0	0.0889	0	0	0	0	0	0	0	0	0	0	0	0	0	0	0	0	0	0	0	0	0	0	0	0	0	0	0	0	0	0
Catenibacterium	0	0	0	0	0	0	0	0	0	0	0	0	0	0	0	0	0	0	0	0	0	0	0	0	0	0	0	0	0	0	0	0	0	0	0	0	0	0	0	0	0	0	0	0	0.20866	0	0	0.02931	0.8957
Coprobacillus	0	0	0	0	0.03195	0	0	0	0	0	0	0	0	0	0	0	0	0	0	0	0	0	0	0	0	0	0	0	0	0	0	0	0.15434	0.00936	0	0	0	0	0	0	0.34008	0.35105	0	0	0	0	0	0	0
Dielma	0	0	0	0.01935	0	0	0	0	0	0	0	0.05643	0	0	0	0	0	0	0	0	0	0	0	0	0	0	0.00716	0	0	0	0	0	0	0	0	0	0	0.01955	0	0	0	0	0	0	0	0	0	0	0
Erysipelatoclostridium	0	0	0.00563	0.23519	0	0	0	0	0	0	0	1.93684	0	0	0	0.72133	0.27073	0.42122	0	0.03547	0	0	0	0	0	0	0	0	0	0	0.03003	0	0.56333	0.19715	0	0	0	0.19195	0	0	0	0	0	0	0	0	0	0	0
Faecalicoccus	0	0	0	0	0	0	0	0	0	0	0	0	0	0	0	0	0	0	0	0	0	0	0	0	0	0	0	0	0	0	0	0	0	0	0	0	0	0	0	0	0	0	0	0	0	0	0	0	0
Faecalitalea	0	0	0	0	0	0	0	0	0	0	0	0	0	0	0	0	0	0	0	0	0	0	0	0	0.12557	0	0	0	0	0	0	0	0	0	0	0	0	0	0	0	0	0	0	0	0	0	0	0	0
Holdemanella	0	0	0	0	0	0	0	0	0	0	0	0	0	0	0	0	0	0	0	0	0	0	0	0	0	0	0	0	0	0	1.33557	0	0	0	0.00275	0	0	0	0	0	0.44722	0	0	0	0.04964	0	0	0.00501	0
Holdemania	0	0	0	0	0	0	0	0	0	0	0	0	0	0	0	0	0	0	0	0	0	0	0	0	0	0	0	0	0	0	0	0	0	0	0	0	0	0	0	0	0	0.04414	0	0	0	0	0	0	0
Turicibacter	0.03786	0	0	0	0.00229	0	0	0	0.06497	0.34873	0	0	0	0.04422	0	0	0	0	0	0	0	0.17295	0.04099	0	0	0	0	0	0.17892	0	0.12964	0	0.03041	0.03871	0	0	0	0	0.57751	0	0	0	0	0	1.17886	0	0	0	0
Acidaminococcus	0.7223	11.2071	0	0	0	0	0	0	0.5391	6.26217	0.39605	0.50739	0	0.51407	0.31531	0.39584	0	0	1.83681	0.53254	14.4705	1.62279	0.68264	3.75094	4.37382	0	5.67623	0	0	0.13883	0	0	3.95347	0.63682	0	0	0.92694	0	0	0	0.11083	0	0.24019	0	0.38021	0	0	0	0
Phascolarctobacterium	0.14102	0.69668	0.01582	0	0	0.27336	0.08018	0	0.42124	0.32522	0	0.85432	0.37665	0.47029	0	0	3.21834	0.05877	0	1.89597	0	0	0.00429	0.53142	1.29799	0.75205	0	0.6767	0.05353	0	0.45461	0.06162	0.2725	0.32395	3.64034	0.35375	2.29718	0.07873	0.20587	0.60532	0	2.98309	0.58338	0.19338	0	0.29309	0.9337	0.57979	0.37168
Megamonas	0.06915	8.09401	0.20608	0	0	0.30737	0	0	0.36644	0.97767	0	0.70286	0.40723	0.43276	0	0	0	0	0	0	0	0	0	0	0	0	2.91226	0	10.3704	0.12162	0.02674	0	0	0	0.76936	0	1.10066	7.07063	0	0.32958	24.2105	0	0	0	0	0	1.78738	11.7252	2.50163
Mitsuokella	0	0	0	0	0	0	0	0	0	0	0	0	0	0	0	1.18811	0	0	0	0	0	0	0	0	0	0	0	0	0	0	0	0	0	0	0	0	0	0	0	0	0	0	0	0	2.18268	0	0	0	0
Allisonella	0	0	0	0	0	0	0	0	0	0	0	0.02441	0	0	0	0	0	0	0	0	0	0	0	0	0.01804	0	0	0	0	0	0	0	0	0	0	0	0	0	0	0	0	0	0	0	0	0	0	0	0
Dialister	0.26358	0	1.68178	2.42239	0.12035	0	11.4116	1.71967	0	0	0	0	0	5.48023	0.59584	0	0	0	0	0	3.87118	0.62158	1.96189	0	0	0	0.00945	0	0.76555	1.84788	0	0.06295	0.83659	1.38205	0	0	0	0	0.99847	0	0.19823	0	0	0	0	0	0	5.13803	0
Megasphaera	0.0532	0	0	0.04466	0	0	0	0	0	0	0.00269	0	0	0	0	2.78661	0.3068	0	0	0	0	0	0	0	0	0	0	0	10.1263	0	0	0	0	0	0	0	0	0	0	0	0	0	0	0	1.09665	0.13522	0	0	0
Veillonella	0.02616	0	0	0	0	0	0	0	0	0.49878	0	0	0	0.02225	0	0	0	0	0	0	0	0	0	0	0	0	0	0	0	0	0	0	0	0	0	0	0	0	0	0	0	0	0	0	0	0	0.21152	0	0
Fusobacterium	0	20.3756	0.01067	0	0	0.01856	0	0	0	0	0	0	0	0	0	0	0.13307	0	0	0	0	0	0	0.16417	0	0	0	0	0	0	0	0	0	0	0	0	0	0	0	0.45571	0	0	0	0	0	0	0	0	0
Victivallis	0	0	0	0	0	0	0	0	0	0	0	0	0	0	0	0	0	0	0	0	0	0	0	0	0	0	0	0	0	0	0	0	0	0	0	0	0	0	0.87379	0	0	0	0	0	0	0	0	0	0
Comamonas	0	0	0	0	0	0	0	0.75459	0	0	0	0	0	0	0	0	0	0	0	0	0	0	0	0	0	0	0	0	0	0	0	0	0	0	0	0	0	0	0	0	0	0	0	0	0	0	0	0	0
Oxalobacter	0	0	0	0	0	0	0	0	0	0	0	0.05589	0	0	0	0	0	0	0	0	0	0	0	0	0	0	0	0	0	0	0	0.02519	0	0	0	0	0	0	0	0	0	0.01872	0.11942	0	0	0	0	0	0
Parasutterella	0.74344	0	0	0	0	0	0	0	0	0	0	0	0	0	0	0	0	0	0	0.92641	0	0	0	0	0	0	0	0	0	0	0	0	0	0.05852	0	0	0	0	0	0	0	0	0	0	0	0	0	0	0
Turicimonas	0	0	0	0.20094	0	0	0	0	0	0	0	0	0	0	0	0	0	0	0	0	0	0	0	0	0	0	0	0	0	0	0	0	0	0	0	0	0	0	0	0	0	0	0	0	0	0	0	0	0
Bilophila	0	0	0	0	0	0	0	0	0	0	0	0	0	0	0	0	0	0	0	0	0.03525	0	0	0	0	0	0	0	0	0	0	0	0.02986	0	0	0.03616	0.07595	0.02952	0	0	0	0.02672	0	0	0	0	0	0	0
Desulfovibrio	0	0	0	0	0	0	0	0.00497	0	0	0	0	0	0	0	0	0	0	0	0	0	0.09073	0	0	0	0	0	0	0	0	0	0	0	0	0.58638	0	0	0	0	0	0.44069	0	0	0	0	0	0	0	0
Succinatimonas	0	0	0	0	0	0	0	0	0	0	0	0	0	0	0	0	0	0	0	0	0	0	0	0	0	0	0	0	0	0	0	0	0	0	0	0	0	0	0	0	0	0	0	0	0	0	0.03549	0	0
Citrobacter	0	0	0	0	0	0	0	0	0	0	0	0	0	0	0	0	0	0	0	0	0	0.11497	0	0	0	0	0	0	0	0	0	0	0	0	0	0	0	0	0	0	0	0	0	0	0	0	0	0	0.33325
Enterobacter	0	0	0	0	0	0	0	0	0	0	0	0	0	0	0	1.66444	0	0	0	0	0	0	0	0	0	0	0	0	0	0	0	0	0	0	0	0	0	0	0	0	0.05	0	0	0	0	0	0	0	0
Escherichia	0.3757	0	0	2.28917	2.84929	0	1.109	0.29406	0.65512	1.03353	0	0.22433	0	2.07132	0	1.09956	0.06687	0.60613	0.9058	0	0	0.07301	0	0	0.34241	0	0.0418	0	0	0.22141	0.59737	0	1.63274	0.95122	0	0	0	2.57859	1.6145	0.04492	2.76552	0	0	0.01576	2.36008	0	0	0	0
Klebsiella	0.41058	0.01793	0	0.49105	0.45175	0.03663	1.47794	0	0	0	0	0	0	0	0	0.69124	0.24799	0	0	0	0.04397	0	0	0.1273	0	0	0	0	0	0	0	0	0	0	4.72432	0	0	0	0	0.28289	1.95887	0.03008	0	0	0	1.077	0	0	0.09206
Kluyvera	0	0	0	0	0	0	0	0	0	0	0	0.27188	0	0	0	0	0	0	0	0	0	0	0	0	0	0	0	0	0	0	0	0	0	0	0	0	0	0	0	0	0	0	0	0	0	0	0	0	0
Haemophilus	0.03704	0.07538	0.06531	0	0	0	0	0	0	0.2301	0	0	0	0.18447	0.03831	0	0	0	0	0	0	0	0	0	0.10504	0.76104	0	0	0.10744	0.02602	0	0	0	0.00455	0	0	0	0	0	0.10088	0	0	0	0	0	0	0.32822	0.43445	0
Cloacibacillus	0	0	0	0	0	0	0	0	0	0	0	0	0	0	0	0	0	0	0	0	0	0	0	0	0	0	0	0	0	0	0	0	0	0	0	0	0	0	0	0	0	0	0	0	0	0	0	0	0
Pyramidobacter	0	0	0	0	0	0	0	0	0	0	0	0	0	0	0	0	0	0	0	0	0	0	0	0	0	0	0	0	0	0	0	0	0.02407	0	0	0	0	0	0	0	0	0	0	0	0	0	0	0	0
Akkermansia	0	0	0	0	0	0	0	0	0	0	0	0	0	0	0	0	0	5.12682	0	0.03912	0	0	0	0	0	0.32486	0	0.21271	0	0	0	0.27643	0.5912	0	1.59436	0	0	0	0	0	2.9545	4.16282	0.3257	0	0	0	0	0	0
Blastocystis	0	0	0	0	0	0	0	0	0	0	0	0	0	0	0	0	0	0	0	0	0	0	0	0	0	0	0	0	0	0	0	0	0	0	0	0	0	0	1.72668	0	0	0	0	0	0	0	0	0	0
[truncated: 13 more columns]

## Sheet: gut species profile
Supplementary Table S1 The taxonomic abundance profile of gut microbiome at species level
Taxa_name	Y33	Y32	Y31	Y30	Y29	Y28	Y27	Y26	Y25	Y24	Y23	Y22	Y21	Y20	Y19	Y18	Y17	Y16	Y15	Y14	Y13	Y12	Y10	Y09	Y08	Y07	Y06	Y05	Y04	Y03	Y02	Y01	E34	E33	E32	E31	E30	E28	E27	E26	E25	E24	E23	E22	E21	E20	E18	E17	E16
Methanobrevibacter_smithii	0	0	0	0	0	0	1.95653	0	0	0	0	0	0	0	0	0	0	0	0	0	0	0	0	0	0	0	0	0	0	0	0	0	0	0	3.37976	0	0	0	0.03275	0	0	0.34199	0	0	0	0.21209	0	0	0
Methanosphaera_stadtmanae	0	0	0	0	0	0	0	0	0	0	0	0	0	0	0	0	0	0	0	0	0	0	0	0	0	0	0	0	0	0	0	0	0	0.0036	0	0	0	0	0	0	0	0.02992	0	0	0	0	0	0	0
Bifidobacterium_adolescentis	0.1917	0.51219	0.9076	11.7187	19.4815	0	9.8304	1.44464	0.24698	4.75615	0.38402	4.48304	0.15903	1.28543	2.65097	3.40654	0	0.70733	0.18213	0	0.91843	0.11082	0.40182	0.80981	0	0	0	6.60013	2.07982	2.49729	0	7.92301	4.21646	1.95127	0.37818	0	8.96526	0	1.81986	0	2.33912	0.67382	0.03002	0	0.44009	0.3255	0	2.47293	0.78684
Bifidobacterium_bifidum	0	0	0	0	0	0	0	0	0	0	0	0	0	0.27235	0.25686	0	0	0	0.31079	0.03039	0.39325	0	0	0	0	0	0	0	0	0.93262	0	0	0	0	0	0	0	0	0.41065	0	0	0	0.06889	0.00951	0	0	0	0	0
Bifidobacterium_longum	0.17851	0.01507	0.71862	15.9888	8.0745	0	5.35662	0.27348	2.67624	1.60826	0.11266	0.55689	0.44807	0.44967	0.1104	0.96935	0	1.83253	0.05696	0.74832	0.51475	0	0	0.08373	0.03838	0.11386	0	0.48135	0.26219	0.60647	4.14282	17.4267	4.22387	1.3373	0	0.56379	0.48982	0.48311	0.45243	0	0.3245	0	0.09985	0	0.00599	0.16294	0.07432	0.21226	0.29047
Bifidobacterium_pseudocatenulatum	0	0	0	0	0	0	4.89354	0.32391	0	0	0	0	0	0	0	0	0	0	0.18435	0	0.04959	0	0	0	0.28025	0	0	0	0.36117	0.02146	0	0	0	0	0	0	0.5049	2.26579	0	0	0.58816	0.47469	0.38123	0.1065	0	0	0.11039	0	0
Olsenella_scatoligenes	0	0	0	0	0.29928	0	0	0.0337	0	0	0	0	0	0	0	0.03923	0	0	0	0	0	0	0	0	0	0	0	0	0	0.76416	0	0	0	0	0	0	0	0	0.02455	0	0	0	0	0	0	0	0	0	0
Collinsella_aerofaciens	0.61387	0	0.47711	3.55081	2.05575	0	0	0	1.12923	5.7267	0.15407	0	0.23995	2.59934	1.38975	1.51359	0.16611	0.98793	0.98065	0	0.53985	0.69346	0.62277	2.5626	0	0.34299	0	1.71011	3.93588	1.06624	0.20423	3.36189	25.7882	0.68283	5.8068	0	3.63086	0	2.05989	0	5.84021	6.22712	1.49108	0.2603	1.42353	0.38451	0.37156	0.80243	0.96325
Collinsella_intestinalis	0	0	0	0	0	0	0	0	0	0	0	0	0	0	0	0	0	0	0	0	0	0	0	0	0	0	0	0	0	0	0	0	0	0	0	0.17869	0	0	0	0	0	0	0	0	0	0	0	0	0
Collinsella_stercoris	0	0	0	0	0.06332	0	0	0	0	0	0	0	0	0	0	0	0	0	0	0	0	0	0	0	0	0	0	0	0	0	0	0	0	0	0	0	0	0	0	0	0	0	0	0	0	0	0	0	0
Enorma_massiliensis	0	0	0	0	0	0	0	0.07249	0	0	0	0	0	0	0	0	0	0	0	0	0	0	0	0	0	0	0	0	0	0	0	0	0.04959	0	0	0	0	0	0	0	0	0	0	0	0	0	0	0	0
[Collinsella]_massiliensis	0	0	0	0	0.10154	0	0	0	0	0	0	0	0	0	0	0	0	0	0	0	0	0	0	0	0	0	0	0	0	0	0	0	0	0	0	0	0	0	0	0	0	0	0	0	0	0	0	0	0
Adlercreutzia_equolifaciens	0	0	0	0	0.15585	0	0.15021	0	0	0	0	0	0	0	0.00829	0	0	0	0	0	0	0	0	0.0756	0	0	0	0.04836	0	0	0	0.13091	0.94987	0	0	0	0	0	0	0	0.0615	0.13421	0.05183	0	0	0	0	0.10312	0.71832
Asaccharobacter_celatus	0	0	0	0	0.05276	0	0.02435	0	0	0	0	0	0	0	0.02155	0	0	0	0	0	0	0	0	0	0	0	0	0	0	0	0	0.04733	0.24652	0	0	0	0	0	0	0	0	0.09594	0	0	0	0	0	0.04517	0.17327
Eggerthella_lenta	0	0	0	0.04769	0.28072	0	0	0	0.05128	0	0	0.06424	0	0	0	0	0	0	0	0	0	0	0	0	0	0	0	0	0	0	0	0	0.15139	0	0	0.17147	0	0.07217	0	0	0	0	0	0	0	0	0	0	0
Gordonibacter_pamelaeae	0	0	0	0	0.10031	0	0.04626	0	0	0	0	0.03584	0	0	0	0	0	0	0	0	0	0	0	0	0	0	0	0	0	0	0	0	0.02044	0	0	0	0	0	0	0	0	0	0	0	0	0	0	0	0
Slackia_isoflavoniconvertens	0	0	0	0	0	0	0	0	0	0	0	0	0	0	0	0	0	0	0	0	0	0	0	0	0	0	0	0.03033	0	0.01882	0	0.2282	0	0	0.51508	0	0	0.27661	0	0	0	0	0	0	0.17652	0	0	0	0.10198
Bacteroides_caccae	0	0	6.0962	0	1.33902	0.65737	0.48091	17.2685	1.95953	0	7.09868	3.67926	1.4927	0.90652	0.38261	0	5.09396	1.40707	3.26133	0	0	2.29344	1.49051	0.26763	0	4.32475	0	0	0.23465	1.16833	0	3.02772	0.04162	0	0	0	0.28414	4.40666	2.93234	5.04193	0.08313	0.48514	3.03878	3.99463	4.12639	1.61762	0.83572	0	0.89211
Bacteroides_cellulosilyticus	0	0	0	0	0	0.20997	0	0	0	0	0.40673	0	0.83774	0.0617	0.15794	0	0.23122	0	0.21695	0	0	0	0	0	0.52038	0.1363	0	0.18584	0	0	0	0.16461	0	0	0	0	0	0	0.11856	0.18599	0	0.22317	0.13764	6.59569	0	0.13236	0	0	0
Bacteroides_clarus	0.85335	0	0	0.17919	0	0	0	0.26486	0	0	0.13902	0.06422	0	0	0.06984	0	0.00402	0	0.76347	0	0.13025	0.30245	0	0	0	0.0671	0.86449	0	0	0.09442	0	0	0.04181	0.26915	0	7.5381	0	0.74142	0	0.15472	0	0	0	0	0.11677	0	0	0	0.14393
Bacteroides_coprocola	0	0	0	0	0	0	0	0	0	0	0	0.49864	0	0.65434	0	0	0	1.61349	0	0	4.54156	0.19007	0	0	0	0	0	3.11473	0.13014	0	0	0	0.03712	4.13151	0	0	0.04334	0	0	2.86805	0.20247	0.13586	0	0	0.27852	0	0	0.26965	0
Bacteroides_coprophilus	0	0	0	0	0	0	0	0	0	0	0	0	0	1.65949	0	0	0	0	0	0	0	0	0	0	0	0	0	0	0	0	0	0	0	0	0	0	0	0	0	0	0	0	0	0	0	0	0	0	0
Bacteroides_dorei	24.8511	39.8935	0	0.27079	1.53475	6.93589	0.1997	9.26927	11.8477	22.7107	1.31534	0.0642	3.90585	0.09327	6.7662	4.18075	30.1639	0	29.1905	2.96661	4.44698	0.40405	1.33879	0.02998	1.25282	2.42268	28.2831	6.1875	0	0.88059	6.91734	1.81	1.24402	0.08857	0.19062	16.0755	0	0.52557	6.33925	2.2458	0.53724	2.65161	20.5034	17.1682	0	0	3.42643	0.02506	1.29422
Bacteroides_eggerthii	2.21701	0	0	5.14922	2.94497	0	0	5.80976	0	0	0	0	0	0.02755	6.22883	0	0	3.62733	4.59571	0	0	5.6231	0.17746	0	0.12583	0	0	0	0	0	0	0	0	10.9512	0.14527	0	0	4.37878	2.3673	0	0	0	0	1.47503	0	2.87116	5.90793	0.73002	0.03416
Bacteroides_finegoldii	0	0	0	0	0	0.18863	0	0	0	0	0	0.60639	0.14148	0	0	0	0	0.37171	0	1.70977	0	0	2.12471	0	0.07803	5.47266	0	1.37331	0	0	0	0	0	0	0	0	0	0.24288	0	0.47071	0	0	0	3.33756	0.17274	0.09403	0.07433	0	0.59257
Bacteroides_fragilis	5.98089	0.06871	0.0812	0	5.93508	0	0	0	0	2.15029	0.03525	0	0	0	0.36867	0	6.62688	0	1.60415	0	0.09197	0	0	0	0	0	6.53308	0	0.13519	0.2246	2.24798	0	0	0.21126	0	2.8179	0	2.07855	0	0	0	0	0	0	0	0	0	0	0
Bacteroides_intestinalis	0	0	0.00204	0	2.88341	0	0	0	0	0	0.62068	0	0	0	0	1.17496	0	2.28624	0	0	0	0	0	0	0	0	0	0	0	1.97898	0	1.40088	0	0	0	0	0	0	0	0	0	0	0	0.18984	0	1.29533	0.04306	0	0
Bacteroides_massiliensis	0	0	0	0.61824	0	8.72196	0	0	0.53647	0	0.63075	0.20466	1.34259	0	0	0.83404	0	0.48568	0	2.44392	0.39393	0.28483	0.9689	2.6129	0	0.7912	0	0	0	0	0	0.72421	0	0.83202	0	0	0	0	0	0	0	0.09699	0	5.01312	0	0.23569	4.64796	0	0.1232
Bacteroides_nordii	0	0	0	0.00507	0	0	0	0	0	0	0	0	0	0	0	0	0	0	0	0	0	0	0	0	0	0	0	0	0	0	0	0.02153	0	0	0	0	0	0	0	0	0	0	0	0	0	0	0	0	0
Bacteroides_oleiciplenus	0	0	0	0	0	0	0	0	0	0	0	0	0	0	0	0	0	0	0	0	0	0	0	0	0	0	0	0	0	0	0	0	0	0	0	0	0	0	0	0	0	0	0	0	0	0	0	0	0
Bacteroides_ovatus	30.4981	0.12045	1.66104	5.47493	0.3757	2.48922	0.12419	8.16304	3.50661	0.2201	1.02456	6.73931	2.66972	1.1304	3.28806	3.60297	33.17	1.94758	2.77663	4.98352	0.75105	5.72607	2.91632	1.39875	1.57532	11.3617	0	0.13851	0.09908	1.01299	0.02483	1.41062	0	1.25342	0.05446	9.60883	0.07019	2.05136	1.32733	6.96507	0	0.76581	3.02902	7.06771	0.07727	0	1.53399	0.04453	0.19451
Bacteroides_plebeius	0	0	13.0287	0	0	20.7587	0	0	40.4154	0	0	0	0	14.0204	0	0	0	9.73803	0	4.76779	0	1.89533	0	45.6054	0	0	0	8.54549	0	0.07272	0	1.7252	0	16.4159	0	0	0	32.9801	0	0	0	1.07788	0	0	0	0	0	0	0
Bacteroides_salyersiae	0	0	0	0	0	0	0	0	0	0	0	0	0	0	0	0	0.25388	0.71716	0.07232	2.36878	0	0.71128	1.622	0.09317	0	0	0	0	0	0	0	0	0	0	0.07896	0	0	0	0	0.10354	0.31834	0.37217	0	6.79854	0	0	0	0	1.18563
Bacteroides_sp_CAG_144	0	0	0	0	0	0.88333	0	0	0	0	0	0	0	0	0	0	0	0	0	0	0	0	0	0	0	0	0	0	0	0	0	0	0	0	0	0	0	0	0	0	0	0	0	0	0	0	0.11582	0	0
Bacteroides_sp_CAG_633	0	0	0	0	0	0	0	0	0	0	0	0	0	0	0	0	0	0	0	0	0	0	0	0	0	0	0	0	0	0	0	0	0	0	0	0	0	0	0	0	0	0	0	0	0.06005	0	0	0	0
Bacteroides_sp_D2	0	0	0	0	0	0	0	0	0	0	0	0	0	0	0	0	0	0	0	0.08281	0	0	0	0	0	0	0	0	0	0	0	0	0	0	0	0	0	0	0	0	0	0	0	0	0	0	0	0	0
Bacteroides_sp_OM05_12	0	0	0	0	0.01904	0	0	0	0	0	0	0	0	0	0	0	0	0	0	0	0	0	0	0	0	0	0	0	0	0	0	0	0	0	0	0.33977	0	0	0	0	0	0	0	0	0	0	0	0	0
Bacteroides_sp_OM08_11	0	0	0	0	0	0	0	0	0	0	0	0	0	0	0	0	0	0	0	0	0	0	0	0.04569	0	0	0	0	0	0	0	0	0	0	0	0	0	0	0	0	0	0	0	0	0	0	0	0	0
Bacteroides_stercorirosoris	0	0	0	0	0	0	0	0	0	0	0	0	0	0	0	0	0	0	0	0	0	0	0	0	0	0	0	0	0	0	0	0	0	0	0	0.09788	0	0	0	0	0	0	0	0	0	0	0	0	0
Bacteroides_stercoris	0	0	0.89723	0	1.46215	5.00892	0	0	0.30488	1.69634	27.5568	0	22.8096	0.75645	21.1673	3.60911	0	12.6799	4.1697	37.4578	21.8362	0	14.727	9.54303	20.2658	1.19932	0	0	0	4.50818	30.1066	11.0231	0	0	0.32387	0	0.30017	0	2.70832	3.95184	0.10868	0.78994	6.34391	0	0.08951	2.37639	37.7312	0	0
Bacteroides_thetaiotaomicron	2.27049	2.92983	0.8429	0.68596	0.4354	5.8608	0	1.59595	0.3423	0	1.4186	0.45764	1.38106	2.09547	0.30803	1.05669	1.84118	0.71996	1.81675	3.04871	3.66645	0.50852	1.72151	0.54687	1.95822	2.93783	2.14881	1.12642	0	0.98863	1.91994	1.05112	0.12625	1.39709	0.06622	9.25432	0	1.75428	1.39393	0.70081	0.06463	0.54784	0.82933	0.88761	0.27381	0.45318	0.55197	0.06263	1.5427
Bacteroides_uniformis	4.71487	5.44907	2.85069	4.5489	3.1026	1.53534	0.03078	7.38762	7.84767	1.5472	22.4423	1.31657	19.1281	3.74904	5.90338	34.5403	7.33485	20.3859	14.382	2.64217	20.0447	16.9282	25.3437	2.95188	20.8956	14.0858	21.0255	4.34404	0.18939	3.51446	19.1775	9.87588	5.31202	14.9308	0.73704	0	0.04208	7.0208	11.1479	16.8192	0.39676	3.79609	4.68181	20.578	0.33681	25.1464	16.7292	0.75874	8.78752
Bacteroides_vulgatus	0	0	4.07409	2.76842	1.92887	2.23872	0	2.43923	1.13717	0	2.12914	13.7422	7.97718	3.36059	1.9214	0	0	1.57457	0	4.84278	6.10964	4.21991	25.0716	10.3306	2.62656	6.36522	0	7.96319	2.07365	0.84925	25.7542	5.64847	0	1.93128	0.34865	0	2.35986	1.84472	7.93702	23.5118	0.46898	0	0	0	1.33663	13.5712	12.8998	1.09456	2.63299
Bacteroides_xylanisolvens	0.04873	1.4704	0.83384	0	0.60988	5.17834	0	0	0	1.77676	1.38874	0	0	0.60186	0.04873	0.12298	0.08678	0.07305	0	2.02196	0.07657	0.51072	0.2501	0.3773	0.28335	0.20803	14.9276	1.1007	0	0.15293	0	0.10716	0.05245	0.25445	0.27046	2.47483	0	0	0.82944	0.17004	0	0	0	2.33059	0.00933	0.28255	0.50963	0.03256	0.43542
Barnesiella_intestinihominis	0	0	0	0	2.9066	2.87413	0	5.49375	0	0.40976	4.28642	1.66397	0	0.09282	0.80611	1.21424	0	1.45826	6.00736	1.74645	1.31489	0	0	0	0	1.59823	0	0.39478	0.02559	0	0	0	1.35474	0	0	0	0.21367	0	1.9462	5.34388	0.79249	0	0	0	0.23156	1.75013	0.10962	0	0
Coprobacter_fastidiosus	0	0	0	0	0	15.5019	0	0	0	0	1.28481	0	11.3839	0	0	0.991	0	0	0	0	0	0	0	0	0	0.21954	0	0	0	0	0	0	0	0.36718	0	0	0	0	0	0.91958	0	0.1577	0	0	0	0.03964	0.0038	0.09301	1.19479
Coprobacter_secundus	0.19586	0	0	0	0	0.35565	0	0.88078	0	0	0	0	0	0	0	0.01112	0	0	0	0	0	0.17332	0	0	0.0455	0	0.17563	0	0	0	0	0	0	0.30811	0	0.44098	0	0.08509	0.08407	0.02202	0	0.13734	0	0	0.26283	0.25045	0	0	0
Butyricimonas_synergistica	0	0	0	0	0	0.06737	0	0	0	0	0.37554	0	0.01702	0	0	0	0.01627	0	0.01867	0	0	0.00325	0.11224	0	0	0.02156	0	0	0	0	0	0.0809	0	0.12358	0	0	0	0	0	0	0	0.02358	0	0	0	0.07846	0.02973	0	0
Butyricimonas_virosa	0	0	0	0	0	0.05026	0	0.76052	0	0	0.00338	0.01977	0.02348	0.28601	0.07903	0	0	0.15687	0.02363	0	0.65074	0	0	0	0	0	0.0219	0	0	0	0	0	0	0.00218	0	0	0	0.47353	0.3317	0	0	0.07642	0	0.01035	0.12164	0.19621	0	0	0.30366
Odoribacter_laneus	0	0	0	0	0	0	0	0	0	0	0	0	0	0	0	0	0	0	0	0	0	0	0	0	0	0	0	0	0	0	0	0	0	0	0	0	0	0	0	0	0	0	0	0	0	0	0	0	0
Odoribacter_splanchnicus	0.13424	0	0.722	0.18757	0.793	2.20786	0	1.54064	1.37044	0	0.75943	0.66678	0	4.08096	0.47662	0	0.43305	0.90906	0.41238	0.31645	0	0.65625	0.93605	0.03173	0.92325	0.12787	0	0.26517	0	2.01601	0	0.15036	0.10376	1.28824	0.44607	0	0.11833	1.66878	1.87304	0	0.41882	0.59845	2.23503	0.8646	0.36367	0.68249	0.52153	0.18319	3.28271
Sanguibacteroides_justesenii	0	0	0	0	0	0	0	0	0	0	0	0	0	0	0	0	0	0	0	0	0	0	0	0	0	0	0	0	0	0	0	0	0	0	0	0	0	0	0	0	0	0	0	0	0	0	0	0	0
Paraprevotella_clara	0	0	0	0	0	0	0	0	0	0	0	0	0	0	0	0	0	0	0	0	0	0	0	0	0	0	0	0.00697	0	0.31629	0	0	0	0	0	0	0.00675	0	0	0.92738	0	0	0	0	0	0	0	0	0
Paraprevotella_xylaniphila	0	0	0	0	0	0	0	0	0	0	0	0	0	0	0	0	0	0	0	0	0	0	0	0	0	0	0	0.34125	0	0.20142	0	0	0	0.6962	0.16855	0	0.11089	0	0.02149	0.69796	0	0	0	0	0	0	0	0	0.04098
Prevotella_copri	0	0	36.0963	0	0	0	1.63931	0	0	0	0	2.40468	0	13.6133	0	0	0	0	0	0	0	0	0	0	0	0	0	0	31.49	7.95592	0	0	0	0	3.05338	0	38.0558	0	0	0	3.13027	0.08241	0	0	50.9612	0	0	39.7619	6.1479
Prevotella_sp_AM42_24	0	0	0	0	0	0	0	0	0	0	0	0	0	0	0	0	0	0	0	0	0	0	0	0	0	0	0	0	0	0	0	0	0	0	1.56862	0	0	0	0	0	0	0	0	0	0.93495	0	0	3.34654	0
Prevotella_sp_CAG_1031	0	0	0	0	0	0	0	0	0	0	0	0	0	0	0	0	0	0	0	0	0	0	0	0	0	0	0	0	0	0	0	0	0	0	0	0	0	0	0	0	0	0	0	0	0	0	0	0	0
Prevotella_sp_CAG_1092	0	0	0	0	0	0	0	0	0	0	0	0	0	0	0	0	0	0	0	0	0	0	0	0	0	0	0	0	0	0	0	0	0	0	0	0	0	0	0	0	0	0	0	0	0.95804	0	0	0	0
Prevotella_sp_CAG_279	0	0	0	0	0	0	0	0	0	0	0	0	0	1.37752	0	0	0	0	0	0	0	0	0	0	0	5.29518	0	9.69391	0	6.89974	0	0	0	1.90209	0	0	0	0	0	0	0	1.83198	0	0	4.79331	3.61883	0	0	0
Prevotella_sp_CAG_520	0	0	0	0	0	0	0.06738	0	0	0	0	0	0	0	0	0	0	0	0	0	0	0	0	0	0	0	0	0	0	0	0	0	0	0	0.84962	0	0	0	0	0	0	0	0	0	0	0	0	0	0
Prevotella_sp_CAG_891	0	0	0	0	0	0	0	0	0	0	0	0	0	0	0	0	0	0	0	0	0	0	0	0	0	0	0	0	0	0	0	0	0	0	0	0	0	0	0	0	2.70098	0	0	0	0	0	0	0	0
Prevotella_stercorea	0	0	0	0	0	0	0	0	0	0	0	0	0	0	0	0	0	0	0	0	0	0	0	0	0	0	0	0	0	0.84919	0	2.02156	0	0	0	0	0	0	0	0	0	0	0	0	0	0	0	0	0
Alistipes_finegoldii	0	0	0	0	0.0183	0	0	0.21189	0	0	0	0	2.07228	1.38235	0	0	0.07179	0	0	0	0	0	0	0	0	0	0	0.04883	0	0.09817	0	0	0	0.94095	0.13104	0	0	0.09142	0.00617	0.33319	0	1.13817	20.1411	0	0	0	0.18347	0.48376	0.56155
Alistipes_indistinctus	0	0	0	0	0	0	0	0.11388	0	0	0	0	0	0	0	0	0	0.10819	0	0	0.41419	0	0	0	0	0	0	0.05306	0	6.82685	0	0	0.01757	0	0.12165	0.03781	0	0	0.04701	0	0	0.20488	0	0.01657	0	0	0	0.08487	2.48793
Alistipes_inops	0	0	0	0	0	0.30538	0	0	0	0	14.2366	0	0	0	0	0	0	0	0	0.91867	0	0	0	0.22137	0	0	0	0	0	0.70677	0	0	0	0	0	0	0	0	0	0	0	0	0	0	0	0	0	0	0
Alistipes_onderdonkii	0	0	0	0.02124	0.0423	0	0	0	0	0	0	0	0	0	0.73504	0	0.077	0	0	0	0	0	0.0357	0	0.03726	0	0	0.29895	0	0.06042	0	0	0	0	0	0	0	0.10497	0	0	0	0	0	0	0	0.13642	0	0	0
Alistipes_putredinis	3.93669	0	7.12338	0	4.94711	0	0.16281	25.9159	0	6.85043	0	8.95526	7.61664	11.0523	12.4873	0	0	7.74622	0	0	0	14.0235	8.2023	0	10.3523	15.0747	0	0	2.08465	28.1176	0	8.05707	4.86515	4.7501	1.09524	2.91869	0	0	3.16039	0	5.29092	6.19833	0	0	0.29435	10.5351	0.95269	5.43671	26.6781
Alistipes_shahii	0	0	1.24586	0	0.58481	0.13761	0	0	0.31952	0	0	0	0.0909	0	0	0	0.2477	0.06759	0.31597	0.93357	0	0	0.37071	0	0.63955	0	0	0	0	0.55644	0	0.74737	0	1.74144	0.11825	0	0	0.28357	0.84201	0	0.03163	0.04993	0	0.0553	0.35135	0.38381	0	0	0.17894
Alistipes_timonensis	0	0	0	0	0	0	0	0	0	0	0	0	0.01382	0	0	0	0	0	0	0	0	0	0	0	0	0	0	0	0	0	0	0	0	0	0	0	0	0	0	0	0	0	0	0	0	0	0	0	0
Parabacteroides_distasonis	1.30682	4.26566	8.26964	0.25133	0.43733	5.16041	0.23305	0.65139	0.63706	0.27859	1.27261	0.70218	1.11845	1.92984	1.71447	0.0694	2.3964	1.71801	11.1942	6.38053	4.76816	1.57105	1.01445	0.26073	2.14386	0.97271	4.2642	0.6256	0.08447	2.07997	0.01112	1.7021	1.0821	0.42025	0.89973	7.79869	0.80059	0.39635	5.69002	7.50262	0.19082	1.1648	1.76678	1.36441	1.72611	0.49881	0.6768	0.98537	0.57065
Parabacteroides_goldsteinii	0	0	0	0	0.02218	0	0	0	0	0	0	0	0	0	0	0	0	0	0	0	0	0	0	0	0	0	0	0	0	0	0.07434	0	0.03826	0	0.35546	0	0	0	0.08259	0.35775	0	0	0	0.01703	0.39528	0.35122	0	0	0
Parabacteroides_gordonii	0	0	0	0	0	0	0	0.29441	0	0	0	0.0593	0	0	0	0	0	0	0	0	0	0	0	0	0	0	0	0	0	0	0	0	0	0	0	0	0	0	0	0	0	0	0.04004	0	0	0	0	0	0
Parabacteroides_johnsonii	0	0	0	0	0	0	0	0	0	0	0.44016	0	0	0	0	0	0.38703	0.34814	0	0	0.9419	0	0	0	0	0	0	0	0	0	0	0	1.78019	0	0.26062	0	0	0	0	0	0	0	0	0	0	0	0	0	0.01049
Parabacteroides_merdae	5.0235	0	0.93262	0.46473	2.78804	0.07277	0.09702	2.59424	0	2.10082	1.30186	1.26141	0.61392	2.0539	0.80027	0.21328	0	1.84318	6.53423	1.39098	0	2.25014	0.17308	0	3.00943	0.26358	0	2.18977	0	2.03576	0	2.83345	0	0.62415	0.28178	0.40278	0.34641	3.00381	5.15886	6.90969	0.1526	0.65286	0	0.02299	1.0017	1.99487	0	1.25013	2.292
Parabacteroides_sp_CAG_409	0	0	0	0	0	0	0	0	0	0	0	0	0	0	0	0	0	0	0	0	0	0	0	0	0	0	0	0	0	0	0	0	0	0	0	0	0	0	0	0	0.67277	0	0	0	0.39627	0	0	0	0
Candidatus_Gastranaerophilales_bacterium	0	0	0	0	0	0	0	0	0	0	0	0	0	0	0	0	0	0	0	0	0	0	0	0	0	0	0	0	0	0	0	0	0	0	0	0	0	0	0	0	0	0	0	0	0	0	0	0	0
Enterococcus_faecalis	0	0	0	0	0.58412	0	0	0	0	0	0	0	0	0	0	0	0	0	0	0	0	0	0	0	0	0	0	0	0	0	0	0	0	0	0	0	0	0	0	0	0.00512	0	0	0	0	0	0	0	0
Enterococcus_faecium	0	0	0	0	0.35099	0	0	0	0	0	0	0	0	0	0	0	0	0.08814	0	0	0	0	0	0	0	0	0	0	0	0	0	0	0	0	0	0	0	0	0	0	0	0	0	0	0	0	0	0	0
Enterococcus_gallinarum	0	0	0	0	0.02577	0	0	0	0	0	0	0	0	0	0	0	0	0	0	0	0	0	0	0	0	0	0	0	0	0	0	0	0	0	0	0	0	0	0	0	0	0	0	0	0	0	0	0	0
Lactobacillus_ruminis	0	0	0	0	0	0	0	0	0	0	0	0	0	0	0	0	0	0	0	0	0	0	0	0	0	0	0	0	0	0	0	0	0	0	0	0	0	0	0	0	0	0	0	0	0.02999	0	0	0	0
Weissella_cibaria	0	0	0	0	0	0	0	0	0	0	0	0	0	0	0.16666	1.14894	0	0	0	0	0	0	0	0	0	0	0	0	0	0	0	0	0	0	0	0	0	0	0	0	0	0	0	0	0	0	0	0	0
Weissella_confusa	0	0	0	0	0	0	0.01282	0	0	0	0	0	0	0	0	0	0	0	0	0	0	0	0	0	0	0	0	0	0	0	0	0	0	0	0	0	0	0	0	0	0.01798	0	0	0	0	0	0	0	0
Lactococcus_lactis	0	0	0	0	0	0	0	0	0	0	0	0	0	0	0	0	0	0	0	0	0	0	0	0	0	0	0	0	0	0	0	0.58044	0	0	0	0	0	0	0	0	0	0	0	0	0	0	0	0	0
Streptococcus_gordonii	0	0	0	0	0	0	0	0	0	0.1085	0	0	0	0	0	0	0	0	0	0	0	0	0	0	0	0	0	0	0	0	0	0	0	0	0	0	0	0	0	0	0	0	0	0	0	0	0	0	0
Streptococcus_infantarius	0	0	0	0	0	0	0	0	0	0	0	0.10778	0	0	0	0	0	0	0	0	0	0	0	0	0	0	0	0	0	0	0	0	0	0	0	0	0.19208	0	0.37662	0	0	0	0	0	0	0	0	0	0
Streptococcus_mitis	0	0	0	0	0	0	0	0	0	0.00945	0	0	0	0	0	0	0	0	0	0	0	0	0	0	0	0	0	0	0.04522	0	0	0	0	0	0	0	0	0	0	0	0	0	0	0	0	0	0	0	0
Streptococcus_mutans	0	0	0	0	0.26727	0	0	0	0	0	0	0	0	0	0	0	0	0	0	0	0	0	0	0	0	0	0	0	0	0	0	0	0	0	0	0	0	0	0	0	0	0	0	0	0	0	0	0	0
Streptococcus_parasanguinis	0	0.05414	0	0.15759	0	0	0	0	0	0.23227	0	0	0	0	0	0	0	0	0	0	0	0	0	0	0	0	0	0	0.07727	0	0	0	0	0.04956	0	0	0	0	0	0.01352	0.10303	0.01946	0	0	0	0	0	0	0
Streptococcus_salivarius	0	0.07099	0	0.3252	0	0	0.18065	0	0.04464	2.19412	0.10121	0.99948	0	0	0	0.14046	0	0.11467	0	0.20727	0.09802	0.04113	0	0.01691	0	0.06467	0	0.16018	0.39968	0.27651	0.06227	0	0.22783	0.19959	0.0029	0.02798	0.41205	0	0	0	0.52856	0.30342	0	0.01286	0	0.0072	0.00284	0.02973	0.12119
Streptococcus_salivarius_CAG_79	0	0	0	0	0	0	0	0	0	0	0	0	0	0	0	0	0	0	0	0	0	0.00407	0	0	0	0	0	0	0	0	0	0	0	0	0	0	0	0	0	0	0	0	0	0	0	0	0	0	0
Streptococcus_thermophilus	0	0	0	0	0	0	0	0	0	0	0	0	0	0	0	0	0	0	0	0	0	0	0	0	0	0	0	0	0	0	0	0	0	0	0	0	0	0	0	0	0	0	0	0	0	0	0	0	0
Streptococcus_vestibularis	0	0	0	0	0	0	0	0	0	0.05249	0	0.40363	0	0	0	0	0	0	0	0	0	0	0	0	0	0	0	0	0	0	0	0	0	0	0	0	0	0	0	0	0.04605	0	0	0	0	0	0	0	0
Catabacter_hongkongensis	0	0	0	0	0	0	0.03132	0	0	0	0	0	0	0	0	0	0	0	0	0	0	0	0	0	0	0	0	0	0	0	0	0	0	0	0	0	0	0	0	0	0	0.17872	0	0	0	0	0	0	0
Clostridium_bolteae_CAG_59	0	0	0	0.00591	0	0	0	0	0	0	0	0.01089	0	0	0	0	0.56986	0	0	0	0	0	0	0	0	0	0	0	0	0	0	0	0.00854	0	0	0	0	0	0	0	0	0	0	0	0	0	0	0	0
Clostridium_disporicum	0	0	0	0	0	0	0	0	0	0.06006	0	0	0	0	0	0	0	0	0	0	0	0	0	0	0	0	0	0	0	0	0	0	0	0	0	0	0	0	0	0	0	0	0	0	0.31471	0	0	0	0
Clostridium_perfringens	0	0	0	0	0	0	0	0	0	0.02012	0	0	0	0	0	0	0	0	0	0	0	0	0	0	0	0	0	0	0	0	0	0	0	0	0	0	0	0	0	0	0	0	0	0	0	0	0	0	0
Clostridium_sp_CAG_242	0	0	0	0.55007	0.18797	0	0	0	0	0	0.42106	0	0	0	0	0.43143	0	0	0	0	0	0.09316	0	0	0	0	0.91547	0.17956	0	0	0	0.04454	0	0	0	0	0	0	0.03783	0.01138	0	0	0	0	0	0	0	0.07142	0.4521
Clostridium_sp_CAG_253	0.039	0	0	0	0	0	0	0	0	0	0	0	0	0	0	0	0	0	0	0	0	0	0	0	0	0	0	0	0	0	0	0	0	0	0	0	0	0	0	0	0	0	0.66806	0	0	0	0	0	0
Clostridium_sp_CAG_299	0	0.22645	0	0.43659	0	0	0	0	0	0	0.01703	0	0	0	0	0.58615	0.09397	0	0	0.00844	0	0	0	0	0	0	0	0	0	0	0	0	0	0	0	0	0	0	0	0	0	0	0	0	0	0	0.10735	0	0
Clostridium_sp_CAG_411	0	0	0	0	0	0	0	0	0	0	0	0	0	0	0	0	0	0	0	0	0	0	0	0	0	0	0	0	0	0	0	0	0	0	0	0	0.70407	0	0	0	0	0	0	0	0	0	0	0	0
Clostridium_sp_CAG_413	0	0	0	0	0	0	0	0	0	0	0	0	0	0	0	0	0	0	0	0	0	0	0	0	0	0	0	0	0	0	0	0	0	0	1.55742	0	0	0	0	0	0	0	0	0	0	0	0	0	0
Clostridium_sp_CAG_58	0.07073	0	0	0	0	0	0.14633	0	0	0	0	0	0	0	0	0	0	0	0.00927	0.10032	0	0	0	0.32431	0	0	0	0.06544	0	0	0	0.14763	0	0.18729	0	0.52791	0	0	0	0	0.15476	0.15315	0	0	0	0	0	0.12409	0.17432
Clostridium_sp_CAG_678	0	0	0	0	0	0	0	0	0	0	0	0	0	0	0	0	0	0	0	0	0	0	0	0	0	0	0	1.24504	0	0	0	0	0	0	0	0	0	0	0	0	0	0	0	0	0	0	0	0	0
Hungatella_hathewayi	0	0	0	0	0	0	0	0	0	0	0	0.59248	0	0	0	0	0	0	0	0	0	0	0	0	0	0	0	0	0	0	0	0.06198	0	0	0	0	0	0	0	0	0	0	0	0	0	0	0	0	0
Intestinimonas_butyriciproducens	0	0	0	0	0	0	0	0	0	0	0	0	0	0	0	0	0	0	0	0	0	0	0	0	0	0	0	0	0	0.19653	0	0	0.06763	0	0	0	0	0	0	0	0	0	0.19128	0	0	0	0	0	0
Lawsonibacter_asaccharolyticus	0	0	0.01205	0	0	0	0	0	0	0	0	0	0	0	0	0	0	0	0	0	0.08509	0	0	0	0	0	0	0	0	0.03539	0	0	0.2862	0	0.06517	0	0	0	0	0.01705	0	0	0	0	0.05667	0	0	0	0.02496
Monoglobus_pectinilyticus	0	0	0	0	0	0	0	0	0	0	0	0	0	0	0	0	0	0	0	0	0	0	0	0	0	0	0	0.39665	0	0	0	0.04056	0	0	0	0	0	0	0	0	0	0	0	0	0	0	0	0	0
Anaerofustis_stercorihominis	0	0	0	0	0	0	0	0	0	0	0	0	0	0	0	0	0	0	0	0	0	0	0	0	0	0	0	0	0	0	0	0	0.05368	0	0	0	0	0	0	0	0	0	0	0	0	0	0	0	0
Eubacterium_eligens	2.69808	0	0	0	0	2.06896	0	0	0.16275	0	0	0	0	0.04233	0	0	0	0	0	0.17877	0	0.07538	0	0.01813	0	0	0	1.33208	0	0.00894	0	1.2588	0	0.41094	2.51766	0	0.28391	2.1558	0.17377	0	0.0466	3.14336	0.66319	0	0.65388	3.00605	0	0.50016	0.8061
Eubacterium_hallii	0	0	0	0	2.46329	0.03981	1.01524	0	0.18198	0.16329	0.06868	6.42768	0.33655	0.13506	0.12561	0.0481	0	0.23368	0	0.13749	0.07871	0	0.20105	0.41176	0.02628	0.20367	0	0.14078	0	0.21441	0	1.86113	0.52166	0.6819	2.21358	0.57046	2.95875	0.19512	0	0	4.0853	3.10034	0.88969	0.41833	0.19008	0	0.11894	0.06732	0.44193
Eubacterium_ramulus	0	0	0	0	0	0	0.24511	0	0	0	0	0.40438	0	0	0	0	0	0	0	0	0	0	0	0	0	0	0	0	0	0	0	0	0	0	0.07954	0	0.05406	0	0	0	0.29181	0.55795	0	0	0	0	0	0	0.16905
Eubacterium_sp_CAG_180	0.18869	0	0	0	0	0	0.05373	0	0.84389	0	0	0	0	0	6.30469	0	0	0	0	0	0	0	0	0	0	0	0	0	5.60103	3.97195	0	0	4.23719	0	0	0	0	0	0	0	0	0	3.52989	0.63414	0.0931	0	0.80621	2.9725	6.94556
Eubacterium_sp_CAG_251	0	0	0	0	0	1.52972	0	0	0	0	0	0	0	0	0	0	0	0	0	0	0	2.02539	0	0	0	0	0	0	0	0	0	0	0	2.59066	0.56961	0	0	0	0	0	0	0	0	0	0	0	0	0	0
Eubacterium_sp_CAG_274	0	0	0.01017	0	0	0	0	0	0	0	0.03738	0	0	0	0	0.33104	0	0	0.18252	0	0	0	0	0	0	0	0	0	0	0	0	0	0.03789	0	0	0	0	0	0	0	0	0	0.24817	0	0	0	0	0	0
Eubacterium_sp_CAG_38	0.05922	0.64687	0.60636	0.02165	0	0	0	0	0.09533	0	0	0	0	0	0	0.30663	0	0	0	0	0	0	0.03503	0	0	0	0	0	0	0	0	0	0	0	0.18334	0	1.00567	0	0.96485	0	0	0.60346	0	0	0	0.33642	0	0	0.09121
Eubacterium_sp_OM08_24	0	0	0	0	0	0	0	0	0	0	0	0	0	0	0	0	0	0	0	0	0	0	0	0	0	0	0	0	0	0	0	0.03718	0	0	0	0	0	0	0	0	0	0	0	0	0	0	0	0	0
Eubacterium_ventriosum	0.42682	0	5.51381	0.59588	0.01061	0	0	0	0	0.54275	0.01316	0.10971	0.34732	0	0.04611	1.35445	0	0.22524	0.35636	0.22064	0.11542	0	0	0.1715	0	0.32804	0	0	0	0.19079	0	0	0.91601	0	0.03655	0.09623	0	0.11374	0	0	0.21516	0.27633	0.2291	0	0	0	0	0.92167	0
Anaerostipes_caccae	0	0	0	0.06293	0	0	0	0	0	0	0	0	0	0	0	0	0	0	0	0	0	0	0	0	0	0	0	0	0	0	0	0	0	0	0	0	0	0	0	0	0	0	0	0	0	0	0	0	0
Anaerostipes_hadrus	0.07878	0.12629	0.29142	1.79918	0.2827	0.22904	9.0898	0	2.71004	0.87791	0.15096	9.08306	1.0563	0.21344	0.09793	0	0	0.65057	0	0.41879	0.121	0.26562	0	7.46299	0.84116	0.79063	0	0.23967	0.09914	0.07884	0	1.5704	1.38647	1.70861	6.08375	17.9973	2.39106	5.84173	0	0	1.76562	14.5184	0.91429	0.31766	0	0.15335	0.70675	0.26873	0.27512
Anaerotignum_lactatifermentans	0	0	0.03262	0	0	0	0	0	0	0	0	0.38507	0	0	0	0	0	0	0	0	0	0	0	0	0	0	1.03019	0	0	0	0	0	0	0	0	0	0	0	0	0	0	0	0	0	0	0	0	0	0
Blautia_hansenii	0	0	0	6.24948	0	0	0	0	0	0	0	0	0	0	0	0	0	0	0	0	0	0	0	0	0	0	0	0	0	0	0	0	0	0	0	0	0	0	0	0	0	0	0	0	0	0	0	0	0
Blautia_hydrogenotrophica	0	0	0	0	0.19155	0	0.08103	0	0	0	0	0	0	0	0	0	0	0	0	0	0	0	0	0	0	0	0	0	0	0	0	0	0	0.1286	0	0	0	0	0	0	0	0	0	0	0	0	0	0	0
Blautia_obeum	0	0	0	0	1.45716	0.12316	5.3955	0	0	0.49253	0.16153	0	0.4905	0.59188	0.0525	0	0	0.36716	0	0	0	0	0	0.04956	0	0.11682	0	0.02897	0.66947	0.17671	0	0.21105	1.97664	0.39255	0.0999	1.52862	1.70472	0	0.08193	0.0281	1.93323	1.83664	0.01634	0.03095	0.21877	0.00851	0.13745	0.7254	0.48037
Blautia_producta	0	0	0	0.0557	0	0	0	0	0	0	0	0	0	0	0	0	0	0	0	0	0	0	0	0	0	0	0	0	0	0	0	0	0	0	0	0	0	0	0	0	0	0	0	0	0	0	0	0	0
Blautia_sp_CAG_257	0	0.11461	0	0.16895	0	0	0	0	0	0	0	0	0	0	0	0.14533	0.06695	0	0	0	0	0	0	0	0	0	0	0	0	0	0	0	0.26946	0	0	0	0	0.01151	0	0	0	0	0	0	0	0	0	0	0
Blautia_sp_N6H1_15	0	0	0	0.22231	0	0	0	0	0	0	0	0	0	0	0	0	0	0	0	0	0	0	0	0	0	0	0	0	0	0	0	0	0	0	0	0	0	0	0	0	0	0	0	0	0	0	0	0	0
Blautia_wexlerae	0.2078	0.42372	0.34373	10.7444	0.39383	0.029	5.51885	0.17171	3.43307	1.55744	0.0533	4.95464	0	0.08953	0.04111	1.8361	0.13982	0.36157	0.13392	0.20767	0.15739	0.0565	0.24525	0.99971	0.50874	0.43089	0.786	0.1383	7.81814	0.01584	1.35898	0.29318	3.40154	0.40423	1.17861	2.0163	0.18013	1.22185	0.15987	0.50115	1.44747	2.07654	0.3672	0.17746	0.12844	0.415	0	0.15954	0.24132
Ruminococcus_gnavus	0.41534	2.84943	0	1.93585	0	0	0.00658	0.0249	0	1.02361	0.00738	0.93016	0	0	0	1.42156	0.39234	0	2.34959	1.16439	0.02852	0	0.2275	0.78751	0.10365	0.07402	0.93888	0	1.03134	0	2.17675	0	0	0.2301	0	5.11758	0	2.21257	0	1.28689	0	0	0	0.02785	0	0	0	0	0
Ruminococcus_torques	0.32914	0	0.54126	4.86723	2.14256	0.27511	0	0.17098	0.68258	0	0.18967	0	0	0.59498	0	0	0	0.60404	0	0	0	0	0	0.37191	0	0.14296	0	0.02036	0	0.11259	0.70736	0	0	0	2.47246	0	1.41021	0	0.04757	0	1.23246	0.86085	0	0	0.1319	0.15661	0.10662	0.16982	0
Butyrivibrio_crossotus	0	0	0	0	0	0	0	0	0	0	0	0	0	0	0	0	0	0	0	0	0	0	0	0	0	0	0	0	0	0	0	0	0	0	0	0	0	0	0	0	0	0	0	0	0	0	0	0	0
Butyrivibrio_sp_CAG_318	0	0	0	0	0	0	0	0	0	0	0	0	0	0	0	0	0	0	0	0	0	0	0	0	0	0	0	0	0	0	0	0	0	0	1.10066	0	0	0	0	0	0	0	0	0	0	0	0	0	0
Coprococcus_catus	0	0	0	0	0	0	0	0	0	0	0	0.18339	0	0	0	0	0	0	0	0	0	0	0	0	0	0	0	0.16634	0	0	0	0	0	0	0.1032	0.33317	0.1745	0	0	0	0.1669	0.0932	0	0	0	0	0.078	0	0.11199
Coprococcus_comes	0.20811	0	0	0	0.4744	0.06982	0.15176	0	0.40635	0	0	0	1.02482	0.06337	0.86737	0	0	0	0	0.29149	0.44816	0.03868	0.26637	0.73425	0	0.09481	0	0	0	0.19072	0.06969	0.0166	0	0	0.59718	0	0.3045	1.29167	0	0	2.09679	1.5533	0.04761	0	0.50621	0	0	0.9356	0
Coprococcus_eutactus	0	0	0	0	0	0	0	0	0	0	0	0	0	0	0	0	0	0.69971	0	2.08017	0	0	0	0	0	0	0	0	0	0	0	0	0	0	5.99529	0	0	0	2.39862	0	0	0.06638	3.85661	0	0	0	0	0	0
Dorea_formicigenerans	0.0417	0	0.02375	1.32313	0.66677	0.07236	2.32005	0	0	0.15499	0	0.33994	0	0.06409	0	0	0	0.35224	0	0	0.05472	0.19361	0	0.08864	0	0	0.46096	0.05177	5.69675	0	0	0.21357	0.07207	0	1.24586	0.92844	0.47675	0.27018	0	0	2.57977	1.47451	0.00294	0	0.2668	0	0.00269	0.14047	0.94235
Dorea_longicatena	0.16639	0.12822	0.48141	2.43049	1.21406	0.19212	6.36434	0.12736	0.18458	0	0	2.79151	0.45084	0.94209	0.62318	0	0	0	0.95794	0	0.26808	0	0	0.1449	0	0	0	0	3.98685	0.55669	0	0.22653	0	0.57284	3.85213	1.23396	1.40153	0	0.14464	0	7.0543	7.48799	0.03593	0	1.97371	0	0.04039	0.66598	1.64284
Dorea_sp_CAG_317	0	0	0	0	0	0	0	0	0	0	0	0	0	0	0	0	0	0	0	0.09881	0	0	0	0	0.01789	0	0	0	0	0	0	0	0	0	0	0	0	0	0	0	0	0	0	0	0	0	0	0	0
Eisenbergiella_massiliensis	0	0	0	0	0	0	0	0	0	0	0	0.6349	0	0	0	0	0	0	0	0	0	0	0	0	0	0	0	0	0	0	0	0	0.01248	0	0	0.10142	0	0	0	0	0	0	0	0	0	0	0	0	0
Eisenbergiella_tayi	0	0	0	0	0.19588	0	0	0	0	0	0	0	0	0	0	0	0	0	0	0	0	0	0	0	0	0	0	0	0	0	0	0	0.1294	0	0	0	0	0	0	0	0	0	0	0	0	0	0	0	0
Fusicatenibacter_saccharivorans	0.16436	0	0.45799	3.22275	3.33218	0.12142	3.7045	0.1365	1.18526	1.7489	0.35627	5.04458	0.2366	0.36059	0.14152	3.34209	0	0.08814	0	0.5337	0.39498	0.4584	0.12781	0.88406	0.51743	0.36369	0.09043	0.31715	0.24552	0.04016	0.64336	0.94239	1.32449	1.35002	1.95988	0	1.21182	2.548	0.95731	0.2199	1.86979	1.50434	0.38107	0.11655	0.27548	0.25753	0.38625	1.56858	0.85195
Clostridium_bolteae	0	0.03959	0	0.01536	0	0	0	0	0	0	0	0.27153	0	0	0	0	2.49402	0	0	0	0	0	0	0	0.01451	0	0	0	0	0	0	0	0.04531	0	0	0.12905	0	0.01369	0	0	0	0	0	0	0	0	0	0	0
Clostridium_citroniae	0	0	0	0	0	0	0	0	0	0	0	0	0	0	0	0	0	0	0	0	0	0	0	0	0	0	0	0	0	0	0	0	0	0	0	0.10298	0	0	0	0	0	0	0	0	0	0	0	0	0
Clostridium_lavalense	0	0	0	0	0	0	0	0	0	0	0	0	0	0	0	0	0.01913	0	0	0	0	0	0	0	0	0	0	0	0	0	0	0	0	0	0	0	0	0	0	0	0	0	0	0	0	0	0	0	0
Clostridium_saccharolyticum	0	0	0	0	0	0	0	0	0	0	0	0	0	0	0	0	0	0	0	0	0	0	0	0	0	0	0.0567	0	0	0	0	0	0.04761	0	0	0	0	0	0	0	0	0	0	0	0	0	0	0	0
Clostridium_scindens	0	0	0	0	0	0	0	0	0	0	0	0	0	0	0	0	0	0	0	0	0	0	0	0	0	0	0	0	0	0	0	0	0.01018	0	0	0	0	0	0	0	0	0	0	0	0	0	0	0	0
Clostridium_symbiosum	0	0	0	0	0	0	0	0.03145	0	0	0	0.02561	0	0	0	0	0	0	0	0	0.12745	0	0	0	0	0	0	0	0	0	0	0	0.04267	0	0	0.22482	0	0	0	0	0	0	0	0	0	0	0	0	0
Eubacterium_rectale	1.62846	0	0.71033	2.39808	0	0.25432	1.03127	1.02839	8.26838	7.46864	0	5.09781	0.92202	0.05676	0.53247	0	0	6.61169	0.62041	0	0.85762	2.59008	2.33132	0	0	0	0	0.87802	1.0122	0.52767	0	1.10911	0.18957	5.73629	7.64248	0	10.8782	0	2.57884	0	8.82389	0.89234	1.92569	0	10.0458	0	1.49084	3.36886	0
Lachnospira_pectinoschiza	1.08745	0	0	0	0	0	0	0	0	0	0	0	0.53191	0	0.0583	0.82509	0	0	0	0	0	0	0	0.71128	0.33513	0.03874	0	0	0.01006	0	0	0.09607	0	0.46302	2.24004	0	0	0	1.75053	0	0	0	0	0.53157	0.91994	0	0	1.61081	0
Murimonas_intestini	0	0	0	0	0	0	0	0	0	0	0	0.03803	0	0	0	0	0	0	0	0	0	0	0	0	0	0	0	0	0	0	0	0	0	0	0	0	0	0	0	0	0	0	0	0	0	0	0	0	0
Roseburia_faecis	0.49689	0.01935	0	0	0.20391	0.74636	15.6157	0	0.99182	0	0.10949	0.14062	2.53676	2.34775	9.09781	6.38333	0	0.0137	0	0	0.12611	1.17225	0.18908	0	0.97373	0	0.07319	3.67271	0	1.34155	0	0.67046	0.5196	0	0.50176	3.54521	6.76426	3.2947	14.9535	1.72982	1.03567	2.21378	11.0514	10.563	2.32596	0.7287	0	2.65844	4.84567
Roseburia_hominis	0	0	0	0	0.16903	0	0.09658	0	0	0.32743	0	0.30695	0.32229	0	0.06731	0	0	0.10624	0	0	0	0.15878	0	0	0.2818	0.04359	0	0.75731	0	0.56174	0	0.41844	0.05902	0.46143	0.54562	0	0	0	0	0.15364	0.00852	0.02131	0.97708	0	0.12582	0.15151	0	0.1042	0
Roseburia_intestinalis	0.52875	0	0	0.05834	0.07979	0	0.81651	0	0	0	1.31348	0.06003	0	0.98381	1.50189	2.40518	0	0	0	0.00814	0.22208	0.17668	0.99664	0	0	3.3099	0.81418	0	0	0.00307	0	0	0.27005	0	0.1657	0	0	0	1.80413	0	0	0	0	1.56572	0.42452	0.53588	0	1.61039	0
Roseburia_inulinivorans	2.05367	0	0	0.36512	0.60658	1.48327	0.06472	0	0.09477	1.05174	0.17849	2.67024	0.35607	0	1.87841	3.64464	0	0.00362	0.26659	0	0	1.22455	0.73075	0	3.17831	2.44793	0.12786	0.0101	1.41242	0.36922	0	0.05676	0.04794	1.79517	1.24555	0	0.80972	0	0.74695	0	1.39539	0	0.01082	4.61641	0	0.05035	0.92093	1.44833	1.43659
Roseburia_sp_CAG_182	0	0	0	0	0	0	0	0	0	0	0	0	0	0	0	0	0	0	0	0	0	0	0	0	0	0	0	0.04775	0	0	0	0	0	0	0	0	0	0	0	0	0	0	0	0	0	0	0	0	0
Roseburia_sp_CAG_303	0	0	0	0	0	0	0	0	0	0	0	0	0	0	0	0.01668	0	0	0	0	0	0	0	0	0	0	0	0	0	0	0	0	0	0	0	0	0	0	0	0	0	0.34134	0	0	0	0	0	0	0
Roseburia_sp_CAG_471	0	0	0	0	0	0	0	0	0	0	0	1.35631	0	0	0	0	0	0	0	0	0	0	0	0	0	0	0	0	0	0	0	0	0	0	0.01401	0	0	0	0	0	0	0	0	0	0	0	0	0	0
Sellimonas_intestinalis	0	0	0	0	0.12553	0	0	0	0	0.19696	0	0	0	0	0	0.6268	0	0.00856	0	0	0	0	0	0	0.18559	0	0	0	0	0	0	0	1.15594	0.03553	0	0	0	0	0	0	0	0	0	0	0	0.07542	0	0	0
Tyzzerella_nexilis	0	0	0	0	0	0	0	0	0	0	0	0	0	0	0	0	0	0	0	0.11391	0	0	0	0	0	0	0	0	0	0	0.10936	0	0	0	0	0.00864	0	0	0	0	0	0	0	0	0	0	0	0	0
Oscillibacter_sp_57_20	0.3395	0	0	0	0.17841	0	0	0	0	0.04998	0	0	0.07128	0.1772	0	0	0	0	0.49962	1.51273	0	0.34966	0	0	0	0.05266	0	1.10537	0	0	0	2.03796	0	0	0.251	0	0.03176	0	0	0	0.05854	0.17096	0.26721	0.76767	0.02664	0.84592	0	0.13551	0.53791
Oscillibacter_sp_CAG_241	0	0	0	0	0.0646	0.03308	0	0	0	0	0	0	0	0	0	0	0	0	0	0	0	0	0	0	0	0	0	0	0	0	0	0.3497	0	0.00933	0.06918	0	0	0	0.0281	0	0	0.51004	0	0.17672	0.03807	0.18454	0	0	0.24768
Intestinibacter_bartlettii	0	0	0	0	0	0	0	0	0	0	0	0	0	0	0	0	0	0	0	0	0	0	0	0	0	0	0	0	0	0	0.07392	0	0.19684	0	0	0	0	0	0	0	0	0	0	0	0	0.26668	0	0	0
Paraclostridium_bifermentans	0	0	0	0	0	0	0	0	0	0	0	0	0	0	0	1.03211	0	0	0	0	0	0	0	0	0	0	0	0	0	0	0	0	0	0	0	0	0	0	0	0	0	0	0	0	0	0	0	0	0
Romboutsia_ilealis	0	0	0	0	0	0	0	0	0	0.00551	0	0	0	0	0	0	0	0	0	0	0	0	0	0	0	0	0	0	0	0	0	0	0	0	0	0	0	0	0	0	0	0	0	0	0	0	0	0	0
Agathobaculum_butyriciproducens	0.00204	0	0	0.31547	0	0	1.12677	0	0.44342	0.23989	0	0.71212	0	0	0	0.05601	0	0	0	0	0	0	0.07393	0	0.24933	0.09594	0	0.04771	0.70122	0	0	0	0.16904	0.01864	0.26505	0.86088	0.62014	0.16514	0.03377	0.03908	0.66292	0.36991	0.10853	0.19978	0	0	0	0.04324	0.15609
Anaeromassilibacillus_sp_An250	0	0	0	0	0	0	0	0	0	0	0	0	0	0	0	0	0	0	0	0	0	0	0	0	0	0	0	0	0	0	0	0	0.13119	0	0	0	0	0	0	0	0	0	0	0	0	0	0	0	0
Anaerotruncus_colihominis	0	0	0	0.07714	0.00886	0	0	0.0464	0	0	0	0	0	0	0	0	0	0	0	0	0	0	0	0	0	0	0.35159	0	0	0	0	0	0.08313	0.08911	0	0	0	0	0	0	0	0	0	0	0	0	0	0	0
Anaerotruncus_sp_CAG_528	0	0	0	0	0	0	0.39429	0	0	0	0	0	0	0	0	0	0	0	0	0	0	0	0	0	0	0	0	0	0	0	0	0	0	0	0	0	0	0	0	0.07407	0	0	0	0	0	0	0	0	0
Faecalibacterium_prausnitzii	2.37673	0	0.84752	2.45009	6.7882	2.51548	5.52111	0.14659	3.23729	4.76896	2.81438	1.5649	1.2426	10.2575	1.67383	0.93222	2.08037	2.54277	1.10686	6.0176	2.48256	9.05107	1.41803	3.09506	5.21978	11.2221	0.19764	11.3491	3.37797	3.91996	0	3.84813	0.34105	4.41284	4.32833	2.07421	4.05429	2.64951	4.01009	1.66515	3.45932	6.43838	3.02033	0.18445	1.70778	3.67963	0.73187	1.51296	6.5605
Flavonifractor_plautii	0.41436	0.10879	0.19553	0.30885	0.04482	0	0	0.4641	0.00461	0.06723	1.05925	0.9068	0.25836	0.0613	0.20759	0.06887	0.79931	0.05037	0.31056	1.46815	1.99115	0	0.23062	0.18695	0.12752	0.71561	4.29227	0	0.00779	0	1.64349	0.14265	2.03314	0.60348	0.01735	0.07965	0	0.61129	0	0.66985	0.13171	0	0.06736	0.27033	0	0	0.0888	0	0.19895
Gemmiger_formicilis	0	0	0.1498	0	1.08064	0	0.36086	0	0	0	0	0	0.03128	0	0.08177	0	0	0	0	0	0	0	0	0.00421	0	0	0	0.04551	0	0	0	0	0	0	0	0	0	0	0.04285	0	0.09032	0.12222	0.02105	0	0.02778	0.13305	0	0.01963	0.02567
Gemmiger_sp_An87	0	0	0	0	0	0	0	0	0	0	0	0.01078	0	0	0	0	0	0	0	0	0	0	0	0	0	0	0	0	0	0	0	0	0	0	0	0	0	0	0	0	0	0	0	0	0	0	0	0	0
Harryflintia_acetispora	0	0	0	0	0	0	0	0	0	0	0	0	0	0	0	0	0	0	0	0	0	0	0	0	0	0	0	0	0	0	0	0	0.01045	0	0	0	0	0	0	0	0	0	0	0	0	0	0	0	0
Pseudoflavonifractor_sp_An184	0	0	0	0	0	0	0	0	0	0	0	0	0	0	0	0	0	0	0	0	0	0	0	0	0	0	0	0	0	0	0	0	0.43475	0	0	0	0	0	0	0	0	0	0	0	0	0	0	0	0
Clostridium_leptum	0	0	0.14845	0.06869	0.6276	0	0.08827	0	0.03468	0	0.02904	0.23371	0	2.58878	0.38632	0.18413	0	0	0	0	0	0	0	0	0	0.8678	0	0	0.70172	0.12246	0	0.23332	0.1867	0	0	0	0	0	0.01931	0	0.18571	0	0	0	0	0	0	0.42523	0
Clostridium_methylpentosum	0	0	0	0	0	0	0	0	0	0	0	0	0	0	0	0	0	0	0	0	0	0	0	0	0	0	0	0	0	0	0	0	0.0181	0	0	0	0	0	0	0	0	0	0	0	0	0	0	0	0
Eubacterium_siraeum	0	0	0	0	0	0.21061	0	0	0	0	0	0	0	0	0	0	0	0	0	0	0	0	0	0	0	0	0	0	0	1.66681	0	0	0	0	16.4895	0	0.08736	0	0	0	0.24099	0	0	0.44664	0.34501	0.14781	0	0	0
Ruminococcaceae_bacterium_D5	0	0	0	0	0	0	0	0	0	0	0	0	0	0	0	0	0	0	0	0	0	0	0	0	0	0	0	0	0	0	0	0	0	0	0	0	0	0	0	0	0	0	0	0	0	0	0	0	0
Ruminococcus_bicirculans	0	0	0	0	1.31226	1.2191	0	0	0.61918	0	0	0	2.37505	0	0.11578	0	0	3.76635	0	0	0	2.11971	0	0.09057	0	2.93638	0	14.0382	0	0.28356	0	0	0.40157	0	0.00399	0.49447	0	0	0.22839	4.37864	0	0	2.8199	0	0	14.6887	0	0.29106	0.55493
Ruminococcus_bromii	0.03415	0	0	0	4.80805	0.6161	0.60263	0	0	15.077	0.96731	0	0	0	6.67163	3.66137	0	1.14461	0	0	0	7.23862	0	0.8317	14.1047	0	0	0	0	2.54294	0	0	13.2316	3.49973	0.52237	0	0	0	1.04346	1.12068	0	2.31594	1.41053	0.56875	0	2.62492	2.93684	0.67833	0
Ruminococcus_callidus	0	0	0	0	0	0	0	0	0	0	0	0	0	0	0	0.00433	0	0	0	0	0	0	0	0	0	0	0	0	0	0	0	0	0.01358	0	0	0	0	0	0	0	0	0	0	0	0	0	0	0	0
Ruminococcus_lactaris	0.01007	0	0.27243	0	0	0	0	0	0	0	0.03555	0	0.4165	0	0	0	0	0	0	0	0	0	0.03005	0	0	0	0	0.09266	0	0	0	0	3.39512	0	0	0.89089	1.14469	0	0.01759	0	0	5.59436	0.10408	0	0	0	0	0	2.43257
Ruminococcus_obeum_CAG_39	0	0	0	0	0	0	0	0	0	0	0	0	0	0	0	0	0	0	0	0	0	0	0	0	0	0	0	0	0	0	0	0	0	0	0.07656	0	0	0	0.08988	0.02949	0	0	0.0079	0	0	0	0	0	0
Ruminococcus_sp_CAG_330	0	0	0	0	0	0	0	0	0	0	0	0	0	1.07446	0	0	0	0	0	0	0	0.10408	0	0	0	0	0	0	0	0	0	0	0	0	0	0	0	0	0	0	0	0	0	0	0	0	0	0	0
Ruminococcus_sp_CAG_488	0	0	0	0	0	0	0	0	0	0	0	0	0	0	0	0	0	0	0	0	0	0	0	0	0	0	0	0	0	0	0	0	0	0	0.21225	0	0	0	0	0	0	0	0	0	0	0	0	0	0
Ruminococcus_sp_CAG_563	0	0	0	0	0	0	0	0	0	0	0	0	0	0	0	0	0	0	0	0	0	0	0	0	0	0	0	0	0	0	0	0	0	0	0	0	0	0	0	0	0	0	0	0	0	0	0	0	0
Ruminococcus_sp_CAG_579	0	0	0	0	0	0	0	0	0	0	0	0	0	0	0	0	0	0	0	0	0	0	0	0	0	0	0	0	0	0	0	0	0	0	0	0	0	0	0	0	0	2.0843	0	0	0	0	0	0	0
Ruminococcus_sp_CAG_624	0	0	0	0	0	0	0	0	0	0	0	0	0	0	0	0	0	0	0	0	0	0	0	0	0	0	0	0	0	0	0	0	0	0	0	0	0	0	0	0	0	0	0	0	0	0	0	0	0
Ruthenibacterium_lactatiformans	0	0	0.24801	0.462	0.31409	0	0.25585	2.07443	0	0	0.69841	0.17671	0	0.22999	0	0.43623	0.49848	0	0.17378	0	1.32701	0.81223	0.08587	0	0	0.41834	2.97337	0	0	0.1655	0	0.40388	2.20483	0.28616	0.01233	0	0	0.12142	0	0.03877	0	0.22871	0.00231	0	0	0.02004	0	0.19739	0
Candidatus_Stoquefichus_sp_KLE1796	0.03804	0	0	0	0	0	0	0	0	0	0	0	0	0	0	0	0	0	0.0889	0	0	0	0	0	0	0	0	0	0	0	0	0	0	0	0	0	0	0	0	0	0	0	0	0	0	0	0	0	0
Catenibacterium_mitsuokai	0	0	0	0	0	0	0	0	0	0	0	0	0	0	0	0	0	0	0	0	0	0	0	0	0	0	0	0	0	0	0	0	0	0	0	0	0	0	0	0	0	0	0	0	0.20866	0	0	0.02931	0.8957
Coprobacillus_cateniformis	0	0	0	0	0.03195	0	0	0	0	0	0	0	0	0	0	0	0	0	0	0	0	0	0	0	0	0	0	0	0	0	0	0	0.15434	0.00936	0	0	0	0	0	0	0.34008	0.35105	0	0	0	0	0	0	0
Dielma_fastidiosa	0	0	0	0.01935	0	0	0	0	0	0	0	0.05643	0	0	0	0	0	0	0	0	0	0	0	0	0	0	0.00716	0	0	0	0	0	0	0	0	0	0	0.01955	0	0	0	0	0	0	0	0	0	0	0
Clostridium_innocuum	0	0	0	0.23519	0	0	0	0	0	0	0	1.04902	0	0	0	0.72133	0.27073	0	0	0	0	0	0	0	0	0	0	0	0	0	0.03003	0	0.09613	0	0	0	0	0.00323	0	0	0	0	0	0	0	0	0	0	0
Clostridium_spiroforme	0	0	0	0	0	0	0	0	0	0	0	0.40848	0	0	0	0	0	0	0	0	0	0	0	0	0	0	0	0	0	0	0	0	0.13635	0	0	0	0	0	0	0	0	0	0	0	0	0	0	0	0
Erysipelatoclostridium_ramosum	0	0	0.00563	0	0	0	0	0	0	0	0	0.47934	0	0	0	0	0	0.42122	0	0.03547	0	0	0	0	0	0	0	0	0	0	0	0	0.33085	0.19715	0	0	0	0.18872	0	0	0	0	0	0	0	0	0	0	0
Faecalicoccus_pleomorphus	0	0	0	0	0	0	0	0	0	0	0	0	0	0	0	0	0	0	0	0	0	0	0	0	0	0	0	0	0	0	0	0	0	0	0	0	0	0	0	0	0	0	0	0	0	0	0	0	0
Faecalitalea_cylindroides	0	0	0	0	0	0	0	0	0	0	0	0	0	0	0	0	0	0	0	0	0	0	0	0	0.12557	0	0	0	0	0	0	0	0	0	0	0	0	0	0	0	0	0	0	0	0	0	0	0	0
Holdemanella_biformis	0	0	0	0	0	0	0	0	0	0	0	0	0	0	0	0	0	0	0	0	0	0	0	0	0	0	0	0	0	0	1.33557	0	0	0	0.00275	0	0	0	0	0	0.44722	0	0	0	0.04964	0	0	0.00501	0
Holdemania_filiformis	0	0	0	0	0	0	0	0	0	0	0	0	0	0	0	0	0	0	0	0	0	0	0	0	0	0	0	0	0	0	0	0	0	0	0	0	0	0	0	0	0	0.04414	0	0	0	0	0	0	0
Turicibacter_sanguinis	0.03786	0	0	0	0.00229	0	0	0	0.06497	0.34873	0	0	0	0.04422	0	0	0	0	0	0	0	0.17295	0.04099	0	0	0	0	0	0.17892	0	0.12964	0	0.03041	0.03871	0	0	0	0	0.57751	0	0	0	0	0	1.17886	0	0	0	0
Firmicutes_bacterium_CAG_110	0	0	0	0	0	0	0	0	0	0	0	0	0	0	0	0	0	0.0803	0	0	0	0	0	0	0	0	0	0	0	0	0	0	0	0	0.15289	0	0	0	0	0	0.04371	0	0.02597	0	0	0	0	0	0
Firmicutes_bacterium_CAG_170	0	0	0	0	0	0	0	0	0	0	0	0	0	0	0	0	0	0	0	0	0	0	0	0	0	0	0	0	0	0	0	0	0	0	0.18184	0	0	0	0	0	0	0	0	0	0	0	0	0.3837	0
Firmicutes_bacterium_CAG_238	0	0	0	0	0	0	0	0	0	0	0	0	0	0	0	0	0	0	0	0	0	0	0	0	0	0	0	0	0	0	0	0	0	0	0.16585	0	0	0	0.12077	0	0	0	0	0	0	0	0	0	0
Firmicutes_bacterium_CAG_83	0	0	0.26705	0.67125	0.11485	0.06732	0.33602	0	0	0	0	0	0.72561	0.31268	0.16309	2.53415	0	0.16284	1.00172	0	0	9.97451	0.4992	0.19155	0	0	0	5.70331	2.31815	0	0	0	0	0.27385	0.01885	0	0	0.08278	0	0	0.03121	0.00453	0	0	0	0.34352	0	0	0.39392
Firmicutes_bacterium_CAG_95	0	0	0	0	0	0	0	0	0	0	0	0	0	0	0	0	0	0	0	0	0	0	0	0	0	0	0	0	0	0	0	0	0	0	0	0	0	0	0	0	0	0.02989	0	0	0	0	0	0	0
Acidaminococcus_fermentans	0	0	0	0	0	0	0	0	0	0	0	0	0	0	0	0	0	0	0	0	0	0	0	0	0	0	0	0	0	0	0	0	0	0	0	0	0.92694	0	0	0	0	0	0	0	0	0	0	0	0
Acidaminococcus_intestini	0.7223	11.2071	0	0	0	0	0	0	0.5391	6.26217	0.39605	0.50739	0	0.51407	0.26955	0	0	0	1.83681	0.53254	14.4705	1.62279	0.68264	3.75094	4.37382	0	5.67623	0	0	0.13883	0	0	3.95347	0.63682	0	0	0	0	0	0	0.11083	0	0.24019	0	0	0	0	0	0
Acidaminococcus_sp_CAG_542	0	0	0	0	0	0	0	0	0	0	0	0	0	0	0.04576	0.39584	0	0	0	0	0	0	0	0	0	0	0	0	0	0	0	0	0	0	0	0	0	0	0	0	0	0	0	0	0.38021	0	0	0	0
Phascolarctobacterium_faecium	0.14102	0.69668	0.01582	0	0	0	0.08018	0	0.42124	0.32522	0	0.85432	0.37665	0.47029	0	0	3.21834	0	0	0	0	0	0.00429	0.53142	0	0.75205	0	0	0.05353	0	0.45461	0.06162	0.2725	0.32395	0	0.35375	0	0.07873	0	0.60532	0	0	0	0	0	0.29309	0.9337	0.57979	0.37168
Phascolarctobacterium_sp_CAG_266	0	0	0	0	0	0.27336	0	0	0	0	0	0	0	0	0	0	0	0.05877	0	0	0	0	0	0	0	0	0	0	0	0	0	0	0	0	0	0	0	0	0.20587	0	0	0	0	0.19338	0	0	0	0	0
Phascolarctobacterium_succinatutens	0	0	0	0	0	0	0	0	0	0	0	0	0	0	0	0	0	0	0	1.89597	0	0	0	0	1.29799	0	0	0.6767	0	0	0	0	0	0	3.64034	0	2.29718	0	0	0	0	2.98309	0.58338	0	0	0	0	0	0
Megamonas_funiformis	0	7.27256	0.06062	0	0	0.30737	0	0	0.15606	0	0	0.50193	0.3491	0.43276	0	0	0	0	0	0	0	0	0	0	0	0	1.05304	0	9.06594	0.12162	0.02674	0	0	0	0.72369	0	0.5759	6.71138	0	0.32958	22.4865	0	0	0	0	0	1.20283	11.1684	2.32712
Megamonas_hypermegale	0.06915	0.82145	0.14546	0	0	0	0	0	0.21038	0.97767	0	0.20094	0.05814	0	0	0	0	0	0	0	0	0	0	0	0	0	1.83671	0	1.30446	0	0	0	0	0	0.04568	0	0.52477	0.35925	0	0	1.72402	0	0	0	0	0	0.58455	0.55676	0.17451
Megamonas_rupellensis	0	0	0	0	0	0	0	0	0	0	0	0	0	0	0	0	0	0	0	0	0	0	0	0	0	0	0.02251	0	0	0	0	0	0	0	0	0	0	0	0	0	0	0	0	0	0	0	0	0	0
Mitsuokella_multacida	0	0	0	0	0	0	0	0	0	0	0	0	0	0	0	1.18811	0	0	0	0	0	0	0	0	0	0	0	0	0	0	0	0	0	0	0	0	0	0	0	0	0	0	0	0	2.18268	0	0	0	0
Allisonella_histaminiformans	0	0	0	0	0	0	0	0	0	0	0	0.02441	0	0	0	0	0	0	0	0	0	0	0	0	0.01804	0	0	0	0	0	0	0	0	0	0	0	0	0	0	0	0	0	0	0	0	0	0	0	0
Dialister_invisus	0	0	0	0	0	0	0	0	0	0	0	0	0	0	0	0	0	0	0	0	0	0	0	0	0	0	0.00945	0	0	0	0	0.06295	0	0	0	0	0	0	0	0	0	0	0	0	0	0	0	0	0
Dialister_sp_CAG_357	0.26358	0	1.68178	2.42239	0.12035	0	11.4116	1.71967	0	0	0	0	0	5.48023	0.59584	0	0	0	0	0	3.87118	0.62158	1.96189	0	0	0	0	0	0.76555	1.84788	0	0	0.83659	1.38205	0	0	0	0	0.99847	0	0	0	0	0	0	0	0	5.13803	0
Dialister_succinatiphilus	0	0	0	0	0	0	0	0	0	0	0	0	0	0	0	0	0	0	0	0	0	0	0	0	0	0	0	0	0	0	0	0	0	0	0	0	0	0	0	0	0.19823	0	0	0	0	0	0	0	0
Megasphaera_elsdenii	0	0	0	0.03474	0	0	0	0	0	0	0	0	0	0	0	0.08268	0	0	0	0	0	0	0	0	0	0	0	0	0	0	0	0	0	0	0	0	0	0	0	0	0	0	0	0	1.09665	0.13522	0	0	0
Megasphaera_sp_MJR8396C	0.0532	0	0	0	0	0	0	0	0	0	0.00269	0	0	0	0	2.70393	0.3068	0	0	0	0	0	0	0	0	0	0	0	10.1263	0	0	0	0	0	0	0	0	0	0	0	0	0	0	0	0	0	0	0	0
Megasphaera_stantonii	0	0	0	0.00993	0	0	0	0	0	0	0	0	0	0	0	0	0	0	0	0	0	0	0	0	0	0	0	0	0	0	0	0	0	0	0	0	0	0	0	0	0	0	0	0	0	0	0	0	0
Veillonella_atypica	0	0	0	0	0	0	0	0	0	0.13243	0	0	0	0	0	0	0	0	0	0	0	0	0	0	0	0	0	0	0	0	0	0	0	0	0	0	0	0	0	0	0	0	0	0	0	0	0	0	0
Veillonella_parvula	0.02616	0	0	0	0	0	0	0	0	0.36634	0	0	0	0.02225	0	0	0	0	0	0	0	0	0	0	0	0	0	0	0	0	0	0	0	0	0	0	0	0	0	0	0	0	0	0	0	0	0.21152	0	0
Fusobacterium_mortiferum	0	20.3756	0.01067	0	0	0	0	0	0	0	0	0	0	0	0	0	0	0	0	0	0	0	0	0.16417	0	0	0	0	0	0	0	0	0	0	0	0	0	0	0	0.45571	0	0	0	0	0	0	0	0	0
Fusobacterium_varium	0	0	0	0	0	0.01856	0	0	0	0	0	0	0	0	0	0	0.13307	0	0	0	0	0	0	0	0	0	0	0	0	0	0	0	0	0	0	0	0	0	0	0	0	0	0	0	0	0	0	0	0
Victivallis_vadensis	0	0	0	0	0	0	0	0	0	0	0	0	0	0	0	0	0	0	0	0	0	0	0	0	0	0	0	0	0	0	0	0	0	0	0	0	0	0	0.87379	0	0	0	0	0	0	0	0	0	0
Comamonas_kerstersii	0	0	0	0	0	0	0	0.75459	0	0	0	0	0	0	0	0	0	0	0	0	0	0	0	0	0	0	0	0	0	0	0	0	0	0	0	0	0	0	0	0	0	0	0	0	0	0	0	0	0
Oxalobacter_formigenes	0	0	0	0	0	0	0	0	0	0	0	0.05589	0	0	0	0	0	0	0	0	0	0	0	0	0	0	0	0	0	0	0	0.02519	0	0	0	0	0	0	0	0	0	0.01872	0.11942	0	0	0	0	0	0
Parasutterella_excrementihominis	0.74344	0	0	0	0	0	0	0	0	0	0	0	0	0	0	0	0	0	0	0.92641	0	0	0	0	0	0	0	0	0	0	0	0	0	0.05852	0	0	0	0	0	0	0	0	0	0	0	0	0	0	0
Turicimonas_muris	0	0	0	0.20094	0	0	0	0	0	0	0	0	0	0	0	0	0	0	0	0	0	0	0	0	0	0	0	0	0	0	0	0	0	0	0	0	0	0	0	0	0	0	0	0	0	0	0	0	0
Bilophila_wadsworthia	0	0	0	0	0	0	0	0	0	0	0	0	0	0	0	0	0	0	0	0	0.03525	0	0	0	0	0	0	0	0	0	0	0	0.02986	0	0	0.03616	0.07595	0.02952	0	0	0	0.02672	0	0	0	0	0	0	0
Desulfovibrionaceae_bacterium	0	0	0	0	0	0.06738	0	0	0	0	0	0.14377	0	0	0	0	0	0	0.12865	0	0	0	0	0	0	0	0	0	0	0	0	0	0	0	0	0	0	0	0.04693	0	0	0	0	0	0	0	0	0	0
Desulfovibrio_fairfieldensis	0	0	0	0	0	0	0	0	0	0	0	0	0	0	0	0	0	0	0	0	0	0	0	0	0	0	0	0	0	0	0	0	0	0	0	0	0	0	0	0	0	0	0	0	0	0	0	0	0
Desulfovibrio_piger	0	0	0	0	0	0	0	0.00497	0	0	0	0	0	0	0	0	0	0	0	0	0	0.09073	0	0	0	0	0	0	0	0	0	0	0	0	0.58638	0	0	0	0	0	0.44069	0	0	0	0	0	0	0	0
Succinatimonas_hippei	0	0	0	0	0	0	0	0	0	0	0	0	0	0	0	0	0	0	0	0	0	0	0	0	0	0	0	0	0	0	0	0	0	0	0	0	0	0	0	0	0	0	0	0	0	0	0.03549	0	0
Citrobacter_braakii	0	0	0	0	0	0	0	0	0	0	0	0	0	0	0	0	0	0	0	0	0	0	0	0	0	0	0	0	0	0	0	0	0	0	0	0	0	0	0	0	0	0	0	0	0	0	0	0	0.1771
Citrobacter_europaeus	0	0	0	0	0	0	0	0	0	0	0	0	0	0	0	0	0	0	0	0	0	0	0	0	0	0	0	0	0	0	0	0	0	0	0	0	0	0	0	0	0	0	0	0	0	0	0	0	0
Citrobacter_koseri	0	0	0	0	0	0	0	0	0	0	0	0	0	0	0	0	0	0	0	0	0	0.11497	0	0	0	0	0	0	0	0	0	0	0	0	0	0	0	0	0	0	0	0	0	0	0	0	0	0	0
Citrobacter_portucalensis	0	0	0	0	0	0	0	0	0	0	0	0	0	0	0	0	0	0	0	0	0	0	0	0	0	0	0	0	0	0	0	0	0	0	0	0	0	0	0	0	0	0	0	0	0	0	0	0	0.07832
Citrobacter_youngae	0	0	0	0	0	0	0	0	0	0	0	0	0	0	0	0	0	0	0	0	0	0	0	0	0	0	0	0	0	0	0	0	0	0	0	0	0	0	0	0	0	0	0	0	0	0	0	0	0.07783
Enterobacter_bugandensis	0	0	0	0	0	0	0	0	0	0	0	0	0	0	0	1.66444	0	0	0	0	0	0	0	0	0	0	0	0	0	0	0	0	0	0	0	0	0	0	0	0	0	0	0	0	0	0	0	0	0
Enterobacter_mori	0	0	0	0	0	0	0	0	0	0	0	0	0	0	0	0	0	0	0	0	0	0	0	0	0	0	0	0	0	0	0	0	0	0	0	0	0	0	0	0	0.05	0	0	0	0	0	0	0	0
Escherichia_coli	0.3757	0	0	2.28917	2.84929	0	1.109	0.29406	0.65512	1.03353	0	0.22433	0	2.07132	0	1.09956	0.06687	0.60613	0.9058	0	0	0.07301	0	0	0.34241	0	0.0418	0	0	0.22141	0.59737	0	1.63274	0.95122	0	0	0	2.57859	1.6145	0.04492	2.76552	0	0	0.01576	2.36008	0	0	0	0
Klebsiella_pneumoniae	0.41058	0.01793	0	0.31221	0.45175	0.03663	0.99755	0	0	0	0	0	0	0	0	0.4472	0.24799	0	0	0	0.04397	0	0	0.10026	0	0	0	0	0	0	0	0	0	0	2.0069	0	0	0	0	0.28289	1.22154	0	0	0	0	0.66975	0	0	0.09206
Klebsiella_quasipneumoniae	0	0	0	0.04126	0	0	0.139	0	0	0	0	0	0	0	0	0.14225	0	0	0	0	0	0	0	0	0	0	0	0	0	0	0	0	0	0	2.63207	0	0	0	0	0	0.57427	0	0	0	0	0.32018	0	0	0
Klebsiella_variicola	0	0	0	0.13758	0	0	0.34139	0	0	0	0	0	0	0	0	0.10179	0	0	0	0	0	0	0	0.02704	0	0	0	0	0	0	0	0	0	0	0.08535	0	0	0	0	0	0.16305	0.03008	0	0	0	0.08707	0	0	0
Kluyvera_cryocrescens	0	0	0	0	0	0	0	0	0	0	0	0.27188	0	0	0	0	0	0	0	0	0	0	0	0	0	0	0	0	0	0	0	0	0	0	0	0	0	0	0	0	0	0	0	0	0	0	0	0	0
Haemophilus_parainfluenzae	0.03704	0.07538	0.06531	0	0	0	0	0	0	0.11584	0	0	0	0.18447	0.03831	0	0	0	0	0	0	0	0	0	0	0.76104	0	0	0.08712	0	0	0	0	0	0	0	0	0	0	0.04721	0	0	0	0	0	0	0.23942	0.3844	0
Haemophilus_sp_HMSC71H05	0	0	0	0	0	0	0	0	0	0.11426	0	0	0	0	0	0	0	0	0	0	0	0	0	0	0	0	0	0	0.02032	0.02602	0	0	0	0.00455	0	0	0	0	0	0.05367	0	0	0	0	0	0	0.08879	0.05005	0
Haemophilus_sputorum	0	0	0	0	0	0	0	0	0	0	0	0	0	0	0	0	0	0	0	0	0	0	0	0	0.10504	0	0	0	0	0	0	0	0	0	0	0	0	0	0	0	0	0	0	0	0	0	0	0	0
Proteobacteria_bacterium_CAG_139	0	0	0	0	0	0	0	0	0	0	0	0	0	0	0	0	0	0	0	0	0	0	0	0	0	0	0	0.01218	0	0	0	0	0	0	0	0	0	0	0	0	0	0	0	0	0	0	0	0	0
Cloacibacillus_porcorum	0	0	0	0	0	0	0	0	0	0	0	0	0	0	0	0	0	0	0	0	0	0	0	0	0	0	0	0	0	0	0	0	0	0	0	0	0	0	0	0	0	0	0	0	0	0	0	0	0
Pyramidobacter_piscolens	0	0	0	0	0	0	0	0	0	0	0	0	0	0	0	0	0	0	0	0	0	0	0	0	0	0	0	0	0	0	0	0	0.02407	0	0	0	0	0	0	0	0	0	0	0	0	0	0	0	0
Akkermansia_muciniphila	0	0	0	0	0	0	0	0	0	0	0	0	0	0	0	0	0	5.12682	0	0.03912	0	0	0	0	0	0.32486	0	0.21271	0	0	0	0.27643	0.5912	0	1.59436	0	0	0	0	0	2.9545	4.16282	0.3257	0	0	0	0	0	0
Blastocystis_sp_subtype_1	0	0	0	0	0	0	0	0	0	0	0	0	0	0	0	0	0	0	0	0	0	0	0	0	0	0	0	0	0	0	0	0	0	0	0	0	0	0	1.72668	0	0	0	0	0	0	0	0	0	0
[truncated: 13 more columns]

## Sheet: oral phylum profile
Supplementary Table S1 The taxonomic abundance profile of oral microbiome at phylum level
Taxa_name	E01	E02	E03	E04	E05	E07	E08	E10	E11	E12	E13	E14	E15	E16	E17	E18	E20	E21	E22	E23	E24	E25	E26	E27	E28	E30	E31	E32	E33	E34	Y01	Y02	Y03	Y04	Y05	Y06	Y07	Y08	Y09	Y10	Y12	Y13	Y14	Y15	Y16	Y17	Y18	Y19	Y20
Thermotogae	0	0	0	0	0	2.11986e-05	2.11986e-05	2.11986e-05	2.11986e-05	0	2.11986e-05	0	0	0	0	0	4.23971e-05	0	0	2.11986e-05	0	4.23971e-05	0	0	0	0	4.23971e-05	2.11986e-05	4.23971e-05	4.23971e-05	0	2.11986e-05	0	0	2.11986e-05	0	0	0	0	0	0	0	0	0	6.35957e-05	0	2.11986e-05	0	0
Candidatus Cloacimonetes	0	0	0	0	0	0	0	0	0	0	0	0	0	0	0	0	0	0	0	0	0	0	0	0	0	4.23971e-05	0	0	0	0	0	0	0	0	0	0	0	0	0	0	0	0	0	0	0	0	0	0	0
Synergistetes	0	0	4.23971e-05	0	0	2.11986e-05	2.11986e-05	2.11986e-05	0	0	0	0	2.11986e-05	0	0	0	0	0	0	0	6.35957e-05	6.35957e-05	0	0	4.23971e-05	2.11986e-05	0	0	0	0	0	0	0	2.11986e-05	2.11986e-05	0	2.11986e-05	0	0	0	2.11986e-05	0	0	0	0	2.11986e-05	2.11986e-05	0	2.11986e-05
Proteobacteria	0.298857	0.315413	0.224747	0.302652	0.457232	0.0996121	0.413351	0.255994	0.326564	0.240901	0.268713	0.30227	0.283722	0.231107	0.331948	0.224366	0.125665	0.333263	0.35126	0.327391	0.339495	0.0345749	0.203337	0.111971	0.31889	0.381341	0.263138	0.205181	0.214784	0.182286	0.409005	0.375999	0.324889	0.355394	0.283594	0.383758	0.306658	0.15422	0.250334	0.12982	0.221122	0.242512	0.401056	0.127721	0.0345961	0.156361	0.498951	0.278804	0.369957
Chloroflexi	2.11986e-05	0	0.00014839	2.11986e-05	6.35957e-05	0	0.000105993	2.11986e-05	0.000169589	0	2.11986e-05	0.000127191	0	8.47943e-05	2.11986e-05	0.000127191	4.23971e-05	6.35957e-05	0	0	0.000105993	0	0	2.11986e-05	2.11986e-05	0.000190787	0	0	2.11986e-05	4.23971e-05	4.23971e-05	0.000211986	2.11986e-05	0	4.23971e-05	2.11986e-05	8.47943e-05	2.11986e-05	0.000254383	6.35957e-05	0	4.23971e-05	2.11986e-05	4.23971e-05	4.23971e-05	0	2.11986e-05	2.11986e-05	6.35957e-05
Chordata	0.0252687	0.00710152	0.026159	0.00602039	0.0138851	0.00275581	0.0225553	0.00625358	0.0474	0.0240816	0.0117228	0.00674114	0.00175948	0.0291692	0.00360376	0.0247811	0.00392173	0.00966655	0.0014627	0.00307379	0.0185487	0.00315859	0.00379454	0.00451529	0.0209866	0.0476544	0.00139911	0.0122104	0.0300172	0.0204354	0.0073771	0.00506646	0.00701673	0.00703792	0.0342145	0.00557522	0.0151782	0.00671995	0.00385814	0.000826744	0.00264982	0.00324338	0.00489687	0.00580841	0.00273462	0.00281941	0.00262862	0.0246327	0.00313739
Euryarchaeota	0	6.35957e-05	2.11986e-05	4.23971e-05	0.000190787	4.23971e-05	4.23971e-05	0.000360376	0	2.11986e-05	2.11986e-05	4.23971e-05	8.47943e-05	0.000233184	0.00029678	0.00044517	0.000105993	4.23971e-05	0	0.000105993	0	4.23971e-05	0.000317979	4.23971e-05	6.35957e-05	0.000339177	0	0.000105993	0.00118712	0	0.00211986	6.35957e-05	2.11986e-05	0.000190787	0.00322218	0.000254383	0.00044517	4.23971e-05	6.35957e-05	2.11986e-05	2.11986e-05	2.11986e-05	0	2.11986e-05	0.000127191	8.47943e-05	6.35957e-05	0.000551163	2.11986e-05
Lentisphaerae	0	0	0	0	0	0	0	0	0	0	0	0	0	4.23971e-05	0	0	0	0	0	0	0	0	0	0	0	0	0	0	0	0	0	0	0	0	0	0	0	0	0	0	0	0	0	0	0	0	0	0	0
Spirochaetes	0.00192907	0.00559642	0.0107053	0.000127191	0.00334937	0.000190787	0.0224705	0.00328578	0.0178492	0.00125072	0.00337057	0.00260742	0.00161109	0.0307379	0.000466368	0.00864902	2.11986e-05	0.00574481	0.000699553	0.000402773	0.00506646	0.00659275	0.000169589	0.00205626	0.00699553	0.0219829	0.000529964	0.0108749	0.00169589	0.00404893	0.000360376	0.0124224	0.000466368	0.00248023	0.00964535	0.000911538	0.00534204	0.0167257	0.00341297	0.00205626	0.00190787	0.0132067	0.0014627	0.0014203	0.00633837	0.0014839	0.000657156	0.00029678	0.00161109
Candidatus Bipolaricaulota	0	0	0	0	0	0	0	0	0	0	0	0	2.11986e-05	0	0	0	0	0	0	0	0	0	0	0	0	0	0	0	0	0	0	0	0	0	0	0	0	0	0	0	0	0	0	0	0	0	0	0	2.11986e-05
Firmicutes	0.30827	0.240074	0.287325	0.308312	0.201641	0.403748	0.154474	0.34524	0.232336	0.315837	0.306786	0.25362	0.172556	0.306722	0.190914	0.314438	0.462383	0.227206	0.376296	0.267801	0.159201	0.41581	0.412863	0.52901	0.270006	0.16732	0.215038	0.39936	0.32154	0.245797	0.251903	0.126237	0.249083	0.190935	0.252814	0.210799	0.246243	0.300447	0.242003	0.251457	0.227312	0.178174	0.327666	0.469485	0.512645	0.401225	0.0894156	0.356433	0.162466
Deinococcus-Thermus	2.11986e-05	2.11986e-05	0.000127191	0	0	2.11986e-05	2.11986e-05	2.11986e-05	0	6.35957e-05	4.23971e-05	6.35957e-05	2.11986e-05	0	2.11986e-05	4.23971e-05	2.11986e-05	4.23971e-05	4.23971e-05	0	4.23971e-05	2.11986e-05	0	0	0	0	4.23971e-05	2.11986e-05	4.23971e-05	2.11986e-05	2.11986e-05	2.11986e-05	0	2.11986e-05	0.0014627	2.11986e-05	2.11986e-05	2.11986e-05	0	0	6.35957e-05	4.23971e-05	0	0	4.23971e-05	0	0	0	6.35957e-05
Armatimonadetes	0	2.11986e-05	0	0	0	0	2.11986e-05	2.11986e-05	0	2.11986e-05	0	0	0	2.11986e-05	0	0	0	0	0	0	0	0	0	0	0	2.11986e-05	0	2.11986e-05	0	0	0	0	0	0	0	0	0	0	2.11986e-05	0	0	2.11986e-05	0	0	0	0	0	4.23971e-05	0
Aquificae	0	0	2.11986e-05	0	2.11986e-05	0	0	0	0	0	0	2.11986e-05	2.11986e-05	2.11986e-05	0	2.11986e-05	0	0	0	0	2.11986e-05	8.47943e-05	0	0	0	0	0	2.11986e-05	0	4.23971e-05	2.11986e-05	6.35957e-05	0	0	0	0	0	0	2.11986e-05	0	2.11986e-05	0	0	0	0	0	2.11986e-05	0	6.35957e-05
Bacteroidetes	0.0850487	0.245225	0.130816	0.140292	0.107625	0.213703	0.141818	0.260488	0.239501	0.0644436	0.0695737	0.186166	0.145168	0.173977	0.147266	0.143747	0.10311	0.171793	0.109703	0.082102	0.170712	0.387573	0.0985521	0.0278337	0.230662	0.174613	0.386704	0.298009	0.347635	0.430903	0.141797	0.208446	0.209675	0.209124	0.147924	0.274988	0.255464	0.389439	0.212834	0.502745	0.398893	0.417463	0.0691285	0.174931	0.254192	0.342887	0.212113	0.141967	0.269519
Crenarchaeota	0.000211986	0.000360376	0	0	0	0.000381574	0.000127191	0	0	0	0.00029678	0.000105993	0	0	0	0	0	0.000211986	0	0	2.11986e-05	0.000402773	0	0.000127191	0	0	0.000487567	0	0	0	0	0.00029678	0.000381574	0	0	0	0	0	0.000211986	0.000275581	0.000233184	4.23971e-05	0	0	0	0	0	0	0
Tenericutes	0.000127191	0.000169589	0.000190787	6.35957e-05	0.00014839	8.47943e-05	0.000233184	0.000190787	0.00120832	0	0.000127191	0.000508766	0.000127191	0.000211986	2.11986e-05	2.11986e-05	8.47943e-05	0.000487567	0.000105993	2.11986e-05	0.00029678	0.000402773	6.35957e-05	2.11986e-05	6.35957e-05	0.000254383	6.35957e-05	0.000720751	0.000169589	0.00125072	2.11986e-05	0.000466368	4.23971e-05	4.23971e-05	0.000190787	8.47943e-05	0.00014839	0.000360376	0.000233184	6.35957e-05	6.35957e-05	0.000360376	8.47943e-05	0.000127191	0.000466368	8.47943e-05	0.000275581	4.23971e-05	0.000254383
Ignavibacteriae	0	0	0	0	0	0	0	0	0	0	0	2.11986e-05	0	0	0	0	0	0	0	0	0	0	0	0	0	0	0	0	0	0	0	2.11986e-05	0	0	0	2.11986e-05	0	2.11986e-05	0	0	0	0	0	0	0	0	0	0	0
Balneolaeota	0	0	2.11986e-05	0	2.11986e-05	0	0	0	0	0	0	0	0	0	0	0	0	0	0	0	0	2.11986e-05	0	0	0	0	0	0	0	4.23971e-05	0	0	0	0	0	0	0	2.11986e-05	4.23971e-05	0	0	0	0	0	0	0	0	0	2.11986e-05
Nitrospirae	0	2.11986e-05	0	0	6.35957e-05	2.11986e-05	0.00014839	0	0	0	0	0	4.23971e-05	0	0	2.11986e-05	0	2.11986e-05	0.000635957	0.000551163	4.23971e-05	0	0	0	0	4.23971e-05	0	2.11986e-05	0	0	0	0	0	0	2.11986e-05	0	0	0	0	0	6.35957e-05	0	2.11986e-05	0	4.23971e-05	2.11986e-05	2.11986e-05	4.23971e-05	0
Candidatus Gracilibacteria	8.47943e-05	0.000169589	2.11986e-05	0.000105993	0.00235304	0	0.00014839	2.11986e-05	0.000233184	0	0.00122952	0	4.23971e-05	0	2.11986e-05	0	4.23971e-05	0.00127191	0	0	0.000360376	4.23971e-05	2.11986e-05	0.000105993	0	0.000360376	6.35957e-05	4.23971e-05	0	0.000402773	0	4.23971e-05	0	0.00059356	0.000381574	4.23971e-05	2.11986e-05	0.000105993	0.000233184	2.11986e-05	0	0	0.00014839	0.00014839	2.11986e-05	0	0	4.23971e-05	0.000127191
Deferribacteres	0	0	0	2.11986e-05	0	0	0	0	2.11986e-05	0	0	0	0	0	0	0	0	0	0	0	0	0	0	0	0	0	0	0	0	0	0	0	0	0	0	0	0	0	0	0	0	2.11986e-05	0	0	2.11986e-05	0	0	0	0
Fusobacteria	0.0546075	0.0437962	0.132003	0.01751	0.0707396	0.0139911	0.0719055	0.0432027	0.0828652	0.0379878	0.0341721	0.0605855	0.0999088	0.0336209	0.05306	0.0258199	0.0112352	0.0585504	0.0232972	0.00953936	0.0480148	0.0145846	0.0125919	0.0411252	0.0472516	0.0628326	0.0241452	0.0298476	0.0161109	0.0615182	0.0362707	0.143769	0.0171072	0.0906239	0.0875713	0.0374791	0.0546711	0.0497106	0.0549255	0.0483539	0.0928073	0.0867233	0.0262438	0.0584233	0.0377546	0.0315435	0.156212	0.0443262	0.115257
Elusimicrobia	0	0	0	0	2.11986e-05	0	0	0	0	0	0	0	0	0	0	0	0	0	0	0	0	0	0	0	0	0	0	0	0	0	0	0	0	0	2.11986e-05	0	0	2.11986e-05	2.11986e-05	0	0	0	0	0	0	0	0	0	0
Calditrichaeota	0	0	0	0	0	0	0	0	0	0	0	0	0	0	2.11986e-05	0	0	0	0	0	0	0	0	0	0	0	0	0	0	0	2.11986e-05	0	0	0	0	0	0	0	2.11986e-05	0	4.23971e-05	0	0	0	0	0	0	0	0
Cyanobacteria	2.11986e-05	4.23971e-05	4.23971e-05	8.47943e-05	4.23971e-05	0.000105993	2.11986e-05	0.000105993	0.000190787	6.35957e-05	2.11986e-05	4.23971e-05	4.23971e-05	8.47943e-05	4.23971e-05	8.47943e-05	0.000190787	0.000127191	0	6.35957e-05	0	0.000127191	2.11986e-05	0.000105993	6.35957e-05	8.47943e-05	0.000254383	2.11986e-05	4.23971e-05	0.000211986	6.35957e-05	6.35957e-05	6.35957e-05	6.35957e-05	4.23971e-05	8.47943e-05	4.23971e-05	8.47943e-05	4.23971e-05	4.23971e-05	4.23971e-05	2.11986e-05	0	0.000127191	0.000105993	0.000190787	6.35957e-05	2.11986e-05	0.000127191
Candidatus Saccharibacteria	0.000911538	0.00165349	0.00178068	0.000678354	0.0014839	0.00120832	0.00197147	0.00188667	0.00125072	0.000529964	0.00059356	0.0029042	0.00188667	0.00103873	0.000275581	0.00133551	0.000127191	0.00453649	0.000360376	0.000572361	0.000805546	0.000784347	0.000169589	0.000466368	0.000529964	0.00178068	0.00112352	0.000932737	0.00281941	0.00377334	0.000847943	0.000360376	0.000211986	0.0014203	0.00313739	0.000996333	0.00131431	0.00158989	0.00182308	0.00243784	0.00118712	0.000466368	0.00103873	0.0015263	0.00521485	0.00105993	0.00175948	0.00163229	0.00135671
Gemmatimonadetes	0	0	0	0	0	0	0	0	0	0	0	0	2.11986e-05	2.11986e-05	0	0	0	0	0	0	0	0	0	0	0	2.11986e-05	0	0	0	0	0	0	0	0	0	0	0	0	0	0	0	0	0	0	0	0	0	0	0
Actinobacteria	0.224556	0.140229	0.185	0.223369	0.140992	0.264049	0.170352	0.0826744	0.0503254	0.314248	0.303246	0.184088	0.292795	0.192822	0.271999	0.256015	0.292943	0.186908	0.135989	0.308036	0.256609	0.135501	0.268013	0.282513	0.104318	0.141034	0.106777	0.0425243	0.0638077	0.0491383	0.150001	0.126237	0.190893	0.141967	0.175439	0.0848579	0.114303	0.080173	0.229453	0.0616454	0.0533356	0.0575541	0.165582	0.159731	0.145295	0.0620058	0.0373731	0.151082	0.0757213
Chlorobi	0	0	0	2.11986e-05	0	0	6.35957e-05	2.11986e-05	0	0	0	2.11986e-05	0	2.11986e-05	2.11986e-05	2.11986e-05	4.23971e-05	0	0	0	0	6.35957e-05	0	0	0	2.11986e-05	4.23971e-05	0	0	2.11986e-05	4.23971e-05	4.23971e-05	0	0	0	0	2.11986e-05	6.35957e-05	2.11986e-05	0	2.11986e-05	2.11986e-05	2.11986e-05	0	0	0	2.11986e-05	2.11986e-05	0
Kiritimatiellaeota	0	0	0	0	0	0	0	0	0	0	0	0	0	0	0	0	0	0	2.11986e-05	0	0	0	0	0	0	0	0	0	0	0	0	0	0	0	0	0	0	0	0	0	0	0	0	0	0	0	2.11986e-05	0	0
Dictyoglomi	0	0	2.11986e-05	0	0	0	0	0	0	0	0	0	0	0	0	0	0	0	0	0	0	0	0	0	0	0	0	0	0	0	0	0	0	0	0	0	0	0	0	0	0	0	0	0	0	0	0	0	0
Planctomycetes	4.23971e-05	2.11986e-05	0.000105993	8.47943e-05	6.35957e-05	4.23971e-05	6.35957e-05	0.00014839	0	2.11986e-05	2.11986e-05	4.23971e-05	6.35957e-05	6.35957e-05	0	2.11986e-05	0	0	4.23971e-05	0	8.47943e-05	2.11986e-05	6.35957e-05	4.23971e-05	4.23971e-05	4.23971e-05	8.47943e-05	6.35957e-05	8.47943e-05	2.11986e-05	4.23971e-05	6.35957e-05	6.35957e-05	2.11986e-05	0.000169589	0.000105993	2.11986e-05	4.23971e-05	0.000105993	0.000105993	0.000169589	2.11986e-05	8.47943e-05	4.23971e-05	0.000190787	2.11986e-05	0	2.11986e-05	4.23971e-05
Thermodesulfobacteria	0	0	0	0	0	0	0	0	0	0	0	0	0	0	0	2.11986e-05	0	0	0	0	0	0	0	0	0	0	0	0	0	0	0	0	0	0	0	0	0	0	2.11986e-05	0	0	0	0	0	0	0	2.11986e-05	0	0
Caldiserica	0	0	0	0	0	0	0	0	0	0	0	0	0	0	0	0	0	0	0	0	0	0	0	0	0	0	0	0	0	0	0	0	0	0	0	0	0	0	0	0	0	0	0	0	0	2.11986e-05	0	0	0
Thaumarchaeota	0	0	0.000699553	0.00059356	0	0	0	0	0	0.000529964	0	0	6.35957e-05	0	0	0	0	0	6.35957e-05	0.00029678	0.000381574	0	0	2.11986e-05	0	0	0	0	0	0	0	4.23971e-05	0	0	2.11986e-05	0	0	0.000127191	0	0	0	0	0.00254383	0.000423971	8.47943e-05	0	0.00029678	0	8.47943e-05
Acidobacteria	0	0	0	0	4.23971e-05	0	2.11986e-05	0	2.11986e-05	0	0	0	0	0	0	0	0	2.11986e-05	2.11986e-05	2.11986e-05	0	2.11986e-05	2.11986e-05	0	2.11986e-05	0	0	0	0	0	0	0	2.11986e-05	0	4.23971e-05	0	0	2.11986e-05	2.11986e-05	2.11986e-05	2.11986e-05	0	0	0	0	0	0	0	0
Chrysiogenetes	0	0	0	0	0	0	0	0	0	0	0	0	0	0	0	0	0	0	0	0	6.35957e-05	2.11986e-05	0	0	0	0	2.11986e-05	0	0	0	0	0	0	0	0	0	0	0	2.11986e-05	0	0	2.11986e-05	0	0	0	0	0	0	0
Chlamydiae	0	0	0	0	0	0	0	2.11986e-05	0	0	0	0	0	0	0	2.11986e-05	0	2.11986e-05	0	0	2.11986e-05	2.11986e-05	0	0	0	0	0	0	0	0	0	0	0	0	0	0	0	0	0	2.11986e-05	0	0	0	0	0	0	0	0	6.35957e-05
Fibrobacteres	0	0	0	0	0	0	0	0	0	0	0	0	0	0	0	0	0	0	0	0	2.11986e-05	0	0	0	2.11986e-05	0	4.23971e-05	0	0	0	0	0	0	2.11986e-05	0	0	0	0	0	2.11986e-05	0	0	0	0	0	0	0	0	0
Coprothermobacterota	0	0	0	0	0	0	0	0	0	0	0	0	0	0	0	0	0	0	0	0	0	0	0	0	0	0	0	0	0	0	0	0	0	0	0	0	0	0	0	0	0	0	0	0	0	0	0	0	0
candidate division Zixibacteria	0	0	0	0	0	0	0	0	0	0	0	0	0	0	0	0	0	0	0	0	0	0	0	0	0	0	0	0	0	0	0	0	0	0	0	0	0	0	0	0	0	0	0	0	2.11986e-05	0	0	0	0
Candidatus Microgenomates	0	0	0	0	0	0	0	0	0	0	0	0	0	0	0	0	0	0	0	0	0	0	0	0	0	0	0	0	0	0	0	0	0	0	0	0	0	0	0	0	0	0	0	0	0	0	0	0	0
Candidatus Korarchaeota	0	0	0	0	0	0	0	0	0	0	0	0	0	0	0	0	0	0	0	0	0	0	0	0	0	0	0	0	0	0	0	0	0	0	0	0	0	0	0	0	0	0	0	0	0	0.000169589	0	0	0
Verrucomicrobia	2.11986e-05	2.11986e-05	0	0	2.11986e-05	0	4.23971e-05	0	4.23971e-05	0	2.11986e-05	2.11986e-05	2.11986e-05	0	0	0	2.11986e-05	2.11986e-05	0	0	2.11986e-05	2.11986e-05	0	2.11986e-05	2.11986e-05	0	0	0	0	0	4.23971e-05	4.23971e-05	4.23971e-05	4.23971e-05	0	0	0	2.11986e-05	0	0	0	2.11986e-05	0	2.11986e-05	0	0	2.11986e-05	2.11986e-05	0
[truncated: 13 more columns]

## Sheet: oral genus profile
Supplementary Table S1 The taxonomic abundance profile of oral microbiome at genus level
Taxa_name	E01	E02	E03	E04	E05	E07	E08	E10	E11	E12	E13	E14	E15	E16	E17	E18	E20	E21	E22	E23	E24	E25	E26	E27	E28	E30	E31	E32	E33	E34	Y01	Y02	Y03	Y04	Y05	Y06	Y07	Y08	Y09	Y10	Y12	Y13	Y14	Y15	Y16	Y17	Y18	Y19	Y20
Defluviitoga	0	0	0	0	0	0	0	0	0	0	0	0	0	0	0	0	0	0	0	0	0	0	0	0	0	0	0	0	0	0	0	0	0	0	0	0	0	0	0	0	0	0	0	0	0	0	0	0	0
Parvibaculum	0	0	0	0	0	0	0	0	0	0	0	0	0	0	2.12e-05	0	0	0	0	0	0	0	0	0	0	0	0	0	0	0	0	0	0	0	0	0	0	0	0	0	0	0	0	0	0	0	0	0	0
Wilnyevirus	0	0	0	0	0	0	0	0	0	0	0	0	0	0	0	0	0	0	0	0	0	0	0	0	0	0	0	0	0	0	0	0	0	0	0	0	0	0	0	0	0	0	0	0	0	0	0	0	0
Candidatus_Cytomitobacter	0	0	0	0	0	0	0	2.12e-05	0	0	0	0	0	0	0	0	0	0	0	0	0	0	0	0	0	0	0	0	0	4.24e-05	0	0	0	0	0	0	0	0	0	0	0	0	0	0	0	0	0	0	0
Chryseobacterium	4.24e-05	0	6.36e-05	0.000190917	0.000169704	8.49e-05	0.000148491	8.49e-05	0.000339407	6.36e-05	4.24e-05	0.000148491	0.000190917	8.49e-05	0.000127278	6.36e-05	0	8.49e-05	0	0.000106065	0.000318194	0.000106065	6.36e-05	2.12e-05	2.12e-05	4.24e-05	0.000275768	0.000169704	0.000275768	0.000254555	0.000530324	0.000275768	8.49e-05	0.000318194	0.00625782	0.000190917	0.000106065	0.000127278	0.000148491	0.000403046	0.000254555	0.000127278	0.000296981	0.00021213	0.000233343	0.000169704	0.000254555	0.00021213	0.000254555
Kribbella	0	0	0	0	0	0	0	0	0	0	0	0	0	0	0	0	0	0	0	0	0	0	4.24e-05	0	0	0	0	0	0	2.12e-05	0	0	0	0	0	0	0	0	0	0	0	0	0	0	0	0	0	0	0
Rhodobaca	0	0	0	0	0	0	0	0	0	0	0	0	0	0	0	0	0	2.12e-05	0	2.12e-05	0	0	0	0	0	0	0	0	0	0	0	0	0	0	0	0	0	0	0	0	0	0	0	0	0	0	0	0	0
Iodobacter	0	0	0	0	0	0	0	0	0	0	0	0	0	0	0	0	0	2.12e-05	0	0	0	0	0	0	0	0	0	0	0	0	0	0	0	0	0	0	0	0	0	0	0	0	0	0	0	0	0	0	0
Raoultella	0	2.12e-05	0	0	0	0	2.12e-05	0	0	0	0	0	0	0	0	0	0	0	0	0	0	0	0	0	0	2.12e-05	4.24e-05	0	0	0.000275768	0	0	2.12e-05	2.12e-05	0	2.12e-05	0	0	0	0	0	0	2.12e-05	0	2.12e-05	0	0	0	0
Pseudoalteromonas	4.24e-05	0	0	0	6.36e-05	0	4.24e-05	6.36e-05	8.49e-05	0	2.12e-05	0	0	0	2.12e-05	0	2.12e-05	0	0	4.24e-05	4.24e-05	0	2.12e-05	2.12e-05	2.12e-05	0	4.24e-05	0	4.24e-05	0.000254555	0.000106065	2.12e-05	0	0	2.12e-05	6.36e-05	2.12e-05	6.36e-05	4.24e-05	0	4.24e-05	6.36e-05	2.12e-05	0	4.24e-05	2.12e-05	4.24e-05	4.24e-05	2.12e-05
Agarilytica	0	0	0	0	0	0	0	0	0	0	0	0	0	0	0	0	0	0	0	0	0	0	0	0	0	0	0	0	0	0	0	0	0	0	0	0	0	0	0	0	0	0	0	0	0	0	0	0	0
Petrocella	0	0	0	0	0	0	0	0	0	0	0	2.12e-05	0	0	0	0	0	0	0	0	0	0	0	0	0	0	0	0	0	0	0	0	0	0	0	0	0	0	0	0	0	2.12e-05	0	0	4.24e-05	0	0	0	0
Archaeoglobus	0	0	0	0	0	0	0	0	0	0	0	0	0	0	0	0	0	0	0	0	0	0	0	0	4.24e-05	0	0	0	0	0	0	0	0	0	0	0	0	0	0	0	0	0	0	0	0	0	0	0	0
Moraxella	0	0	0	2.12e-05	0.000106065	0.00188795	0.000148491	0	6.36e-05	4.24e-05	6.36e-05	2.12e-05	0	0	0	2.12e-05	8.49e-05	6.36e-05	4.24e-05	2.12e-05	0	0	0.000466685	2.12e-05	0	0	8.49e-05	0	0	0.000848518	0	0.000296981	2.12e-05	0	8.49e-05	6.36e-05	0	0.000127278	0	0	4.24e-05	6.36e-05	4.24e-05	0	4.24e-05	0	0	0.00036062	4.24e-05
Allopseudarcicella	0	2.12e-05	0	4.24e-05	0	0	0	0	0	0	0	0	0	0	0	0	0	0	0	0	0	0	0	0	0	0	0	2.12e-05	8.49e-05	0	2.12e-05	0	0	2.12e-05	0	2.12e-05	0	4.24e-05	0	0	4.24e-05	0	0	0	0	0	0	0	0
Variovorax	0	0	0	0	6.36e-05	0	2.12e-05	6.36e-05	0	4.24e-05	2.12e-05	2.12e-05	2.12e-05	0	2.12e-05	4.24e-05	0	0	0	0	0	0	0	0	0	0	4.24e-05	2.12e-05	2.12e-05	0	2.12e-05	0	0	0	0	0	2.12e-05	0	4.24e-05	2.12e-05	2.12e-05	0	0	2.12e-05	2.12e-05	0	0	4.24e-05	0
Skunavirus	0	0	0	0	0	0	0	0	0	0	0	0	0	0	0	0	0	0	0	0	0	0	0	0	0	0	0	0	0	0	0	0	0	0	0	0	0	0	0	0	0	0	0	0	0	0	0	0	0
Pirellula	0	0	6.36e-05	0	0	2.12e-05	0	0	0	0	0	0	0	0	0	0	0	0	0	0	0	0	0	0	0	0	0	0	0	0	0	0	0	0	0	0	0	0	0	0	0	0	0	0	0	0	0	0	0
Stigmatella	0	0	0	0	2.12e-05	0	0	0	0	0	0	0	0	0	0	0	0	0	0	0	0	0	0	0	0	0	0	0	0	0	0	0	0	0	0	0	0	0	0	0	0	0	0	0	0	0	0	0	0
Laceyella	0	0	0	0	0	0	0	0	0	0	0	0	0	0	0	0	0	0	0	0	0	0	0	0	0	2.12e-05	0	0	0	0	0	0	0	0	0	0	0	0	0	0	0	0	0	0	2.12e-05	2.12e-05	0	0	0
Finegoldia	0	2.12e-05	2.12e-05	0	0	0	0	0	8.49e-05	0	0	2.12e-05	4.24e-05	0.000106065	2.12e-05	2.12e-05	0	0	2.12e-05	0	6.36e-05	0	2.12e-05	0	0	0	0	0	2.12e-05	0.000127278	0	2.12e-05	0	0	4.24e-05	0	0	0.000127278	6.36e-05	0	0	0	0	0	0	0	0	0	0
Acidovorax	2.12e-05	0	0	4.24e-05	4.24e-05	2.12e-05	0	4.24e-05	0	0	8.49e-05	0	0	2.12e-05	0	4.24e-05	2.12e-05	4.24e-05	0	2.12e-05	0	0	4.24e-05	4.24e-05	0	2.12e-05	0.000106065	2.12e-05	4.24e-05	0	2.12e-05	0	0	0	0.000445472	2.12e-05	2.12e-05	0	0	0	6.36e-05	2.12e-05	0	4.24e-05	2.12e-05	0	0	0	0
Anaerolinea	0	0	0	0	0	0	0	0	0	0	0	0	0	0	0	0	0	0	0	0	0	0	0	0	0	0	0	0	0	0	0	0	0	0	0	0	2.12e-05	0	0	0	0	0	0	0	0	0	0	0	0
Corallococcus	0	0	0	0	0	0	0	0	0	0	0	0	0	0	2.12e-05	0	0	0	0	0	0	0	0	0	0	0	0	0	0	0	0	0	0	0	0	0	2.12e-05	0	0	0	0	0	0	0	0	0	0	0	0
Desulfobacula	0	0	0	0	0	0	0	0	0	0	0	0	0	0	0	0	0	0	0	0	0	0	0	0	2.12e-05	0	0	0	2.12e-05	0	0	0	0	0	0	0	0	0	0	0	0	0	0	0	4.24e-05	2.12e-05	0	0	0
Methanothermus	0	0	0	0	0	0	0	0	0	0	0	0	0	0	0	0	0	0	0	0	0	0	0	0	0	0	0	0	0	0	0	0	0	0	0	0	0	0	0	0	0	0	0	0	0	0	0	0	0
Candidatus_Methylopumilus	0	0	0	0	0	0	0	4.24e-05	0.000106065	0	2.12e-05	2.12e-05	0	0	2.12e-05	0	0	0	2.12e-05	0	0	0	4.24e-05	0	0	0	0	0	0	0	0	2.12e-05	2.12e-05	0	0	0	0	0	2.12e-05	0	2.12e-05	0	0	0	2.12e-05	0	2.12e-05	0	2.12e-05
Methylovirgula	0	0	0	0	0	0	0	0	0	0	0	0	0	0	0	0	0	0	0	0	0	0	0	0	0	0	0	0	0	0	0	0	0	0	0	0	0	0	0	0	0	0	0	2.12e-05	0	0	0	0	0
Faecalibacterium	0	8.49e-05	8.49e-05	4.24e-05	0.000190917	4.24e-05	4.24e-05	6.36e-05	4.24e-05	6.36e-05	0.000106065	0.000169704	0.000190917	0	2.12e-05	2.12e-05	4.24e-05	6.36e-05	4.24e-05	2.12e-05	6.36e-05	4.24e-05	8.49e-05	2.12e-05	0	0.000106065	6.36e-05	2.12e-05	2.12e-05	8.49e-05	0	0	0	0.000106065	8.49e-05	0.000148491	6.36e-05	0.000254555	0.000127278	2.12e-05	8.49e-05	0.000254555	0	0.000254555	0.000466685	4.24e-05	8.49e-05	2.12e-05	2.12e-05
Chloroflexus	2.12e-05	0	0	0	0	0	0	0	0	0	0	0	0	0	0	0	0	0	0	0	0	0	0	0	0	0	0	0	0	0	0	2.12e-05	0	0	0	0	0	0	0	0	0	0	0	0	0	0	0	0	0
Cobetia	0	0	0	0	0	0	0	0	0	0	0	0	0	0	0	0	0	0	0	0	0	0	0	0	0	0	0	0	0	0	0	0	0	0	0	0	0	0	0	0	0	0	0	0	0	0	0	0	0
Microcystis	0	0	0	2.12e-05	0	0	0	2.12e-05	0	0	0	0	0	0	0	0	0	0	0	0	0	0	0	0	0	2.12e-05	0	0	0	0	0	0	0	0	0	0	0	0	0	0	0	0	0	0	0	0	0	0	0
Salinisphaera	0	0	0	0	0	0	0	0	0	0	0	0	0	0	0	0	0	0	0	0	0	0	0	2.12e-05	0	0	0	0	0	0	0	0	0	0	0	0	0	0	0	0	0	0	0	0	0	0	0	0	0
Confluentimicrobium	0	0	0	0	0	0	0	0	0	0	0	2.12e-05	0	0	0	0	0	0	0	0	0	0	0	0	0	0	0	0	0	0	0	0	0	0	0	0	0	0	0	0	0	0	0	0	0	0	0	0	0
Candidatus_Moranella	2.12e-05	0	0	0	0	0	0	0	0	0	0	0	0	0	0	0	0	0	0	0	0	0	0	0	0	0	0	0	0	4.24e-05	0	0	0	0	0	0	0	0	0	0	4.24e-05	0	0	0	0	0	0	0	0
Methylacidiphilum	0	0	0	0	0	0	0	0	0	0	0	0	0	0	0	0	0	0	0	0	0	0	0	0	0	0	0	0	0	0	0	0	0	0	0	0	0	0	0	0	0	0	0	0	0	2.12e-05	0	0	0
Providencia	2.12e-05	4.24e-05	4.24e-05	0	4.24e-05	0	2.12e-05	0	8.49e-05	6.36e-05	4.24e-05	0	4.24e-05	0	0	2.12e-05	6.36e-05	2.12e-05	2.12e-05	2.12e-05	0	8.49e-05	0	0	4.24e-05	0	0	4.24e-05	0	0.000275768	0.000127278	0	2.12e-05	4.24e-05	8.49e-05	2.12e-05	4.24e-05	0	0	0	4.24e-05	2.12e-05	0	2.12e-05	4.24e-05	0	2.12e-05	4.24e-05	2.12e-05
Candidatus_Amoebophilus	0	0	0	0	0	0	0	2.12e-05	0	0	0	0	0	0	0	0	0	0	0	0	0	0	0	2.12e-05	0	4.24e-05	0	0	2.12e-05	0	0	0	0	0	0	2.12e-05	0	0	0	0	0	2.12e-05	0	0	0	0	0	0	2.12e-05
Filifactor	0.00106065	0.000869731	0.0027789	2.12e-05	0.000445472	0.000148491	0.00479413	0.000530324	0.0095034	4.24e-05	0.00057275	0.00021213	0.000318194	0.00231221	0.000403046	0.00127278	6.36e-05	0.0018031	6.36e-05	0.00021213	0.00165461	0.00723362	0.000106065	0.00036062	0.000806092	0.00335165	0.00129399	0.00358499	6.36e-05	0.000763666	0	0.00581235	8.49e-05	0.00021213	0.00110307	0.000148491	0.00112429	0.00388197	0.00216372	0.000296981	0.000148491	0.00235464	0.000615176	0.000424259	0.00120914	4.24e-05	0.00021213	0.000106065	0.000296981
Psychromonas	0	0	0	0	0	0	0	0	0	0	0	0	0	0	0	0	0	0	2.12e-05	0	0	0	0	0	0	0	0	0	0	2.12e-05	2.12e-05	0	0	0	0	0	0	2.12e-05	0	0	0	2.12e-05	0	0	4.24e-05	6.36e-05	0	0	0
Suicoccus	0	2.12e-05	0	4.24e-05	0	0	0	0	2.12e-05	0	0	0	0	0	0	0	0	0	0	0	0	0	2.12e-05	0	0	0	0	0	2.12e-05	2.12e-05	2.12e-05	0	0	0	0	2.12e-05	0	0	0	0	0	0	6.36e-05	0	0	2.12e-05	0	0	0
Chitinophaga	0	6.36e-05	0	0	2.12e-05	2.12e-05	0	0	0	0	2.12e-05	0	0	0	0	0	0	6.36e-05	0	4.24e-05	4.24e-05	2.12e-05	0	0	4.24e-05	2.12e-05	2.12e-05	0	2.12e-05	0	0	4.24e-05	0	2.12e-05	0	0	0	4.24e-05	2.12e-05	0	2.12e-05	0	0	6.36e-05	0	2.12e-05	2.12e-05	2.12e-05	0
Delftia	0	0	4.24e-05	0	6.36e-05	0	4.24e-05	0	0	0	2.12e-05	0	0	0	2.12e-05	0	2.12e-05	0	2.12e-05	4.24e-05	0	0	0	0	0	0.000106065	0	2.12e-05	0	0	0	0	0	2.12e-05	0	4.24e-05	0	0	0	0	0	0	0	0	0	0	0	2.12e-05	0
Hathewaya	0	0	0	0	2.12e-05	0	0	0	0	0	0	0	0	0	0	0	0	0	0	0	0	0	0	0	0	0	0	0	0	2.12e-05	0	0	0	0	0	0	0	0	2.12e-05	0	0	0	0	0	0	0	0	2.12e-05	0
Kineococcus	0	0	0	0	0	0	0	0	0	0	0	0	0	0	0	0	0	0	0	2.12e-05	0	0	0	0	0	0	0	0	0	0	0	0	0	0	0	0	0	2.12e-05	0	0	0	0	0	0	0	0	0	0	0
Liefievirus	0	0	0	0	0	0	0	0	0	0	0	0	0	0	0	0	0	0	0	0	0	0	0	0	0	0	0	0	0	0	0	0	0	0	0	0	0	0	0	0	0	0	0	0	0	0	0	0	0
Coopervirus	0	0	0	0	0	0	0	0	0	0	0	0	0	0	0	0	0	0	0	0	0	0	0	4.24e-05	0	0	0	0	0	0	0	0	0	0	0	0	0	0	0	0	0	0	0	0	0	0	0	0	0
Anaerococcus	0	0	2.12e-05	0	0	2.12e-05	2.12e-05	2.12e-05	0	0	0	0	4.24e-05	2.12e-05	2.12e-05	0	4.24e-05	0	2.12e-05	0	0	2.12e-05	6.36e-05	0	0	0	4.24e-05	2.12e-05	0	4.24e-05	0	6.36e-05	0	2.12e-05	0	0	2.12e-05	4.24e-05	0	0	2.12e-05	4.24e-05	2.12e-05	0	0	6.36e-05	2.12e-05	2.12e-05	6.36e-05
Candidatus_Babela	0	0	0	0	0	0	0	0	0	0	0	0	0	0	0	0	0	0	0	0	0.000127278	0	0	0	0	0	0	0	0	0	0	0	0	0	0	0	0	0	0	0	4.24e-05	0	0	0	0	0	0	0	0
Brevirhabdus	0	0	0	0	0	0	0	0	0	0	0	0	0	0	0	0	0	0	0	0	0	0	0	0	0	0	0	0	0	0	0	0	0	0	0	0	0	0	0	0	0	0	0	0	0	0	0	0	0
Weissella	8.49e-05	2.12e-05	0	2.12e-05	2.12e-05	0	0	2.12e-05	0	0	2.12e-05	2.12e-05	0	0	4.24e-05	0	0	2.12e-05	0	0	6.36e-05	2.12e-05	2.12e-05	0	0	2.12e-05	6.36e-05	0	0	0	2.12e-05	0	0	2.12e-05	2.12e-05	0	2.12e-05	0	4.24e-05	2.12e-05	0	2.12e-05	2.12e-05	2.12e-05	0	2.12e-05	2.12e-05	0	4.24e-05
Basilea	0	0	0	0	0	0	0	0	4.24e-05	0	0	0	0	0	0	0	0	0	0	0	0	0	0	0	0	0	0	0	0	0	0	0	0	0	0	0	0	0	0	0	0	0	0	0	0	0	0	0	0
Candidatus_Ishikawaella	0	0	0	0	0	0	0	0	0	0	0	0	0	0	0	0	0	0	0	0	0	0	0	0	0	0	0	0	0	0	0	0	0	0	0	0	0	0	0	0	0	0	0	2.12e-05	0	0	0	2.12e-05	2.12e-05
Dechloromonas	0	0	0	0	2.12e-05	0	0	0	0	0	0	0	0	0	0	0	0	2.12e-05	0	0	0	0	0	0	0	0	0	0	0	0	2.12e-05	0	0	0	0	0	0	0	0	0	0	0	0	0	0	0	0	0	0
Spirochaeta	0	0	0	0	0	0	4.24e-05	0	0.00110307	0	0	0	2.12e-05	0	0	0	0	2.12e-05	0	0	0	0	0	0	0	0.00165461	0	0	0	2.12e-05	0	2.12e-05	0	0	0	0	0	0	0	0	2.12e-05	0	2.12e-05	0	0	0	0	0	4.24e-05
Humibacter	0	0	0	0	0	0	0	0	0	2.12e-05	0	0	0	0	0	0	6.36e-05	0	0	0	0	0	0	2.12e-05	0	0	0	4.24e-05	0	0	0	0	0	0	0	0	0	0	0	0	0	0	0	0	2.12e-05	0	0	0	0
Sutterella	0	0	0	0	0	0	0	0	2.12e-05	0	0	0	0	0	0	0	0	0	0	0	0	0	0	0	0	2.12e-05	0	0	0	4.24e-05	0	0	0	0	0	0	0	2.12e-05	0	0	0	0	0	0	0	0	2.12e-05	0	2.12e-05
Alicyclobacillus	0	0	0	2.12e-05	0	0	0	0	0	0	2.12e-05	0	0	0	0	0	0	0	0	0	0	0	0	0	0	0	0	0	0	0	0	0	0	0	2.12e-05	0	0	0	0	0	0	0	0	0	0	0	0	0	0
Antarctobacter	0	0	0	0	0	0	0	0	0	0	0	0	0	0	0	2.12e-05	0	0	0	0	0	0	0	0	0	0	0	0	0	0	0	0	0	0	0	0	0	0	0	0	0	0	0	0	0	0	0	0	0
Sulfuritortus	0	0	0	0	0	0	0	0	0	0	2.12e-05	0	0	0	0	0	0	0	0	0	0	0	0	0	0	0	0	0	0	0	0	0	0	0	0	0	0	0	2.12e-05	0	0	0	0	0	0	0	0	0	0
Piscirickettsia	0	0	0	0	0	0	2.12e-05	0	0	0	0	0	0	0	0	0	0	0	2.12e-05	0	4.24e-05	0	0	0	0	0	0	2.12e-05	2.12e-05	0	0	0	0	0	0	0	0	0	0	0	0	0	0	0	0	0	0	0	0
Thermotoga	0	0	0	0	0	0	0	0	0	0	0	0	0	0	0	0	0	0	0	0	0	0	0	0	0	0	0	0	0	0	0	0	0	0	0	0	0	0	0	0	0	0	0	0	0	0	2.12e-05	0	2.12e-05
Gillisia	0	0	0	0	0	0	0	0	0	0	0	0	0	0	0	0	0	0	0	0	0	0	0	0	0	0	0	0	0	0	0	0	0	0	0	0	0	0	0	0	0	0	0	0	0	0	0	0	2.12e-05
Pasteurella	8.49e-05	0.000127278	2.12e-05	0.000254555	8.49e-05	0	0.000275768	0.000127278	0.000700028	8.49e-05	0.000127278	2.12e-05	6.36e-05	0.000127278	6.36e-05	6.36e-05	0.000233343	0.000106065	0.000169704	0.000127278	0.000127278	4.24e-05	0.000233343	4.24e-05	0.00154855	0.00021213	6.36e-05	8.49e-05	6.36e-05	6.36e-05	0.000530324	0.000127278	0.000190917	0.000254555	0.000487898	0.000254555	0.000296981	4.24e-05	2.12e-05	4.24e-05	0.000127278	2.12e-05	0.000190917	0.0016334	0.000148491	0.000127278	0.000106065	0.000169704	0.000254555
Pseudanabaena	0	0	0	0	0	0	0	0	0	0	0	0	0	0	0	0	0	0	0	0	0	0	0	0	0	0	0	0	0	0	0	0	0	0	0	0	4.24e-05	0	0	0	0	0	0	0	0	0	2.12e-05	0	0
Parvimonas	0.00120914	0.00057275	0.00292739	0.000148491	0.00248192	0.000233343	0.00403046	0.000339407	0.00288496	0.000403046	0.00120914	0.00203644	0.00250313	0.00377591	0.000763666	0.000975796	0.00021213	0.00154855	0.000254555	0.000296981	0.00116671	0.000763666	0.000254555	6.36e-05	0.000318194	0.000615176	0.00222736	0.000551537	0.000509111	0.00108186	0.000233343	0.00608812	4.24e-05	0.000615176	0.000593963	0.000169704	0.000763666	0.00152733	0.00101822	0.000275768	0.000106065	0.000848518	0.000466685	0.000148491	0.00093337	0.000509111	0.000190917	0.000424259	0.00101822
Thermomicrobium	0	0	0	0	0	0	0	0	0	0	0	0	0	0	0	0	0	0	0	0	0	0	0	0	0	0	0	0	0	0	0	0	0	0	0	0	0	0	0	0	0	0	0	0	2.12e-05	0	0	0	0
Anoxybacillus	0	0	4.24e-05	2.12e-05	0	2.12e-05	0	0	0	0	6.36e-05	0	2.12e-05	0	0	0	0	0	2.12e-05	0	0	0	0	2.12e-05	0	0	0	0	0	0	2.12e-05	0	0	0	0	0	0	2.12e-05	0	4.24e-05	2.12e-05	0	2.12e-05	0	0	0	0	0.000169704	2.12e-05
Ruminiclostridium	0	0	0	0	0	0	0	0	0	0	0	2.12e-05	0	0	0	0	0	0	0	0	0	0	0	0	0	0	0	0	0	0	0	2.12e-05	0	0	0	4.24e-05	0	0	0	0	0	0	0	0	2.12e-05	0	0	0	0
Clostridioides	6.36e-05	8.49e-05	0.000106065	4.24e-05	4.24e-05	0.000190917	0.000127278	0.000169704	0.00623661	0.000106065	8.49e-05	0.000106065	0.000487898	0	2.12e-05	6.36e-05	8.49e-05	8.49e-05	6.36e-05	0	0.000700028	0.000106065	0.000106065	4.24e-05	4.24e-05	0	0.000169704	0.000445472	6.36e-05	0.000106065	2.12e-05	0.000233343	0	0.000106065	0	4.24e-05	0.000254555	0.000254555	0.000254555	0.000169704	0.000106065	0.000403046	0.000106065	0.000190917	0.00021213	6.36e-05	4.24e-05	2.12e-05	0.000169704
Maribacter	0	0	0	0	2.12e-05	0	4.24e-05	0	4.24e-05	0	0	2.12e-05	2.12e-05	0	0	0	0	2.12e-05	0	0	4.24e-05	0	0	0	0	0	0	2.12e-05	2.12e-05	2.12e-05	2.12e-05	0	0	0	2.12e-05	0	2.12e-05	0	0	0	6.36e-05	0	0	0	0	2.12e-05	0	0	2.12e-05
Natronococcus	0	0	0	0	0	0	0	0	0	0	0	0	0	0	0	0	0	0	0	0	0	0	0	0	0	0	0	0	0	0	0	0	0	0	0	0	0	0	0	0	0	0	0	0	0	0	0	0	0
Nostoc	0	0	0	0	4.24e-05	2.12e-05	0	0	2.12e-05	0	2.12e-05	0	0	0	2.12e-05	0	0	0	0	0	0	0	0	0	0	0	0	0	0	8.49e-05	0	0	0	2.12e-05	0	4.24e-05	0	0	0	4.24e-05	0	0	0	0	0	0	4.24e-05	0	0
Adlercreutzia	2.12e-05	2.12e-05	0	0	0	0	0	0	0	0	0	0	0	2.12e-05	0	0	0	0	0	0	0	2.12e-05	0	0	2.12e-05	0	2.12e-05	0	2.12e-05	0	0	0	0	2.12e-05	0	0	0	2.12e-05	0	0	0	0	0	0	0	0	0	0	2.12e-05
Synechocystis	0	0	0	0	0	0	0	0	0	0	0	0	0	0	0	0	0	0	0	0	0	0	0	0	0	0	0	0	0	0	0	0	0	0	0	0	0	0	0	0	0	0	0	0	0	0	0	0	0
Tetragenococcus	2.12e-05	0	2.12e-05	0	2.12e-05	0	0	0	0	0	4.24e-05	2.12e-05	0	0	0	4.24e-05	0	0	2.12e-05	0	2.12e-05	0	2.12e-05	2.12e-05	0	4.24e-05	2.12e-05	0	0	0	0	0	2.12e-05	0	0	0	2.12e-05	0	2.12e-05	2.12e-05	0	2.12e-05	0	0	0	2.12e-05	0	2.12e-05	0
Shewanella	2.12e-05	0	0	8.49e-05	2.12e-05	2.12e-05	2.12e-05	2.12e-05	6.36e-05	0.000106065	8.49e-05	8.49e-05	0	0	4.24e-05	0	2.12e-05	4.24e-05	0	4.24e-05	2.12e-05	4.24e-05	0.000106065	0	2.12e-05	6.36e-05	0.000127278	2.12e-05	4.24e-05	4.24e-05	4.24e-05	2.12e-05	0	4.24e-05	0.000106065	0	4.24e-05	2.12e-05	0	2.12e-05	6.36e-05	6.36e-05	0	0.000106065	4.24e-05	2.12e-05	6.36e-05	2.12e-05	6.36e-05
Flavobacterium	4.24e-05	4.24e-05	8.49e-05	6.36e-05	2.12e-05	4.24e-05	4.24e-05	8.49e-05	0.000254555	4.24e-05	2.12e-05	0.000106065	4.24e-05	6.36e-05	2.12e-05	2.12e-05	6.36e-05	4.24e-05	0	4.24e-05	0.000127278	8.49e-05	0	0	8.49e-05	2.12e-05	8.49e-05	6.36e-05	0.000106065	0.000106065	0.000190917	4.24e-05	8.49e-05	2.12e-05	2.12e-05	8.49e-05	4.24e-05	0.000169704	0.000106065	0.000106065	8.49e-05	6.36e-05	8.49e-05	2.12e-05	0.000127278	6.36e-05	2.12e-05	2.12e-05	4.24e-05
Xylella	0	0	0	0	0	0	0	0	0	0	0	0	0	0	0	0	0	0	0	0	0	0	0	0	0	0	2.12e-05	0	0	0	0	0	0	0	0	0	0	0	0	0	0	0	0	0	0	0	0	0	0
Pseudorhodobacter	0	0	0	0	0	0	0	0	0	0	0	0	0	0	0	0	0	0	0	0	0	0	0	0	0	0	0	0	0	0	0	0	0	0	0	0	0	0	0	0	0	0	0	0	0	0	0	0	0
Fervidobacterium	0	4.24e-05	0	0	0	0	2.12e-05	0	0	0	0	0	0	0	0	0	0	0	0	0	0	0	0	0	0	0	2.12e-05	0	0	2.12e-05	0	2.12e-05	0	0	0	0	0	0	0	0	0	0	0	0	0	0	2.12e-05	0	0
Athalassotoga	0	0	0	0	0	0	0	0	0	0	0	0	0	0	0	0	0	0	0	0	0	0	0	0	0	0	0	0	0	0	0	0	0	0	0	0	0	0	0	0	0	0	0	0	0	0	0	0	0
Neorickettsia	0	0	0	0	0	0	0	0	0	0	0	0	0	0	0	0	0	0	0	0	0	0	0	0	0	0	0	0	0	0	0	0	0	0	0	0	0	0	0	0	0	0	0	0	0	0	0	0	0
Sphaerotilus	0	0	0	0	0	0	0	0	0	0	0	2.12e-05	0	0	0	0	0	0	0	0	0	0	0	0	0	0	0	0	0	0	0	0	0	0	0	2.12e-05	0	0	0	0	0	0	0	0	0	0	0	0	0
Melissococcus	0	0	0	0	0	0	0	0	0	0	0	0	0	0	0	0	0	0	0	0	0	0	0	0	0	0	2.12e-05	0	0	0	0	2.12e-05	0	0	0	0	2.12e-05	0	0	0	0	0	2.12e-05	0	0	0	0	0	0
Planctomyces	4.24e-05	0	0	0	0	0	0	0	0	0	0	0	0	0	0	0	0	0	0	0	0	2.12e-05	2.12e-05	0	0	0	0	2.12e-05	8.49e-05	0	0	0	0	0	0	2.12e-05	0	6.36e-05	0	2.12e-05	0	0	0	2.12e-05	2.12e-05	0	0	0	0
Lacinutrix	0	0	0	0	4.24e-05	0	0	0	0	0	0	0	0	0	0	0	0	0	0	0	0	0	0	0	0	0	0	0	0	0	2.12e-05	2.12e-05	0	2.12e-05	2.12e-05	0	0	2.12e-05	0	0	0	0	0	2.12e-05	0	0	0	0	0
Diaphorobacter	0	0	0	0	0.000148491	0	0	8.49e-05	0	0	0	0	0	0	0	0	0	0	0	0	0	0	0	0	0	0	0	0	0	0	2.12e-05	0	0	0	0	0	0	0	0	0	0	0	0	0	0	0	0	0	0
Chromobacterium	0	0	0	0	2.12e-05	0	0	0	2.12e-05	0	2.12e-05	6.36e-05	2.12e-05	0	4.24e-05	2.12e-05	2.12e-05	2.12e-05	0	0	0	0	2.12e-05	0	0	6.36e-05	0	0	2.12e-05	0	0	0	6.36e-05	0	2.12e-05	4.24e-05	0	0	0	0	0	0	4.24e-05	0	0	2.12e-05	2.12e-05	2.12e-05	0
Sphingosinithalassobacter	0	0	0	0	0	0	0	0	0	0	0	0	0	0	0	0	0	0	0	2.12e-05	0	0	0	0	0	0	0	0	0	0	0	0	0	0	0	0	0	0	0	0	0	0	0	0	0	0	0	0	0
Christensenella	0	0	0	0	0	0	2.12e-05	0	0	0	0	0	4.24e-05	0	0	0	0	0	0	0	0	0	0	2.12e-05	0	0	0	2.12e-05	0	0	0	0	0	0	0	0	0	2.12e-05	2.12e-05	0	0	2.12e-05	0	0	0	0	2.12e-05	0	0
Chania	0	0	0	0	0	0	0	0	0	0	0	0	0	0	0	0	0	0	0	0	0	0	2.12e-05	0	0	0	0	0	0	8.49e-05	0	0	0	2.12e-05	0	0	0	0	2.12e-05	0	0	0	0	0	0	0	0	0	0
Moineauvirus	0	4.24e-05	6.36e-05	0	0	0.000169704	0	0	0	0.000148491	6.36e-05	0	0	6.36e-05	0	0	0	0	0	0	0	0	0	0	0	0	0	2.12e-05	4.24e-05	0	0	0	0	0	0	0	0	0	0	0	0	0	0	2.12e-05	0	0	0	4.24e-05	6.36e-05
Libanicoccus	0	0	0	0	0	6.36e-05	0	0	0	0	4.24e-05	0	0	0	0	0	0	0	0	0	0	2.12e-05	0	0	0	0	0	0	0	0	0	0	0	0	4.24e-05	0	0	2.12e-05	2.12e-05	0	0	0	0	0	0	0	0	2.12e-05	0
Lawsonella	0	0	0	0	0	0	0	0	0	2.12e-05	0	2.12e-05	0	0	0	0	0	0	2.12e-05	0	0	0	0	0	0	0	0	0	0	0	0	0	0	0	0	0	0	2.12e-05	0	0	2.12e-05	0	0	0	0	0	0	0	0
Leptospira	0	0	0	0	0	2.12e-05	0	0.00176067	0	0	0	0	2.12e-05	0	0.000403046	0	0	0	0	0	0.00106065	0	0	0	0	0	4.24e-05	0	0	4.24e-05	0	0.000445472	0	0	0.00390318	0	0.00140006	0.00161218	0	2.12e-05	0.00108186	0	0	0	0.0054093	0	0	0	0
Tessaracoccus	0	0	8.49e-05	0	4.24e-05	2.12e-05	4.24e-05	0	0	0.000106065	4.24e-05	2.12e-05	2.12e-05	2.12e-05	0	8.49e-05	8.49e-05	6.36e-05	8.49e-05	6.36e-05	2.12e-05	0	2.12e-05	2.12e-05	2.12e-05	6.36e-05	0	0	0	0	0	4.24e-05	0	0	4.24e-05	0	2.12e-05	4.24e-05	2.12e-05	4.24e-05	2.12e-05	4.24e-05	0	0	4.24e-05	4.24e-05	0	0	2.12e-05
Erwinia	0	2.12e-05	0	0	4.24e-05	0	2.12e-05	0	0	0	0	0	0	2.12e-05	0	0	2.12e-05	4.24e-05	2.12e-05	0	6.36e-05	0	0	2.12e-05	0	0.000106065	0	0	2.12e-05	0.00127278	2.12e-05	2.12e-05	0	0	6.36e-05	0	0	0	0	0	2.12e-05	0	0	0	2.12e-05	0	0	4.24e-05	0
Solibacillus	0	2.12e-05	0	0	0	0	0	0	0	0	0	0	0	2.12e-05	0	0	2.12e-05	2.12e-05	0	0	0	4.24e-05	0	0	0	0	0	0	0	0	0	0	0	0	0	2.12e-05	0	0	2.12e-05	6.36e-05	0	0	2.12e-05	0	2.12e-05	0	0	0	0
Brochothrix	0	0	0	0	0	0	0	0	0	2.12e-05	0	2.12e-05	0	0	0	0	0	2.12e-05	0	2.12e-05	0	0	0	0	0	0	0	0	0	0	0	0	2.12e-05	0	2.12e-05	2.12e-05	0	0	0	2.12e-05	2.12e-05	0	0	2.12e-05	0	2.12e-05	0	0	0
Cloacibacillus	0	0	0	0	0	0	0	0	0	0	0	0	0	0	0	0	0	0	0	0	2.12e-05	0	0	0	2.12e-05	2.12e-05	0	0	0	0	0	0	0	0	0	0	0	0	0	2.12e-05	0	0	0	0	0	0	0	0	0
Thermomonas	0	0	0	0	0	0	0	0	0	0	0	0	0	0	0	0	0	0	0	0	0	0	0	2.12e-05	0	0	0	0	0	0	0	0	0	0	0	0	0	0	0	0	0	0	0	0	0	0	0	0	0
Trichodesmium	0	0	0	0	0	0	0	0	0	0	0	0	0	0	0	0	0	0	0	0	0	0	0	0	0	0	0	0	0	0	0	0	0	0	0	0	0	0	0	0	0	0	0	0	0	0	0	0	0
Edwardsiella	0	0	0	0	0	2.12e-05	0	2.12e-05	2.12e-05	0	0	0	0	0	0	0	0	2.12e-05	2.12e-05	0	0	0	2.12e-05	0	0	0	0	0	0	0.000148491	0	0	0	2.12e-05	0	0	0	0	0	0	0	0	0	0	0	0	0	0	0
Candidatus_Purcelliella	0	0	0	0	0	0	0	0	0	0	0	0	0	0	0	0	0	0	0	0	0	0	0	0	0	0	0	0	0	0	2.12e-05	0	0	0	0	0	0	0	0	0	0	0	0	0	0	0	0	0	0
Kibdelosporangium	0	0	0	0	0	0	0	0	0	0	0	0	0	0	0	0	0	0	0	0	0	0	0	0	0	0	0	0	0	0	0	0	0	0	2.12e-05	0	0	0	0	0	0	0	2.12e-05	0	0	0	0	0	0
Kordia	0	0	0	0	0	2.12e-05	0	0	0	0	0	0	0	0	0	0	0	0	0	0	0	0	0	0	0	0	0	2.12e-05	0	0	0	4.24e-05	0	0	0	0	0	0	0	0	0	0	0	0	0	0	0	0	0
Actinobaculum	2.12e-05	2.12e-05	0	0	0	2.12e-05	0	0	0	0	2.12e-05	2.12e-05	0	0	0	2.12e-05	4.24e-05	0	2.12e-05	0	0	0	0	0	0	0	0	0	2.12e-05	0	0	0	2.12e-05	0	0	4.24e-05	0	2.12e-05	0	4.24e-05	0	2.12e-05	0	0	0.000106065	0	2.12e-05	4.24e-05	0
Thermoclostridium	0	2.12e-05	0	0	0	0	0	0	0	0	0	0	0	2.12e-05	0	0	0	0	0	0	0	0	0	0	0	0	0	0	0	0	0	0	0	0	0	0	0	0	2.12e-05	0	0	0	0	0	0	0	0	0	0
Bythopirellula	0	0	0	0	0	0	0	0	0	0	0	0	0	0	0	0	0	0	2.12e-05	0	0	6.36e-05	0	0	0	0	0	0	0	0	0	0	0	0	0	0	0	0	0	0	0	0	0	0	0	0	0	0	0
Kosmotoga	0	0	0	0	2.12e-05	0	0	0	0	0	0	0	0	0	0	0	0	0	0	0	0	0	0	0	0	0	0	0	0	0	0	0	0	0	6.36e-05	0	0	0	0	0	0	0	2.12e-05	0	0	0	0	0	0
Lelliottia	0	0	0	0	0	0	0	4.24e-05	0	2.12e-05	0	0	0	0	0	0	0	0	0	0	0	0	4.24e-05	0	0	2.12e-05	0	0	2.12e-05	0.000148491	0	0	0	0	0	0	0	0	4.24e-05	0	0	0	0	0	0	0	0	0	0
Orrella	2.12e-05	0	0	0	0	0	0	0	0	0	0	0	0	0	0	0	0	0	0	0	0	0	0	0	0	0	0	0	0	0	0	0	0	0	0	0	0	0	0	0	0	0	0	0	2.12e-05	0	0	0	0
Francisella	0	2.12e-05	0	0	0	0	0	2.12e-05	0	0	0	0	0	0	0	0	0	2.12e-05	8.49e-05	0	0	0	0	0	0	0	0	2.12e-05	0	2.12e-05	0	0	0	0	0	0	0	0	0	0	0	0	0	0	0	2.12e-05	0	0	2.12e-05
Natranaerobius	0	0	0	0	0	0	0	0	0	0	0	0	0	0	0	0	0	0	0	0	0	0	0	0	0	0	0	0	0	0	0	0	0	0	0	0	0	0	0	0	0	0	0	0	0	0	0	0	0
Candidatus_Walczuchella	0	0	0	0	0	0	0	0	0	0	0	0	0	0	0	0	0	0	0	0	0	0	0	0	0	0	0	0	0	0	0	0	0	0	0	0	0	0	0	0	0	0	0	0	0	0	0	0	0
Mobiluncus	0	0	0	0	0	0	0	0	0	0	0	0	0	0	0	0	0	0	0	0	0	0	0	2.12e-05	8.49e-05	0	0	0	0	0	0	0	0	0	0	0	0	0	0	0	0	0	0	2.12e-05	0	0	0	2.12e-05	0
Terribacillus	0	2.12e-05	0	0	0	0	0	0	0	0	0	0	0	0	2.12e-05	2.12e-05	0	0	0	0	0	0	0	0	0	0	0	0	0	0	0	0	0	0	0	0	0	0	2.12e-05	0	0	2.12e-05	0	0	0	0	0	0	0
Aminomonas	0	0	0	0	0	0	0	2.12e-05	0	0	0	0	0	0	0	0	0	0	0	0	0	0	0	0	0	0	0	0	0	0	0	2.12e-05	0	0	0	0	0	0	0	0	0	0	0	0	0	0	0	0	0
Methylibium	0	0	0	0	0	0	0	2.12e-05	0	0	0	0	0	0	0	0	0	0	0	0	0	0	0	0	0	0	0	0	0	0	0	0	0	2.12e-05	0	0	0	0	0	0	0	0	0	0	0	0	0	0	0
Cyclobacterium	0	0	0	0	0	0	6.36e-05	0	4.24e-05	0	2.12e-05	2.12e-05	0	0	0	0	0	4.24e-05	0	2.12e-05	0	2.12e-05	0	2.12e-05	0	6.36e-05	0	0	0	0	0	0	0	2.12e-05	0	0	0	4.24e-05	0	0	2.12e-05	0	0	2.12e-05	0	0	0	2.12e-05	4.24e-05
Salegentibacter	0	0	0	0	2.12e-05	0	0	0	4.24e-05	0	0	0	0	0	0	0	0	0	0	0	0	2.12e-05	0	0	0	0	0	2.12e-05	0	0	0	0	0	0	0	0	2.12e-05	0	0	0	4.24e-05	0	0	0	0	0	0	0	0
Silviavirus	0	0	0	0	0	0	0	0	0	0	0	0	0	0	0	0	0	0	0	0	0	0	0	0	0	0	0	0	0	0	0	0	0	0	0	0	0	0	0	0	0	0	0	0	0	0	0	0	0
Aerosticca	0	0	0	0	0	0	0	0	0	0	0	0	0	0	0	0	0	2.12e-05	0	0	0	0	0	0	0	0	0	0	2.12e-05	0	0	0	0	0	0	0	0	0	0	0	0	0	0	2.12e-05	0	0	0	0	0
Chamaesiphon	0	0	0	0	0	0	0	0	0	0	0	0	0	0	0	0	0	0	0	0	0	0	0	0	0	0	0	0	0	0	2.12e-05	0	0	0	0	0	0	0	0	0	0	0	0	0	0	0	0	0	0
Tumebacillus	0	0	2.12e-05	0	0	2.12e-05	2.12e-05	2.12e-05	0	0	0	0	0	0	0	0	0	0	0	0	0	0.0077003	0	0	0	2.12e-05	0	0	2.12e-05	0	0	0	0	0	4.24e-05	0	0	0	0	0	0	0	0	0	0	0.00606691	0	0	0
Sepunavirus	0	0	0	0	0	0	0	0	0	0	0	0	0	0	0	0	0	0	0	0	0	0	0	0	0	0	0	0	0	0	0	0	0	0	0	0	0	0	0	0	0	0	0	0	0	0	0	0	0
Halobacillus	2.12e-05	2.12e-05	4.24e-05	0	0	0	0	0	2.12e-05	0	0	0	0	0	0	2.12e-05	0	2.12e-05	0	2.12e-05	0	0	0	0	0	2.12e-05	0	0	4.24e-05	0	0	0	0	0	2.12e-05	0	0	0	0	0	4.24e-05	0	2.12e-05	4.24e-05	2.12e-05	4.24e-05	0	0	0
Salinicoccus	0	0	0	0	0	0	0	0	0	0	0	0	0	0	0	0	0	0	0	0	0	0	0	0	0	0	0	0	0	0	0	0	0	0	0	0	0	0	0	0	0	0	0	0	0	0	0	0	0
Kangiella	0	0	0	0	0	0	2.12e-05	0	0	2.12e-05	0	0	0	0	0	0	0	0	0	0	0	0	2.12e-05	0	0	0	0	0	0	0	2.12e-05	0	0	0	4.24e-05	0	0	0	0	0	2.12e-05	0	0	0	0	0	0	0	0
Lentibacillus	0	0	0	0	0	0	0	0	0	0	0	0	0	0	0	0	0	0	0	0	0	0	0	0	0	0	0	0	0	0	0	0	0	0	0	0	0	0	0	0	0	0	0	0	0	0	0	0	0
Geitlerinema	0	0	0	0	0	0	0	0	0	0	0	0	2.12e-05	0	0	0	0	0.000106065	0	0	0	2.12e-05	0	0	0	0	0	0	0	0	0	0	0	0	0	0	0	0	0	0	0	0	0	0	2.12e-05	4.24e-05	0	0	0
Maricaulis	0	0	0	0	0	0	0	0	0	0	2.12e-05	0	0	0	0	0	0	0	0	0	0	0	0	0	0	0	0	0	0	0	0	0	0	0	0	0	0	0	2.12e-05	0	0	0	0	0	0	0	0	4.24e-05	0
Paraprevotella	0	4.24e-05	2.12e-05	0	2.12e-05	0.000106065	0	2.12e-05	4.24e-05	0	2.12e-05	6.36e-05	0	0	4.24e-05	2.12e-05	0	6.36e-05	2.12e-05	0	0	0.000169704	0	0	0	0	2.12e-05	4.24e-05	2.12e-05	4.24e-05	0	2.12e-05	2.12e-05	0	4.24e-05	0	0	6.36e-05	2.12e-05	0	0.000127278	0	6.36e-05	2.12e-05	6.36e-05	0	4.24e-05	4.24e-05	0.000127278
Pleurocapsa	0	0	0	0	0	0	0	0	0	0	0	0	0	0	0	0	0	0	0	0	0	0	0	0	0	0	0	2.12e-05	0	0	0	0	0	0	0	0	0	0	0	0	0	0	0	0	0	0	0	0	0
Chondrocystis	0	0	0	0	0	0	0	0	0	0	0	0	0	0	0	0	0	0	0	0	0	0	0	0	0	0	0	0	0	0	0	0	0	0	0	0	0	0	0	0	0	0	0	0	0	0	0	0	0
Anaplasma	0	0	2.12e-05	0	0	0	0	0	2.12e-05	0	0	0	0	0	0	0	0	0	0	0	0	0	0	0	0	0	0	0	0	0	0	0	0	4.24e-05	0	0	0	0	0	0	0	0	0	0	0	0	0	0	2.12e-05
Ilumatobacter	0	0	0	0	0	0	0	0	0	0	0	0	0	0	0	0	0	0	0	0	0	0	0	0	0	0	0	0	0	0	0	0	0	0	2.12e-05	0	0	0	0	0	0	0	0	0	2.12e-05	0	0	0	0
Roseateles	0	0	0	0	2.12e-05	0	0	0	0	0	4.24e-05	0	0	0	0	0	2.12e-05	0	0	0	0	0	0	0	0	0	2.12e-05	0	0	4.24e-05	0	2.12e-05	0	0	0	0	0	0	0	0	0	0	0	0	0	0	0	0	0
Ferroplasma	0	0	0	0	0	0	0	0	0	0	0	0	0	0	0	0	0	0	0	0	0	0	0	0	0	0	0	0	0	0	0	0	0	0	0	0	0	0	0	0	0	0	0	0	0	0	0	0	0
Tabrizicola	0	0	0	0	0	0	0	0	0	0	0	2.12e-05	0	0	0	0	0	2.12e-05	0	0	0	0	0	0	0	0	0	0	0	0	0	0	0	0	0	0	0	0	0	0	0	0	0	0	0	0	0	0	0
Weeksella	2.12e-05	0	0	0	0	0	0	0	0	0	2.12e-05	0	0	0	0	0	0	0	0	0	0	0	0	0	0	0	0	0	0	0	2.12e-05	0	2.12e-05	0	0	0	0	0	0	0	0	0	0	0	0	0	0	0	0
Porphyrobacter	0	0	0	0	0	0	0	0	2.12e-05	0	0	0	2.12e-05	0	0	0	0	0	0	0	0	0	0	0	0	0	0	0	0	0	0	0	0	0	0	0	0	0	0	0	0	0	0	0	0	0	0	0	0
Anabaenopsis	0	0	0	0	0	0	0	0	0	0	0	0	0	0	0	0	0	0	0	0	0	0	0	0	0	0	0	0	0	4.24e-05	0	0	0	0	0	0	0	2.12e-05	0	0	0	2.12e-05	0	0	0	0	0	0	0
Desulfoglaeba	0	2.12e-05	0	0	0	0	0	0	0	0	0	0	0	0	0	0	0	0	0	0	0	0	0	0	0	0	0	0	0	0	0	0	0	0	0	0	0	0	0	0	0	0	0	0	0	0	0	0	0
Flaviflexus	2.12e-05	4.24e-05	0	4.24e-05	0	0	2.12e-05	0	0	2.12e-05	2.12e-05	2.12e-05	4.24e-05	6.36e-05	0	0.000106065	0	2.12e-05	2.12e-05	0	2.12e-05	0	6.36e-05	6.36e-05	2.12e-05	0.000127278	0	0	0	0	0	0	0	2.12e-05	2.12e-05	4.24e-05	0	2.12e-05	0	0	0	2.12e-05	0	0	4.24e-05	0	2.12e-05	2.12e-05	0
Archangium	0	0	0	0	0	0	0	0	0	0	0	0	0	0	0	0	0	0	0	2.12e-05	0	0	0	0	0	0	0	0	0	0	2.12e-05	0	0	0	0	0	0	0	0	0	0	0	0	0	0	0	0	0	0
Thiocystis	0	0	0	2.12e-05	0	0	0	0	0	0	0	0	0	0	0	0	0	0	0	0	0	0	0	0	0	0	0	0	0	0	0	0	0	0	0	0	0	2.12e-05	0	0	0	0	0	0	0	0	0	0	0
Marivirga	0	4.24e-05	0	0	0	0	0	0	0	0	0	0	0	0	0	0	0	0	0	0	0	0	0	0	0	0	0	0	0	0	0	0	0	0	0	0	0	0	0	0	0	0	2.12e-05	0	0	0	2.12e-05	0	0
Methanolacinia	0	0	0	0	0	0	0	0	0	0	0	0	0	0	0	0	0	0	0	0	0	0	0	0	0	0	0	0	0	0	0	0	0	0	0	0	0	0	0	0	0	0	0	0	0	0	0	0	0
Aggregatibacter	0.0191341	0.00897308	0.017734	0.0019728	0.00837912	0.000530324	0.0100762	0.00560022	0.0176704	0.00473049	0.0042638	0.000784879	0.00248192	0.00903672	0.00390318	0.00267283	0.000890944	0.0145521	0.000997009	0.000975796	0.00322437	0.000912157	0.00123035	0.00108186	0.0070427	0.0184977	0.00256677	0.00316073	0.00337286	0.00980039	0.00424259	0.00787001	0.00292739	0.00918521	0.00829427	0.0267708	0.0106489	0.00311831	0.00178189	0.000806092	0.00199402	0.00311831	0.0394985	0.00275768	0.000721241	0.000678815	0.00328801	0.00545173	0.0141915
Oceanispirochaeta	0	0	0	0	0	0	0	0	0	0	0	0	0	0	0	0	0	0	0	0	0	2.12e-05	0	0	0	0	0	0	0	0	0	0	0	2.12e-05	0	0	0	0	0	0	0	0	0	0	0	0	0	0	0
Isoptericola	0	0	0	2.12e-05	2.12e-05	0	0	0	0	6.36e-05	2.12e-05	4.24e-05	0	0	0	2.12e-05	2.12e-05	2.12e-05	2.12e-05	2.12e-05	0	0	4.24e-05	2.12e-05	0	0	0	0	0	0	0	0	0	0	2.12e-05	0	0	0	2.12e-05	2.12e-05	0	0	0	0	2.12e-05	4.24e-05	0	0	2.12e-05
Alphatorquevirus	0	0	0	0	0	0	0	0	0	0	0	0	0	0	0	0	0	0	0	0	0	0	0	0	0	2.12e-05	0	0	0	0	0	0	0	0	0	0	0	0	0	0	0	0	0	0	0	0	0	0	0
Denitratisoma	0	0	0	0	0	0	0	0	0	0	0	0	0	0	0	0	0	0	0	0	0	0	0	0	0	0	0	0	0	0	0	0	0	0	0	0	0	0	0	0	0	0	0	0	0	0	0	0	0
Actinopolyspora	0	0	0	0	0	0	0	0	0	0	0	0	0	0	0	0	0	0	0	0	0	0	0	0	0	0	0	0	0	0	0	0	0	0	0	0	0	0	0	0	0	0	0	0	0	0	0	0	0
Paraliobacillus	0	0	0	0	0	0	0	2.12e-05	0	0	2.12e-05	0	0	0	0	0	0	0	2.12e-05	0	0	0	4.24e-05	0	0	0	0	0	0	0	0	2.12e-05	0	0	0	0	0	0	0	0	0	0	0	0	2.12e-05	0	0	0	0
Kosakonia	0	0	0	2.12e-05	0	0	0	0	0	0	0	0	0	0	0	0	0	0	0	0	0	0	0	0	0	0	0	0	0	0.000233343	0	0	0	0	0	0	0	0	0	2.12e-05	0	0	0	0	0	0	0	0	0
Desulfomicrobium	0.000827305	0.000869731	0	0	0	0	2.12e-05	0	0.00284254	0	0.000445472	0	0	0	0	0.000848518	0	0	0	0	0	0.000848518	0	0	0.000636389	0	0	0	0	0	0	0	0	0	0	0	2.12e-05	0	0	0	2.12e-05	0.000784879	0	2.12e-05	0	0	0	0	0
Marivivens	0	0	0	0	0	0	0	0	0	0	0	0	0	0	0	0	0	0	0	0	0	0	0	0	0	0	0	0	0	0	0	0	0	0	0	0	0	0	0	0	0	0	0	0	0	0	0	0	0
Rummeliibacillus	0	0	0	0	0	0	2.12e-05	0	0	0	0	0	0	0	0	0	0	0	0	0	0	0	0	0	0	0	0	0	0	0	0	0	0	0	0	0	0	0	2.12e-05	0	0	0	0	0	0	0	0	2.12e-05	2.12e-05
Diaminobutyricimonas	0	2.12e-05	0	0	0	0	2.12e-05	0	0	0	0	0	0	0	0	0	0	0	0	0	0	0	0	0	0	0	0	0	0	0	0	0	0	0	0	0	0	0	0	0	0	0	0	0	0	0	0	0	0
Waddlia	0	0	0	0	0	0	0	0	0	0	0	0	0	0	0	0	0	0	0	0	0	0	0	0	0	0	0	0	0	0	0	0	0	0	0	0	0	0	0	0	0	0	0	0	0	0	0	0	0
Stanieria	0	4.24e-05	0	0	0	0	0	0	4.24e-05	0	0	0	0	0	0	0	0	0	0	0	0	0	0	0	0	2.12e-05	0	0	0	2.12e-05	0	0	0	0	0	0	0	0	0	0	0	0	0	0	0	0	0	0	0
Prosthecochloris	0	0	0	0	0	0	0	0	0	0	2.12e-05	0	0	2.12e-05	0	0	0	0	0	0	0	2.12e-05	0	0	0	0	0	0	0	0	0	0	0	0	0	0	0	0	2.12e-05	4.24e-05	2.12e-05	2.12e-05	0	0	0	2.12e-05	0	0	0
Actinoplanes	2.12e-05	4.24e-05	0	2.12e-05	2.12e-05	0	0	0	2.12e-05	0	2.12e-05	0	2.12e-05	0	4.24e-05	0	0	2.12e-05	2.12e-05	0	0	4.24e-05	0	2.12e-05	2.12e-05	4.24e-05	0	2.12e-05	2.12e-05	2.12e-05	0	4.24e-05	0	0	2.12e-05	0	0	2.12e-05	0	2.12e-05	0	2.12e-05	0	2.12e-05	2.12e-05	0	0	0	2.12e-05
Candidatus_Annandia	0	0	0	0	0	0	0	0	0	0	0	0	0	0	0	0	0	0	0	0	0	0	0	0	0	0	0	0	0	0	0	0	0	0	0	0	0	0	0	0	0	0	0	0	0	0	0	0	0
Phyllobacterium	0	0	0	0	2.12e-05	0	0	0	0	0	0	0	0	0	0	0	0	0	0	0	0	0	0	0	0	0	0	0	0	0	0	0	0	0	0	0	0	0	0	0	0	0	0	0	0	0	0	0	0
Halanaeroarchaeum	0	0	0	0	0	0	0	0	0	0	0	0	0	0	0	0	0	0	0	0	0	0	0	0	0	0	0	0	0	0	0	0	0	0	0	0	0	0	0	0	0	0	0	0	0	0	0	0	0
Oceanimonas	0	0	0	2.12e-05	0	0	0	0	0	0	0	0	0	0	0	0	0	0	0	0	0	0	0	0	0	0	2.12e-05	0	0	0	0	0	0	0	0	0	0	0	0	0	0	0	0	0	0	0	0	0	0
Maribius	0	0	0	0	0	0	0	0	0	0	2.12e-05	0	0	0	0	0	0	0	0	0	0	0	0	0	0	0	0	0	0	0	0	0	0	0	0	0	0	0	0	0	0	0	0	0	0	0	0	0	0
Halorussus	0	0	0	0	0	0	0	0	0	0	0	0	0	0	0	0	0	0	0	0	0	0	0	0	0	0	0	0	0	0	0	0	0	0	0	0	0	0	0	0	0	0	0	0	0	0	0	0	0
Synechococcus	0	2.12e-05	0	4.24e-05	0	0	0	0	2.12e-05	0	0	0	0	0	0	0	2.12e-05	4.24e-05	2.12e-05	0	0	2.12e-05	0	0	0	0	2.12e-05	0	0	0	2.12e-05	0	0	0	0	2.12e-05	0	2.12e-05	2.12e-05	0	2.12e-05	2.12e-05	0	2.12e-05	2.12e-05	2.12e-05	2.12e-05	2.12e-05	2.12e-05
Halomicronema	0	0	0	0	0	0	0	0	0.000190917	0	0	4.24e-05	0	0	0	0	0	0	2.12e-05	0	0	0	0	0	0	0	2.12e-05	0	4.24e-05	0	0	0	0	0	0	0	0	2.12e-05	0	0	0	0	0	0	0	0	0	0	0
Flammeovirga	2.12e-05	0	6.36e-05	0	0	0	2.12e-05	0	0	0	0	0	2.12e-05	0	0	0	0	0	0	0	0	2.12e-05	0	0	0	0	0	0	0	0	0	0	0	4.24e-05	4.24e-05	0	0	0	0	0	0	2.12e-05	2.12e-05	0	2.12e-05	0	2.12e-05	0	0
Candidatus_Azobacteroides	0	0	2.12e-05	0	0	2.12e-05	0	0	0	0	0	0	2.12e-05	0	0	0	0	2.12e-05	0	2.12e-05	0	2.12e-05	0	0	0	0	2.12e-05	0	0	0	0	0	0	2.12e-05	2.12e-05	2.12e-05	0	0	0	0	0	2.12e-05	0	0	2.12e-05	2.12e-05	2.12e-05	0	6.36e-05
Cryptobacterium	0	4.24e-05	0.00021213	0	0	0	0	0	4.24e-05	0	0	4.24e-05	0	0.000339407	0	0	8.49e-05	0	0	0	0	0	0	8.49e-05	0	0	0	4.24e-05	0	0	0	0	0	2.12e-05	0.000403046	0	0	0	2.12e-05	0	0	0	0	0.000169704	2.12e-05	0	0	8.49e-05	0
Pseudorhodoplanes	0	0	0	0	0	0	0	0	0	0	0	0	0	0	0	0	0	0	0	0	0	0	0	0	0	0	0	0	0	0	0	0	0	0	0	0	0	0	0	0	0	0	0	0	0	0	0	0	0
Candidatus_Methanomethylophilus	0	0	0	0	0	0	0	0	0	0	0	0	0	0	0	0	0	0	0	0	0	0	0	0	0	0	0	0	0	0	0	0	0	0	0	0	0	0	0	0	0	0	0	0	0	0	0	0	0
Azospira	0	0	4.24e-05	0	0	0	0	0	0	0	0	0	0	0	0	0	0	0	0	0	0	0	0	0	0	0	0	0	0	0	0	0	0	0	0	0	0	0	0	0	0	0	0	0	0	0	0	0	0
Wenyingzhuangia	0	0	0	0	0	0	0	0	0	0	0	0	0	0	0	0	0	0	0	0	0	0	0	0	0	0	0	0	0	0	0	0	0	0	0	0	0	0	0	0	0	0	0	0	2.12e-05	0	0	0	0
Photobacterium	4.24e-05	0	0	0	2.12e-05	0	4.24e-05	0	4.24e-05	0	2.12e-05	0	4.24e-05	0	0	2.12e-05	0	2.12e-05	2.12e-05	0	0	0	0	0	4.24e-05	4.24e-05	2.12e-05	2.12e-05	0	0	4.24e-05	0	0	0	0	0	2.12e-05	0	0	0	2.12e-05	6.36e-05	0	0	0	0	2.12e-05	0	0
Candidatus_Nitrosotalea	0	0	0	0	0	0	0	0	0	0	0	0	0	0	0	0	0	0	0	0	0	0	0	0	0	0	0	0	0	0	0	0	0	0	0	0	0	0	0	0	0	0	0	0	8.49e-05	0	0	0	2.12e-05
Petrimonas	0	6.36e-05	0	2.12e-05	2.12e-05	0	0	8.49e-05	0	0	0	2.12e-05	2.12e-05	0	2.12e-05	0	2.12e-05	2.12e-05	2.12e-05	0	0	0.000275768	0	0	0	0	4.24e-05	4.24e-05	0.000106065	6.36e-05	0	2.12e-05	0	2.12e-05	0	2.12e-05	4.24e-05	4.24e-05	0	0	6.36e-05	0	2.12e-05	0	2.12e-05	2.12e-05	0	0	0
Saccharomonospora	2.12e-05	2.12e-05	0	0	2.12e-05	2.12e-05	2.12e-05	0	0	0	0	0	0	0	2.12e-05	6.36e-05	8.49e-05	2.12e-05	0	0	4.24e-05	0	4.24e-05	0	0	0	0	0	0	4.24e-05	0	0	0	0	0	0	0	2.12e-05	0	2.12e-05	0	0	0	0	0	0	0	0	2.12e-05
Wolinella	0	0	0	0	0	0	0	0	0	0	0	0	0	0	0	0	0	0	0	0	0	0	0	0	0	0	0	0	0	0	0	0	0	0	0	0	0	0	0	2.12e-05	0	0	0	0	0	0	0	0	2.12e-05
Candidatus_Ruthia	0	0	0	0	0	0	0	0	0	0	2.12e-05	0	0	0	0	0	0	0	0	0	0	0	0	0	0	0	0	0	0	0	0	0	0	0	0	0	0	0	0	2.12e-05	0	0	0	0	0	0	0	0	0
Thermodesulfovibrio	0	0	0	0	0	0	0	0	0	0	0	0	0	0	0	0	0	0	0	0	0	0	0	0	0	0	0	2.12e-05	0	0	0	0	0	0	0	0	0	0	0	0	0	0	0	0	0	0	0	0	0
Haliscomenobacter	0	0	0	0	0	0	0	0	0	0	0	0	0	0	0	0	0	0	0	0	0	0	0	0	0	0	0	0	0	0	0	0	0	2.12e-05	0	0	0	0	0	0	0	0	0	0	0	0	0	0	0
Filomicrobium	0	0	0	0	0	0	0	0	0	0	0	0	0	0	0	0	0	0	0	0	0	0	0	0	0	0	0	0	0	0	0	0	0	0	0	0	0	0	0	0	0	0	0	0	0	0	0	0	0
Salinicola	0	0	0	0	0	0	0	0	0	0	0	0	0	0	0	0	0	0	0	0	0	0	0	0	0	0	0	2.12e-05	0	4.24e-05	0	0	0	0	0	0	0	0	0	0	0	0	0	0	0	0	0	0	0
Agricanvirus	0	0	0	0	0	0	0	0	0	0	0	0	0	0	0	0	0	0	0	0	0	0	0	0	0	0	2.12e-05	0	0	0	0	2.12e-05	0	0	0	0	0	0	0	0	0	0	0	0	0	0	8.49e-05	0	0
Algibacter	2.12e-05	0	0	0	0	0	0	2.12e-05	0	0	0	0	0	0	0	0	0	0	0	0	2.12e-05	0	0	0	0	0	2.12e-05	0	0	0	4.24e-05	0	0	2.12e-05	0	0	0	0	2.12e-05	0	0	0	0	0	0	0	0	0	0
Rhodoluna	0	0	0	2.12e-05	2.12e-05	0	0	0	0	0	0	0	0	0	0	0	4.24e-05	2.12e-05	0	0	0	0	0	0	0	0	2.12e-05	0	0	2.12e-05	0	0	0	0	0	0	0	2.12e-05	0	0	0	0	6.36e-05	2.12e-05	0	0	0	4.24e-05	0
Microvirga	0	0	2.12e-05	0	0	0	0	0	0	0	0	0	0	0	0	0	0	0	2.12e-05	2.12e-05	0	0	0	0	0	4.24e-05	0	0	0	4.24e-05	0	0	0	0	0	0	0	0	0	0	0	0	0	0	0	0	0	0	0
Halothermothrix	0	0	0	0	0	0	0	0	0	2.12e-05	0	0	0	0	0	0	0	0	0	0	0	0	0	0	0	0	0	0	0	0	0	0	0	0	0	0	0	0	0	0	0	0	0	0	0	2.12e-05	0	0	0
Roseimicrobium	0	0	0	0	2.12e-05	0	0	0	0	0	0	0	0	0	0	0	0	0	0	0	0	0	0	2.12e-05	2.12e-05	0	0	0	0	0	0	0	0	0	0	0	0	0	0	0	0	0	0	0	2.12e-05	0	0	0	0
Chloracidobacterium	0	0	0	0	0	0	0	0	2.12e-05	0	0	0	0	0	0	0	0	0	0	0	0	0	0	0	0	0	0	0	0	0	0	0	0	0	0	2.12e-05	0	0	0	0	0	0	0	0	0	0	0	0	0
Thiomicrospira	0	0	0	0	0	0	0	0	0	0	0	2.12e-05	0	0	0	0	0	0	0	0	0	0	0	0	0	0	0	0	0	0	2.12e-05	0	0	0	2.12e-05	0	0	0	0	0	0	0	0	2.12e-05	0	0	0	0	0
Pandoravirus	0	0	0	0	0	0	0	0	0	0	0	2.12e-05	0	0	0	0	0	0	0	0	0	0	0	0	0	0	0	0	0	0	0	0	0	0	0	0	0	0	0	0	0	0	0	0	0	0	2.12e-05	0	0
Collimonas	0	0	0	0	0	0	2.12e-05	0	0	0	2.12e-05	0	0	0	0	0	0	2.12e-05	2.12e-05	2.12e-05	4.24e-05	0	2.12e-05	0	0	0	0	0	0	0	0	0	0	0	6.36e-05	0	0	0	0	0	0	0	2.12e-05	0	0	0	0	0	0
Candidatus_Cyclonatronum	0	0	0	0	0	0	0	0	0	0	0	0	0	0	0	0	0	0	0	0	0	0	0	0	0	0	0	0	0	0	0	0	0	2.12e-05	0	0	2.12e-05	0	0	0	2.12e-05	0	0	0	2.12e-05	0	2.12e-05	0	2.12e-05
Bdellovibrio	0	0	0	0	0	0	0	0	0	0	4.24e-05	2.12e-05	0	0	0	0	0	2.12e-05	0	0	0	0	0	0	0	2.12e-05	0	4.24e-05	0	2.12e-05	0	0	0	0	0	0	0	0	0	0	0	0	0	0	0	0	0	0	0
Sulfurospirillum	0	0	0	2.12e-05	0	0	2.12e-05	0	0	0	0	4.24e-05	2.12e-05	2.12e-05	0	0	0	0	0	0	4.24e-05	0	0	0	2.12e-05	0	0	0	0	0.000106065	0	0	0	0	0	2.12e-05	0	2.12e-05	2.12e-05	2.12e-05	0	0	0	4.24e-05	0	0	0	2.12e-05	0
Atopobium	6.36e-05	0.00110307	0.000678815	0.00188795	0.000169704	0.00585478	0.000424259	0.00161218	0.000615176	0.00112429	0.00036062	0.00173946	0.000254555	0.00299103	0.00036062	0.00258798	0.00366984	0.00178189	0.000806092	0.000975796	0.000318194	0.00337286	0.00169704	0.000615176	0.00199402	0.000127278	0.00282132	0.00513354	0.00328801	0.000657602	0.000848518	0.000530324	0.00129399	0.000339407	0.000721241	0.00108186	0.00123035	0.00534567	0.00231221	0.0013152	0.000424259	0.000275768	0.000106065	0.00969432	0.00710634	0.00282132	0.000148491	0.00311831	0.00176067
Aerococcus	4.24e-05	4.24e-05	4.24e-05	6.36e-05	6.36e-05	6.36e-05	0	6.36e-05	0	0	0.000106065	0	2.12e-05	0	2.12e-05	6.36e-05	2.12e-05	4.24e-05	0.000127278	8.49e-05	6.36e-05	0	0	6.36e-05	0	0.000148491	4.24e-05	0	4.24e-05	0	0.000106065	2.12e-05	2.12e-05	4.24e-05	2.12e-05	0	2.12e-05	4.24e-05	4.24e-05	6.36e-05	0	0	0.000169704	6.36e-05	0	8.49e-05	0	0	0
Sedimentitalea	0	0	0	0	0	0	0	0	0	0	0	0	0	0	0	0	0	0	0	0	0	0	0	0	4.24e-05	0	0	0	0	0	0	0	0	0	2.12e-05	0	0	0	0	0	0	0	0	0	0	0	0	0	0
Austwickia	2.12e-05	2.12e-05	0	0	4.24e-05	2.12e-05	0	0	0	0	0	0	0	0	0	0	0	2.12e-05	4.24e-05	0	0	0	0	0	2.12e-05	6.36e-05	0	0	0	0	0	0	0	0	2.12e-05	0	0	0	0	0	0	0	0	0	0	0	0	0	0
Avipoxvirus	0	0	0	0	0	0	0	0	0	0	0	0	0	0	0	0	0	0	0	0	0	0	0	0	0	0	0	0	0	0	0	0	0	0	0	0	0	0	0	0	0	0	0	0	0	0	0	0	0
Limnohabitans	0	0	0	2.12e-05	2.12e-05	0	0	0	0	0	0	0	0	0	0	0	0	0	0	2.12e-05	4.24e-05	0	0	0	0	0	0	2.12e-05	2.12e-05	0	0	0	0	0	0	0	0	0	2.12e-05	0	2.12e-05	0	0	2.12e-05	0	0	0	0	0
Pseudogulbenkiania	0	0	0	0	2.12e-05	0	0	0	0	0	0	0	0	0	0	0	0	0	0	0	0	0	0	0	0	0	0	0	0	0	0	0	0	0	0	2.12e-05	2.12e-05	0	0	0	0	0	0	0	0	2.12e-05	2.12e-05	0	0
Pseudolabrys	0	0	0	0	0	0	0	0	0	0	0	0	0	0	0	0	0	0	0	0	0	0	0	0	0	0	0	0	0	0	0	0	0	0	0	0	0	0	0	0	0	0	0	0	0	0	0	0	0
Candidatus_Evansia	0	0	0	0	0	0	0	0	0	0	0	0	0	0	0	0	0	0	0	0	0	0	0	0	0	0	0	0	0	0	0	0	0	0	0	0	0	0	0	0	0	2.12e-05	0	0	0	0	0	0	0
Caldisphaera	0	0.000275768	0	0	0	0	0.000127278	0	0	0	0	0	2.12e-05	0	0	0	0	0	0	0	0	0	0	0	0	0	0.000254555	0	0	0	0	0	0	0	0	0	0	0	0	0	0	2.12e-05	0	0	0	0	0	0	0
Plantactinospora	0	0	2.12e-05	0	0	2.12e-05	6.36e-05	0	0	0	0	0	0	0	0	0	0	0	0	0	0	0	0	0	0	0	0	0	0	0	0	2.12e-05	0	0	0	0	2.12e-05	0	0	0	0	0	0	0	0	0	0	0	0
Simkania	0	0	0	0	0	0	0	0	0	0	0	0	0	0	0	0	0	0	0	0	0	0	0	0	0	0	0	0	0	0	0	0	0	0	0	0	0	0	0	0	0	0	0	0	0	0	0	0	0
Halioglobus	0	0	0	0	0	0	0	0	0	0	0	0	0	0	0	0	0	0	0	0	0	0	0	2.12e-05	4.24e-05	0	0	0	0	0	0	0	0	0	0	0	0	0	0	0	0	0	0	0	2.12e-05	0	0	0	0
Desulfurivibrio	0	0	0	0	0	0	0	0	0	0	0	0	0	0	0	0	0	0	0	0	0	0	0	0	0	0	0	2.12e-05	0	0	0	0	0	0	0	0	0	0	0	0	0	0	0	0	0	0	0	0	0
Variibacter	0	0	0	0	0	0	0	0	0	0	0	0	0	0	0	0	0	0	0	0	0	0	0	0	0	0	0	0	0	0	0	0	0	0	0	0	0	0	0	0	0	0	0	0	0	0	0	0	0
Dietzia	0	0	4.24e-05	0	4.24e-05	2.12e-05	0	2.12e-05	4.24e-05	0	2.12e-05	2.12e-05	2.12e-05	0	0	2.12e-05	2.12e-05	0	4.24e-05	0	0	0	0.000106065	0	2.12e-05	0.000106065	0	0	0	0	4.24e-05	2.12e-05	0	0	0	0	2.12e-05	4.24e-05	0	0	4.24e-05	2.12e-05	0	0	0	0	0	0	0
Arsenophonus	0	0	0	0	0	0	0	0	0	2.12e-05	2.12e-05	0	0	0	0	0	0	0	0	0	0	0	0	0	0	0	2.12e-05	0	0	0	0	0	0	0	0	0	0	0	0	0	0	2.12e-05	0	0	0	2.12e-05	0	0	0
Methanomethylovorans	0	0	0	0	0	0	0	0	0	0	0	0	0	0	0	0	0	0	0	0	0	0	0	0	0	0	0	0	0	0	0	0	0	0	0	0	0	0	0	0	0	0	0	0	0	0	0	0	0
Croceibacter	0	0	0	0	0	2.12e-05	2.12e-05	0	0	0	0	0	0	0	0	0	0	0	0	0	2.12e-05	0	0	0	0	0	0	0	0	0	0	0	0	0	0	0	0	0	0	0	0	0	0	0	0	2.12e-05	0	0	0
Mannheimia	0.000254555	0.000127278	0.000127278	0.000127278	0.000233343	2.12e-05	0.000106065	6.36e-05	0.000784879	4.24e-05	0	0.000106065	0.000169704	0.000127278	0.000169704	8.49e-05	4.24e-05	6.36e-05	8.49e-05	0.000106065	6.36e-05	2.12e-05	4.24e-05	2.12e-05	0.000403046	0.000233343	0.000148491	6.36e-05	0.000466685	2.12e-05	0.00142127	0.000148491	0.000296981	0.000106065	0.000890944	0.000254555	0.000381833	0.00021213	0.000106065	4.24e-05	0.000106065	0.000148491	0.000127278	8.49e-05	4.24e-05	0.000233343	6.36e-05	0.000169704	6.36e-05
Thiohalobacter	0	0	0	0	0	0	0	0	0	0	0	0	0	0	0	0	0	0	0	0	0	0	0	0	0	0	0	0	0	0	0	0	0	0	0	0	0	0	0	0	0	0	0	0	0	2.12e-05	0	0	2.12e-05
Roseomonas	0	0	0	0	0	0	2.12e-05	0	0	2.12e-05	2.12e-05	2.12e-05	0	0	0	0	0	0	0	0	0	0	0	0	0	2.12e-05	2.12e-05	2.12e-05	0	8.49e-05	2.12e-05	0	0	0	0	4.24e-05	0	0	0	0	0	0	0	0	0	0	2.12e-05	0	0
Candidatus_Thioglobus	0	2.12e-05	0	0	0	0	0	0	0	0	0	0	0	0	0	0	2.12e-05	0	0	2.12e-05	0	0	0	0	2.12e-05	0	0	0	0	0	4.24e-05	2.12e-05	2.12e-05	0	0	0	0	0	0	0	2.12e-05	0	0	0	0	2.12e-05	2.12e-05	0	0
Fluoribacter	0	0	0	0	0	0	0	0	2.12e-05	0	0	0	0	0	0	0	0	0	0	0	0	2.12e-05	0	0	0	0	0	0	0	0	0	0	0	0	0	0	0	0	2.12e-05	0	0	0	0	0	0	0	0	0	0
Roseivivax	0	0	0	0	0	0	0	0	0	0	0	0	0	0	0	0	0	0	0	0	0	0	0	0	0	0	0	0	0	0	0	0	0	0	0	0	0	0	0	0	0	0	0	0	0	0	0	0	0
Indioceanicola	0	0	0	0	0	0	0	0	0	0	0	0	0	0	0	0	0	0	0	0	0	0	0	0	0	0	0	0	0	0	0	0	0	0	4.24e-05	0	0	0	0	0	0	0	0	0	0	0	0	0	0
Xanthobacter	0	0	0	0	0	0	0	0	0	4.24e-05	2.12e-05	0	0	0	0	0	0	0	0	0	0	0	0	0	0	0	0	0	0	0	0	0	0	0	0	0	0	0	0	0	0	0	0	0	0	0	0	0	0
Candidatus_Methylospira	0	0	0	0	0	0	0	0	0	0	0	0	0	0	0	0	0	0	0	0	0	0	2.12e-05	0	0	0	0	0	0	0	0	0	0	0	4.24e-05	0	0	2.12e-05	0	0	0	0	0	0	0	0	0	0	0
Caldithrix	0	0	0	0	0	0	0	4.24e-05	0	0	0	0	0	0	0	0	0	0	0	0	0	0	0	0	0	0	0	0	0	0	2.12e-05	0	0	0	0	0	0	0	0	0	2.12e-05	0	0	0	0	0	0	0	0
Inhella	0	0	0	0	0	0	0	0	0	0	2.12e-05	4.24e-05	0	0	0	0	0	0	0	0	0	0	0	0	0	0	0	0	0	0	0	2.12e-05	0	0	0	0	0	0	0	0	0	0	0	0	0	0	0	0	0
Ferrimonas	0	0	0	0	0	0	0	0	0	0	0	0	0	0	0	0	0	0	0	0	0	0	0	0	0	0	0	0	0	0	0	0	0	0	0	0	0	0	0	0	0	0	0	0	0	0	0	0	0
Halogeometricum	0	0	0	0	0	0	0	0	0	0	0	0	0	0	0	0	0	0	0	0	0	0	0	0	0	0	0	0	0	0	0	0	0	0	0	0	0	0	0	0	0	0	0	0	0	0	0	0	0
Carboxydocella	0	0	0	0	0	0	0	0	0	0	0	0	0	0	0	0	0	0	0	0	0	0	0	0	0	0	0	0	0	0	0	0	0	0	0	0	0	0	0	0	0	0	0	0	0	0	0	0	0
Gilvibacter	0	0	0	2.12e-05	0	0	0	0	0	0	0	0	0	0	0	0	0	0	0	0	0	0	2.12e-05	2.12e-05	0	0	0	0	0	0	0	0	2.12e-05	0	0	0	0	2.12e-05	0	4.24e-05	0	0	0	0	2.12e-05	0	0	0	0
Clavibacter	2.12e-05	0	2.12e-05	0	2.12e-05	0	0	0	0	4.24e-05	2.12e-05	0	0	2.12e-05	0	0	0.000106065	0	0	0	4.24e-05	0	6.36e-05	0	0	2.12e-05	0	0	0	4.24e-05	2.12e-05	0	2.12e-05	0	2.12e-05	0	0	0	4.24e-05	0	2.12e-05	0	0	2.12e-05	8.49e-05	0	0	0	0
Pseudopropionibacterium	0.00118793	0.00235464	0.00339407	0.00021213	0.00358499	0	0.00184553	0.000806092	0.000997009	0.000636389	0.00241828	0.000381833	0.00057275	0.000763666	0.000106065	0.00142127	0.000487898	0.00330922	0.000806092	0.000339407	0.000869731	4.24e-05	0.000593963	0.00144248	8.49e-05	0.00258798	0.000784879	0.00156976	0.000106065	0.00152733	0.00271526	0.00116671	0.000381833	0.0011455	0.0100762	0.000700028	0.000700028	0.0011455	0.00140006	0.000487898	0.000254555	0.000127278	0.00159097	0.00118793	0.000254555	0.000127278	0.000381833	0.000806092	0.00201523
Methylosinus	0	0	0	0	0	0	0	0	0	0	0	0	0	0	0	0	0	0	0	0	0	0	0	0	0	0	0	0	0	0	0	0	0	0	0	0	0	0	0	0	0	0	0	0	0	0	0	0	0
Acidobacterium	0	0	0	0	0	0	0	0	0	0	0	0	0	0	0	0	0	0	0	0	0	0	0	0	0	0	0	0	0	0	0	0	0	0	0	0	0	0	0	0	0	0	0	0	0	0	0	0	0
Coriobacterium	0	0	0	0	0	0	0	0	0	0	0	0	0	0	0	0	0	0	0	0	0	0	0	0	0	0	0	0	0	0	0	0	0	0	0	0	0	0	0	0	0	0	0	0	0	0	0	0	0
Rhodospirillum	0	0	0	0	0	0	0	0	0	2.12e-05	0	0	0	0	0	0	0	0	0	0	0	0	0	0	0	0	0	0	0	0	0	0	0	0	0	0	0	0	0	0	0	0	0	0	0	0	0	0	0
Pannonibacter	0	0	2.12e-05	0	0	0	0	0	0	0	0	0	0	0	0	0	0	2.12e-05	2.12e-05	0	0	0	0	0	0	6.36e-05	2.12e-05	0	0	0	0	0	0	0	0	0	6.36e-05	0	0	0	0	0	0	0	0	0	0	0	0
Arcanobacterium	0	0	4.24e-05	0	0	2.12e-05	6.36e-05	0	0	0	0	2.12e-05	0	0	0	0	2.12e-05	0	0	0	0	0	0	0	4.24e-05	0	0	4.24e-05	0	0	2.12e-05	0	2.12e-05	2.12e-05	6.36e-05	0	0	4.24e-05	2.12e-05	0	0	0	0	0	6.36e-05	0	0	0	0
Dysosmobacter	0	2.12e-05	0	0	0	0	0	0	0	0	0	0	6.36e-05	0	6.36e-05	0	2.12e-05	0	0	0	0	0	0	0	0	0	0	0	0	0	0	0	0	0	0	0	0	0	0	0	6.36e-05	2.12e-05	0	0	0	0	0	0	0
Aminipila	0	0	0	0	0	0	0	2.12e-05	2.12e-05	2.12e-05	0	0	4.24e-05	2.12e-05	0	0	2.12e-05	0	0	0	0	6.36e-05	4.24e-05	0	0	0	2.12e-05	0.000106065	2.12e-05	0	2.12e-05	0.00220615	0	0	4.24e-05	0	2.12e-05	2.12e-05	2.12e-05	8.49e-05	6.36e-05	0	2.12e-05	0	0	0	0	4.24e-05	2.12e-05
Candidatus_Deianiraea	0	0	0	0	0	0	2.12e-05	0	0	0	0	0	0	0	0	0	0	0	0	0	0	0	0	0	0	0	0	0	0	0	0	2.12e-05	0	0	0	0	0	0	0	0	0	0	0	0	0	0	0	0	0
Pediococcus	0	0	4.24e-05	0	0	4.24e-05	0	2.12e-05	0	0	2.12e-05	4.24e-05	0	2.12e-05	8.49e-05	8.49e-05	0.000106065	4.24e-05	4.24e-05	2.12e-05	0	8.49e-05	0	2.12e-05	0	6.36e-05	0	0	2.12e-05	2.12e-05	4.24e-05	2.12e-05	2.12e-05	2.12e-05	2.12e-05	0	2.12e-05	0	2.12e-05	0	0	0	2.12e-05	2.12e-05	2.12e-05	2.12e-05	0	2.12e-05	2.12e-05
Intestinimonas	2.12e-05	0	0	0	0	0	0	0	0	0	0	0	0	0	0	0	0	0	0	0	0	0	0	0	2.12e-05	0	0	0	0	0	0	0	0	0	0	0	0	0	0	0	0	0	0	0	0	0	0	0	0
Phycisphaera	0	0	0	0	0	0	0	0	0	0	0	0	0	0	0	0	0	0	0	0	0	0	0	0	0	0	0	0	0	0	0	0	0	0	0	0	0	0	0	0	0	0	0	0	0	0	0	0	0
Oceanisphaera	0	0	0	0	0	0	0	0	2.12e-05	2.12e-05	0	2.12e-05	0	0	0	0	0	0	0	0	0	0	0	0	0	0	0	0	0	0	0	0	0	0	0	0	0	0	0	0	0	0	0	0	0	0	0	0	0
Euzebya	0	0	0	0	0	0	0	4.24e-05	2.12e-05	0	0	0	0	0	0	0	0	0	0	0	0	2.12e-05	4.24e-05	0	0	0.000233343	0	0	0	0	0	0	0	0	0	0	0	0	2.12e-05	0	0	2.12e-05	0	2.12e-05	0	0	0	0	0
Halarcobacter	0	0	0	0	0	0	0	0	0	0	0	0	0	0	0	0	0	0	0	0	0	0	0	0	0	0	4.24e-05	0	0	0	0	0	0	0	0	0	0	0	0	0	0	0	0	0	0	0	4.24e-05	0	0
Saccharibacillus	0	0	0	0	0	0	0	0	0	0	0	0	0	0	0	0	0	0	0	0	0	0	0	0	0	0	0	0	0	0	0	0	0	0	0	0	0	0	0	0	0	0	0	0	0	2.12e-05	0	0	0
Anaeromyxobacter	0	0	0	0	0	0	0	0	0	0	0	0	0	0	0	2.12e-05	0	0	0	0	0	0	0	0	0	0	0	0	0	0	0	2.12e-05	0	0	0	2.12e-05	0	0	0	0	0	0	0	0	2.12e-05	2.12e-05	0	0	0
Permianibacter	0	0	0	0	0	0	0	0	0	0	0	0	0	0	0	0	0	0	0	0	0	0	0	0	0	0	0	0	0	0	0	0	0	0	0	0	0	0	0	0	0	0	0	0	2.12e-05	0	0	0	0
Luteimicrobium	0	0	0	4.24e-05	0	0	0	2.12e-05	0	0	0	0	4.24e-05	0	0	4.24e-05	0	2.12e-05	0	0	0	0	0	0	0	0	0	0	0	0	0	0	0	0	0	0	0	0	0	0	0	2.12e-05	0	0	4.24e-05	2.12e-05	0	0	0
Desulfomonile	0	0	0	0	0	0	0	0	0	0	0	0	0	0	0	0	0	0	0	0	0	0	0	0	0	0	0	0	0	0	0	0	0	0	0	0	0	0	0	0	0	0	0	0	0	0	0	0	0
Ethanoligenens	0	2.12e-05	0	0	0	0	0	0	0	0	0	0	0	0	0	0	0	0	0	0	0	0	0	0	0	0	2.12e-05	0	0	0	0	0	0	0	0	0	0	0	0	0	0	0	0	0	0	0	0	0	0
Methylophaga	0	0	0	0	0	0	2.12e-05	0	0	4.24e-05	0	2.12e-05	0	0	0	0	0	0	4.24e-05	0	2.12e-05	0	0	0	0	0	0	0	0	0	0	2.12e-05	0	0	0	0	2.12e-05	0	0	0	0	0	0	0	0	0	0	0	0
Sebaldella	0	0	2.12e-05	0	0	0.00103944	0	0	0	0	0	0	0	0	0	0	6.36e-05	0	0	0	0	0	0	2.12e-05	0	0	0.000678815	4.24e-05	0.00275768	0	0.00036062	0	0	0	0	0	0	0	0	0	0	2.12e-05	0	0.00169704	0	0	0	2.12e-05	0
Shimwellia	0	0	0	0	0	0	0	0	2.12e-05	0	0	0	0	0	0	0	0	0	0	0	0	0	0	0	0	0	0	0	0	6.36e-05	0	0	0	0	0	0	0	0	0	0	0	0	0	0	0	0	0	0	0
Candidatus_Gullanella	0	0	0	0	0	0	0	0	0	4.24e-05	0	0	0	0	0	0	0	0	0	0	2.12e-05	0	0	0	0	0	0	0	0	0	0	0	0	0	0	0	0	0	2.12e-05	0	2.12e-05	0	0	0	0	0	0	0	0
Coraliomargarita	0	0	0	0	0	0	0	0	0	0	0	0	0	0	0	0	0	2.12e-05	2.12e-05	2.12e-05	0	0	0	0	0	0	0	0	0	0	0	2.12e-05	0	0	0	0	0	0	0	0	0	2.12e-05	0	0	0	0	0	0	0
Dolosigranulum	0	0	2.12e-05	2.12e-05	2.12e-05	2.12e-05	2.12e-05	4.24e-05	4.24e-05	0	0	0	4.24e-05	0	2.12e-05	2.12e-05	2.12e-05	0	4.24e-05	0	0	4.24e-05	2.12e-05	2.12e-05	8.49e-05	0.000106065	0	0	0	2.12e-05	0	0	2.12e-05	0	4.24e-05	0	0	4.24e-05	0	0	2.12e-05	0	0	2.12e-05	8.49e-05	2.12e-05	0	4.24e-05	0
Candidatus_Nesciobacter	0	0	0	0	0	0	0	0	0	0	0	0	0	0	0	0	0	0	0	0	0	0	0	0	0	0	0	0	0	0	0	0	0	0	0	0	0	0	0	0	0	0	2.12e-05	0	0	0	0	0	0
Nitrososphaera	0	0	0	0	0	0	0	0	0	0	0	0	0	0	0	0	0	0	0	0	0	0	0	0	0	0	0	0	0	0	0	0	0	0	0	0	0	0	0	0	0	0	0	0	0	0	0	0	0
Picrophilus	0	0	0	0	0	0	0	0	0	0	0	0	0	0	0	0	0	0	0	0	0	0	0	0	0	0	0	0	0	0	0	0	0	0	0	0	0	0	0	0	0	0	0	0	0	0	0	0	0
Isosphaera	0	0	0	0	0	0	0	0	0	0	0	0	0	0	0	0	0	0	0	0	0	0	0	0	0	0	0	0	0	0	0	0	0	0	0	0	0	0	0	0	0	0	0	0	0	0	0	0	0
Methyloceanibacter	0	0	0	0	0	0	0	0	0	0	0	0	0	0	0	0	0	0	0	0	0	0	0	0	0	0	0	0	2.12e-05	0	0	2.12e-05	0	0	2.12e-05	0	0	0	0	0	0	0	0	0	0	0	0	0	0
Scytonema	0	0	0	0	0	0	0	0	0	0	0	0	0	0	0	0	0	0	0	2.12e-05	0	0	0	0	0	0	0	0	0	0	0	0	0	0	0	0	0	0	0	0	0	0	0	0	0	0	0	0	0
Candidatus_Solibacter	0	0	0	0	0	0	0	0	0	0	0	0	0	0	0	0	0	0	0	0	0	0	0	0	0	0	0	0	0	0	0	0	0	0	0	0	0	0	0	0	0	0	0	0	0	0	0	0	0
Allofrancisella	0	0	0	0	0	0	0	0	0	0	0	0	0	0	0	0	0	0	0	0	0	0	0	0	0	0	0	0	0	0	0	0	0	0	0	0	0	0	0	0	0	0	0	0	0	0	0	0	0
Brevibacillus	0	4.24e-05	2.12e-05	0	2.12e-05	0	0	4.24e-05	0	0	0	0	4.24e-05	0	0	0	8.49e-05	0	2.12e-05	0	4.24e-05	2.12e-05	4.24e-05	0	0	0	0	4.24e-05	2.12e-05	8.49e-05	2.12e-05	0	2.12e-05	0	0	0	0	0	0	2.12e-05	2.12e-05	0	0	0	2.12e-05	2.12e-05	0	0	4.24e-05
Tepidanaerobacter	0	0	0	0	0	0	0	0	0	0	0	0	0	0	0	0	0	0	0	0	0	0	0	0	0	0	0	0	0	0	0	0	0	0	0	0	0	0	0	0	0	0	0	0	0	0	0	0	0
Roseovarius	0	0	0	0	0	0	0	0	0	0	0	0	0	4.24e-05	0	0	0	0	0	0	0	0	0	0	0	0	0	0	0	0	0	0	0	0	0	0	0	0	0	0	2.12e-05	0	0	0	0	0	0	0	0
Nitrobacter	0	0	0	0	0	0	0	0	0	0	0	0	0	0	0	0	0	0	0	0	0	0	0	0	0	0	0	0	0	0	0	0	0	0	0	0	0	0	0	0	0	0	0	0	0	0	0	0	0
Nibribacter	0	0	0	0	0	0	0	0	0	0	0	0	0	0	0	0	0	0	0	0	0	0	0	0	0	0	0	0	0	0	0	0	0	0	0	0	0	0	0	0	0	0	0	2.12e-05	0	4.24e-05	0	0	0
Staphylothermus	0	0	0	0	0	0	0	0	0	0	0	4.24e-05	0	0	0	0	0	0	0	0	0	0	0	0	0	0	0	0	0	0	0	0	0	0	0	0	0	0	0	0	0	0	0	0	0	0	0	0	0
Dehalobacterium	0	0	0	0	4.24e-05	0	0	0	0	0	0	0	4.24e-05	0	0	0	0	2.12e-05	0	0	0	0	0	0	0	0	0	0	0	0	0	0	0	0	0	0	0	0	2.12e-05	0	2.12e-05	0	0	0	0	2.12e-05	0	0	0
Salicibibacter	0	0	0	0	0	0	0	0	0	0	0	0	0	0	0	0	0	4.24e-05	0	0	0	0	0	0	0	0	0	0	0	0	0	0	0	0	0	0	0	0	0	0	0	0	0	0	0	0	0	0	0
Sulfurimonas	0	0	0	0	0	0	0	0	0	0	0	2.12e-05	0	8.49e-05	0	0	2.12e-05	2.12e-05	2.12e-05	0	0	0	0	0	0	0	0	0	0	4.24e-05	0	0	0	0	0	2.12e-05	0	0	0	0	0	2.12e-05	0	0	0	0	2.12e-05	0	0
Flavihumibacter	0	0	2.12e-05	0	0	0	2.12e-05	2.12e-05	0	0	0	0	2.12e-05	0	2.12e-05	0	0	0	0	0	0	4.24e-05	0	0	0	0	2.12e-05	0	0	0	0	0	0	0	0	0	0	2.12e-05	0	0	2.12e-05	0	0	0	2.12e-05	0	0	0	0
Ahniella	0	0	0	0	0	0	0	0	0	0	0	0	2.12e-05	0	0	0	0	0	0	0	0	0	0	0	0	0	0	0	0	0	0	0	0	0	0	0	0	0	0	0	0	0	0	0	0	0	0	0	0
Achromobacter	2.12e-05	2.12e-05	6.36e-05	0	0.000127278	2.12e-05	2.12e-05	0	2.12e-05	0	8.49e-05	0.000106065	0	2.12e-05	0	2.12e-05	2.12e-05	4.24e-05	2.12e-05	0	0	2.12e-05	4.24e-05	0	0	0.000233343	6.36e-05	4.24e-05	0.000127278	8.49e-05	0	0	0	2.12e-05	2.12e-05	4.24e-05	2.12e-05	0	2.12e-05	0	0	0	4.24e-05	0	6.36e-05	0	2.12e-05	0	0
Cylindrospermum	0	0	0	0	0	0	0	2.12e-05	0	0	0	0	0	0	0	0	0	0	0	0	0	0	0	0	0	0	0	4.24e-05	0	0	0	0	4.24e-05	0	0	0	0	0	0	0	0	0	0	0	0	0	0	0	0
Alphafusellovirus	0	0	0	0	0	0	0	0	0	0	0	0	0	0	2.12e-05	0	0	0	0	0	0	0	0	0	0	0	0	0	0	0	0	0	0	0	0	0	0	0	0	0	0	0	0	0	0	0	0	0	0
Lacimicrobium	0	0	0	0	0	0	0	0	4.24e-05	0	0	0	0	0	0	0	0	0	0	0	0	0	0	0	0	0	0	2.12e-05	0	0	0	0	0	2.12e-05	0	0	0	0	0	0	2.12e-05	0	0	0	0	0	0	0	0
Roseiflexus	0	0	0	0	0	0	0	0	0	0	0	0	0	0	0	0	0	0	0	0	0	0	0	0	0	0	0	0	0	0	0	0	0	0	0	0	0	0	0	0	0	0	0	0	0	0	0	0	0
Gallaecimonas	0	0	0	0	0	0	0	0	0	0	0	0	0	0	0	0	0	0	0	0	0	0	0	0	0	0	0	0	0	0	0	0	0	0	0	0	0	0	0	0	0	0	0	0	0	0	0	0	0
Mycolicibacter	0	2.12e-05	0	0	0	2.12e-05	4.24e-05	0	0	0	0	0	0	0	0	0	0	0	0	6.36e-05	0	0	0	2.12e-05	0	4.24e-05	0	0	0	0	0	0	0	0	0	0	0	0	0	0	0	0	0	0	0	0	0	0	0
Thiodictyon	0	0	0	0	0	0	0	0	0	0	0	0	0	0	0	0	0	0	0	0	0	0	0	0	0	0	0	0	0	0	2.12e-05	0	0	0	0	0	0	0	0	0	0	0	0	0	0	0	0	0	0
Tinduovirus	2.12e-05	0	0	0	0	0	0	0	0	0	0	0	0	0	0	0	0	0	0	0	0	0	0	0	0	0	0	0	0	0	0	0	0	0	0	0	0	0	0	0	0	0	0	0	0	0	0	0	0
Halorhodospira	0	0	0	0	2.12e-05	0	0	0	0	0	0	0	0	0	0	0	0	0	0	0	6.36e-05	0	0	0	2.12e-05	2.12e-05	0	0	0	0	0	0	0	0	0	0	0	0	0	0	0	0	0	0	0	0	0	0	0
Dickeya	0	2.12e-05	4.24e-05	2.12e-05	4.24e-05	0	0	2.12e-05	6.36e-05	0	0	0	0	2.12e-05	0	0	0	0	0	0	0	0	2.12e-05	0	0	2.12e-05	0	0	0	0.000657602	0	0	0	4.24e-05	2.12e-05	0	0	0	0	0	2.12e-05	0	0	2.12e-05	0	0	0	0	0
Ornithobacterium	0	0	0	0	2.12e-05	0	2.12e-05	0	2.12e-05	0	0	0	0	4.24e-05	0	0	0	0	0	4.24e-05	2.12e-05	0	0	0	0	0	0	0	0	6.36e-05	2.12e-05	0	2.12e-05	0	0	0	0	0	2.12e-05	0	0	0	0	2.12e-05	0	0	0	0	4.24e-05
Niveispirillum	0	0	0	0	0	0	0	0	0	0	0	0	0	0	0	0	0	0	0	0	0	0	0	0	0	0	0	0	0	0	0	0	0	0	0	0	0	0	0	0	0	0	0	0	0	0	0	0	0
Akkermansia	0	0	0	0	0	0	4.24e-05	0	0	0	0	0	0	0	0	0	0	0	2.12e-05	0	0	2.12e-05	0	0	0	0	0	0	2.12e-05	0	0	2.12e-05	0	0	0	0	0	2.12e-05	0	0	0	0	0	0	0	2.12e-05	0	0	0
Microcella	0	0	0	0	4.24e-05	0	0	0	2.12e-05	0	2.12e-05	0	0	0	0	0	0	0	0	0	0	0	0	0	0	2.12e-05	0	0	0	0	0	2.12e-05	0	0	0	0	0	0	0	0	0	0	0	0	0	0	0	0	0
Acidithiobacillus	0	0	0	0	0	0	0	0	0	0	2.12e-05	0	0	2.12e-05	0	2.12e-05	0	0	0	0	0	0	0	0	0	4.24e-05	0	2.12e-05	0	0	0	0	0	0	0	0	0	0	0	0	2.12e-05	2.12e-05	0	0	0	0	0	0	0
Acetobacterium	0	0	0	0	0	0	0	0	0	0	0	0	0	0	0	0	0	2.12e-05	0	0	2.12e-05	0	0	0	0	0	0	0	0	0	2.12e-05	0	0	0	0	0	0	2.12e-05	0	0	0	0	0	0	6.36e-05	0	0	0	0
Epidermidibacterium	0	0	0	0	0	0	0	0	0	0	0	2.12e-05	0	0	0	0	2.12e-05	0	0	2.12e-05	0	0	2.12e-05	4.24e-05	0	0	0	0	0	0	0	0	0	0	4.24e-05	0	0	0	0	0	0	0	0	2.12e-05	0	0	0	0	0
Pelagibacterium	0	0	0	0	4.24e-05	0	0	0	0	0	0	0	0	0	0	0	0	0	0	0	0	0	0	0	0	0	0	0	0	0	0	0	0	0	0	0	0	0	0	0	0	0	0	0	0	0	0	0	0
Afipia	0	0	0	0	0	0	0	0	0	0	0	0	0	0	0	0	0	0	0	0	0	0	0	0	0	0	0	0	0	0	0	0	0	0	0	0	0	0	0	0	2.12e-05	0	0	0	0	0	0	0	0
Thermovibrio	0	0	0	0	0	0	0	0	0	0	0	0	0	0	0	0	0	0	0	0	0	0	0	0	0	0	0	0	0	0	0	0	0	0	0	0	0	0	0	0	0	0	0	0	0	0	0	0	0
Simonsiella	4.24e-05	0.000106065	6.36e-05	6.36e-05	0.000169704	0	0.000106065	0	8.49e-05	6.36e-05	4.24e-05	6.36e-05	0.000106065	2.12e-05	0.000127278	4.24e-05	2.12e-05	0	8.49e-05	0.000169704	0.000190917	4.24e-05	4.24e-05	4.24e-05	6.36e-05	4.24e-05	8.49e-05	2.12e-05	4.24e-05	8.49e-05	6.36e-05	8.49e-05	4.24e-05	4.24e-05	0.000254555	6.36e-05	2.12e-05	4.24e-05	0.000127278	4.24e-05	6.36e-05	0.000190917	0.000106065	0	0	4.24e-05	0.000233343	0.000148491	0.000190917
Chlorobaculum	0	0	0	0	0	0	0	0	0	0	4.24e-05	2.12e-05	0	0	0	0	0	0	2.12e-05	0	0	0	0	0	0	0	0	0	0	0	0	0	0	0	0	2.12e-05	0	0	2.12e-05	0	2.12e-05	0	0	0	0	0	2.12e-05	0	0
Dolichospermum	0	0	0	0	0	0	0	0	0	0	0	0	0	0	2.12e-05	0	0	0	0	0	0	0	0	0	0	0	0	0	0	0	0	0	0	0	0	2.12e-05	0	0	0	0	0	0	0	0	0	0	2.12e-05	0	0
Candidatus_Nitrosocaldus	0	0	0.000296981	0	0	0	0	0	0	0	0	0	0	0	0	0	0	0	0	0	0	0	0	0	0	0	0	0	0	0	0	0	0	0	0	0	0	0	0	0	0	0	0	0	0	0	0	0	0
Serratia	0	0	2.12e-05	0	4.24e-05	0	2.12e-05	6.36e-05	2.12e-05	4.24e-05	0	0	0	2.12e-05	2.12e-05	0	0	0	2.12e-05	0	0	6.36e-05	4.24e-05	0	2.12e-05	2.12e-05	2.12e-05	0	4.24e-05	0.00190917	4.24e-05	0	2.12e-05	0	2.12e-05	4.24e-05	2.12e-05	0	2.12e-05	0	4.24e-05	0	6.36e-05	0	8.49e-05	0	0	0.000106065	2.12e-05
Tolumonas	0	0	0	0	2.12e-05	0	0	0	0	0	4.24e-05	0	0	0	0	0	0	0	0	0	0	0	2.12e-05	0	0	0	0	0	0	0	0	0	0	0	0	0	0	0	0	0	0	0	0	0	0	0	2.12e-05	0	0
Singulisphaera	0	0	0	0	0	0	0	0	0	0	0	0	0	0	0	0	0	0	0	0	0	0	0	0	0	0	0	0	0	0	0	0	0	0	0	0	0	0	0	0	0	0	0	0	0	0	0	0	0
Catenulispora	2.12e-05	0	0	0	0	0	2.12e-05	4.24e-05	0	2.12e-05	0	0	0	0	2.12e-05	0	0	0	0	0	0	0	0	0	0	0	0	0	0	0	0	0	0	0	0	0	0	0	0	0	0	0	0	0	2.12e-05	4.24e-05	0	0	0
Mariniflexile	0	2.12e-05	0	0	0	0	0	0	2.12e-05	0	0	0	0	0	0	0	0	0	0	0	0	0	0	0	0	4.24e-05	0	0	2.12e-05	4.24e-05	0	0	0	0	0	0	2.12e-05	2.12e-05	0	0	2.12e-05	0	0	2.12e-05	0	0	2.12e-05	0	0
Chthonomonas	0	0	0	0	0	0	2.12e-05	0	0	2.12e-05	4.24e-05	0	0	0	0	0	0	0	0	0	0	0	0	0	0	2.12e-05	0	0	0	0	0	0	0	0	0	0	0	0	2.12e-05	0	0	0	0	0	0	0	0	4.24e-05	0
Prochlorococcus	0	0	0	0	0	2.12e-05	0	0	0	2.12e-05	0	0	0	2.12e-05	0	0	0	2.12e-05	0	0	0	0	0	0	0	0	0	0	0	0	0	0	4.24e-05	0	0	0	0	0	2.12e-05	0	0	2.12e-05	0	2.12e-05	2.12e-05	0	0	0	0
Apibacter	0	0	0	0	0	0	0	0	2.12e-05	0	0	0	0	0	0	0	0	0	0	0	4.24e-05	0	0	0	0	0	0	0	0	2.12e-05	0	0	0	0	0	0	0	0	0	0	0	0	0	0	0	0	0	0	0
Gloeothece	0	0	0	0	0	0	0	0	0	0	0	0	0	2.12e-05	0	0	0	0	0	0	0	0	0	0	0	0	0	0	0	0	2.12e-05	0	0	0	0	0	0	0	0	0	0	0	0	0	0	0	0	0	0
Croceicoccus	0	0	0	0	0	0	0	0	0	0	0	0	0	0	0	0	0	0	0	0	0	0	2.12e-05	0	0	0	0	0	0	0	0	0	0	0	0	0	0	0	0	0	0	0	0	0	2.12e-05	0	0	0	0
Massilistercora	0	0	0	0	0	0	0	0	0	0	0	0	2.12e-05	0	0	0	0	0	4.24e-05	0	0	0	0	0	0	0	0	0	0	0	0	0	0	0	0	0	0	0	0	0	0	0	0	2.12e-05	2.12e-05	0	0	0	0
Fluviibacterium	0	0	0	0	0	0	0	0	0	0	0	0	0	0	0	0	0	0	0	0	0	0	0	0	0	0	0	0	0	0	0	0	0	0	0	0	0	0	0	0	0	0	0	0	2.12e-05	0	0	0	0
Sulfurivermis	0	0	0	0	0	0	2.12e-05	0	0	0	0	0	0	0	0	0	0	0	0	0	0	0	0	0	0	0	0	0	0	0	0	0	0	0	0	0	0	0	0	0	0	0	0	0	0	0	0	0	0
Desulfobacca	0	0	0	0	0	0	0	0	0	0	0	0	0	0	0	0	0	0	0	0	0	0	0	0	0	0	0	0	0	0	2.12e-05	0	0	0	0	0	0	0	0	0	0	0	0	0	0	0	0	0	0
Arthrobacter	6.36e-05	0.000106065	8.49e-05	6.36e-05	4.24e-05	4.24e-05	0.000106065	2.12e-05	2.12e-05	0.00021213	0.000148491	4.24e-05	4.24e-05	0.000127278	4.24e-05	0.000424259	0.000657602	4.24e-05	2.12e-05	4.24e-05	6.36e-05	0.000106065	0.000509111	0.000106065	4.24e-05	6.36e-05	0	0.000127278	6.36e-05	0	2.12e-05	0	0	2.12e-05	8.49e-05	0	0	6.36e-05	8.49e-05	2.12e-05	8.49e-05	0	0	4.24e-05	0.00021213	6.36e-05	4.24e-05	2.12e-05	8.49e-05
Desulfuromonas	0	0	0	0	0	2.12e-05	0	0	0	0	0	0	0	0	0	0	0	0	0	0	0	0	0	0	0	0	0	0	0	0	0	0	0	0	0	0	0	0	0	0	0	0	0	0	0	0	0	0	0
Boseongicola	0	0	0	0	0	0	0	0	0	0	0	0	0	0	0	0	0	0	0	0	0	0	0	0	0	0	0	0	0	0	0	0	0	0	0	0	0	0	0	0	0	0	0	0	0	0	0	0	0
Candidatus_Nucleicultrix	0	0	0	0	0	0	0	0	0	0	0	0	0	0	0	0	0	0	0	0	0	0	0	0	0	0	0	0	0	0	0	0	0	0	0	0	0	0	0	0	0	0	0	0	0	0	0	0	0
Rhodoferax	2.12e-05	0	2.12e-05	0	2.12e-05	0	2.12e-05	2.12e-05	2.12e-05	2.12e-05	0	0	2.12e-05	2.12e-05	0	0	0	4.24e-05	0	0	2.12e-05	2.12e-05	2.12e-05	0	0	0	2.12e-05	0	6.36e-05	2.12e-05	0	0	0	0	0	0	0	0	2.12e-05	0	0	0	0	2.12e-05	0	0	0	2.12e-05	2.12e-05
Megamonas	0	0	0	0	0	0	2.12e-05	0	0	2.12e-05	0	0	0	0	0	0	0	0	0	0	0	0	0	0	0	0	4.24e-05	0	0	0	2.12e-05	2.12e-05	2.12e-05	0	0	0	2.12e-05	2.12e-05	0	2.12e-05	0	4.24e-05	0	0	2.12e-05	0	0	0	0
Roseburia	8.49e-05	2.12e-05	0	0	0	0	0	4.24e-05	2.12e-05	6.36e-05	4.24e-05	0	0.000233343	4.24e-05	4.24e-05	2.12e-05	4.24e-05	8.49e-05	2.12e-05	0	0	2.12e-05	0	4.24e-05	0	4.24e-05	4.24e-05	0	2.12e-05	0	2.12e-05	2.12e-05	2.12e-05	2.12e-05	6.36e-05	0	2.12e-05	2.12e-05	0.000106065	0	0.000127278	8.49e-05	0	0.000148491	0	4.24e-05	0	2.12e-05	4.24e-05
Sphaerobacter	0	0	0	0	0	0	0	0	0	0	0	0	0	0	0	0	0	0	0	0	0	0	0	0	0	0	0	0	0	0	0	0	0	0	0	0	0	0	0	0	0	0	0	0	2.12e-05	0	0	0	0
Deinococcus	0	0	0.000127278	0	4.24e-05	0	0	0	0	2.12e-05	2.12e-05	4.24e-05	2.12e-05	0	0	2.12e-05	4.24e-05	2.12e-05	0	2.12e-05	0	0	2.12e-05	4.24e-05	0	0	0	0	2.12e-05	0	2.12e-05	0	0	6.36e-05	0.00120914	0	2.12e-05	0	0	2.12e-05	2.12e-05	0	2.12e-05	0	2.12e-05	0	0	0	2.12e-05
Pseudolysobacter	0	0	0	0	0	0	0	0	0	0	0	0	0	0	0	0	0	0	0	0	0	0	0	0	0	0	0	0	0	4.24e-05	0	0	2.12e-05	0	0	0	0	0	0	0	0	0	0	0	0	0	0	0	0
Duncaniella	0	2.12e-05	6.36e-05	2.12e-05	0	2.12e-05	0	2.12e-05	2.12e-05	0	0	2.12e-05	0.000148491	0	0	0	0	2.12e-05	6.36e-05	0	4.24e-05	0.000148491	0	0	0	0	0.000148491	0	2.12e-05	0.000127278	0	4.24e-05	0	0	2.12e-05	0	4.24e-05	2.12e-05	0	2.12e-05	8.49e-05	0	2.12e-05	6.36e-05	0	4.24e-05	0	6.36e-05	2.12e-05
Rathayibacter	8.49e-05	2.12e-05	4.24e-05	0	2.12e-05	2.12e-05	0	4.24e-05	0	2.12e-05	4.24e-05	0	4.24e-05	0	2.12e-05	6.36e-05	0.000127278	0	0	2.12e-05	4.24e-05	0	2.12e-05	8.49e-05	2.12e-05	6.36e-05	0	0	0	0	0	2.12e-05	2.12e-05	2.12e-05	2.12e-05	0	0	0	2.12e-05	0	0	0	0	8.49e-05	6.36e-05	6.36e-05	0	0	2.12e-05
Tateyamaria	0	0	0	0	0	0	0	2.12e-05	0	2.12e-05	2.12e-05	0	0	0	2.12e-05	0	0	0	2.12e-05	0	0	0	0	0	0	0	0	0	2.12e-05	0	0	0	0	0	0	2.12e-05	0	0	0	0	0	0	0	0	0	0	0	0	0
Mesorhizobium	2.12e-05	2.12e-05	4.24e-05	0	0	0	0	0	2.12e-05	0	2.12e-05	2.12e-05	0	2.12e-05	2.12e-05	4.24e-05	2.12e-05	2.12e-05	2.12e-05	2.12e-05	0	2.12e-05	0	2.12e-05	2.12e-05	6.36e-05	0	0	2.12e-05	0	0	2.12e-05	0	0	2.12e-05	0	0	4.24e-05	2.12e-05	0	0	2.12e-05	2.12e-05	2.12e-05	4.24e-05	2.12e-05	0.000106065	0	0
Thermococcus	0	0	0	0	0	0	0	0	0	0	0	0	0	0	6.36e-05	0.000127278	0.000148491	0	0	0	0	0	0	0	0	0	0	0	0	0	0	0	0	2.12e-05	0	0	0	0	0	0	2.12e-05	0	0	0	0	0	0	0	0
Neisseria	0.1504	0.222227	0.115314	0.185932	0.349568	0.0467534	0.326298	0.172737	0.172228	0.127638	0.110774	0.22823	0.199529	0.0812881	0.236037	0.139709	0.071021	0.266965	0.285887	0.238815	0.232006	0.014043	0.137481	0.0324134	0.0105853	0.243016	0.214145	0.136654	0.0424259	0.0525869	0.265629	0.262786	0.220742	0.234594	0.0785092	0.191405	0.137057	0.0868246	0.203517	0.0928279	0.127172	0.182707	0.245625	0.0443139	0.00780637	0.0883732	0.406355	0.182347	0.267198
Jeongeupia	0	0	0	0	0	0	0	0	0	0	0	0	0	2.12e-05	0	0	0	0	0	0	0	0	0	0	0	0	0	0	0	0	0	0	0	0	0	0	0	0	0	0	0	0	0	0	0	0	0	0	0
Beijerinckia	0	0	0	0	0	0	0	0	0	0	0	0	0	0	0	0	0	0	0	0	0	0	0	0	0	0	0	0	0	0	0	0	0	0	0	2.12e-05	0	0	0	0	0	2.12e-05	0	0	0	0	0	0	0
Moorea	0	0	0	0	0	0	0	0	0	0	0	0	0	0	0	0	0	0	0	0	0	0	0	0	0	0	0	0	0	0	0	0	0	0	0	0	0	0	0	0	0	0	0	0	0	0	0	0	0
Ottowia	0.000254555	0.00142127	0.00256677	0.000700028	0.00110307	0	0.00167582	4.24e-05	0.00120914	0.000106065	0.00106065	0.000551537	0.000869731	0.00640631	0	0.000190917	2.12e-05	0.00275768	0.000721241	0.00167582	0.000763666	0.000636389	4.24e-05	0.000275768	0	0.000445472	0.000127278	0.00116671	4.24e-05	0.00120914	0.000254555	0.000721241	0.000148491	0.00284254	0.000127278	0.00112429	0.000318194	8.49e-05	0.000148491	0.000890944	0	4.24e-05	0.000593963	4.24e-05	0.000106065	0.0011455	0.0119005	0.000106065	0.00778516
Congregibacter	0	0	0	0	0	0	0	0	0	0	0	0	0	0	0	0	0	0	0	0	0	0	0	0	0	0	0	0	0	0	0	0	0	0	0	0	0	0	0	0	0	0	0	0	0	0	0	0	0
Heliorestis	0	0	0	0	0	0	0	0	0	0	0	0	0	0	0	0	0	0	0	0	0	0	0	0	0	4.24e-05	0	0	0	0	0	0	0	0	0	2.12e-05	0	0	2.12e-05	0	2.12e-05	0	0	0	2.12e-05	0	0	0	0
Pragia	0	0	0	0	2.12e-05	0	2.12e-05	0	0	0	0	0	0	0	0	0	0	2.12e-05	0	0	0	0	0	0	0	0	0	0	0	6.36e-05	0	0	2.12e-05	2.12e-05	0	0	0	0	0	0	0	0	0	0	0	0	0	2.12e-05	0
Aeromicrobium	0	4.24e-05	2.12e-05	0	4.24e-05	0	0	0	0	2.12e-05	0	4.24e-05	2.12e-05	0	4.24e-05	0	8.49e-05	0	2.12e-05	4.24e-05	2.12e-05	0	6.36e-05	2.12e-05	0	0	0	0	0	0	0	0	0	0	2.12e-05	0	0	2.12e-05	0	0	0	0	0	2.12e-05	0	0	0	2.12e-05	0
Lawsonia	0	0	0	0	0	0	0	0	0	0	0	0	0	0	0	0	0	0	0	0	0	0	0	0	0	0	0	0	0	0	0	0	0	0	0	0	0	0	0	0	0	0	0	0	0	0	0	0	0
Labrenzia	0	0	0	0	0	0	0	0	2.12e-05	0	0	0	0	0	0	0	0	0	0	0	0	2.12e-05	0	0	0	4.24e-05	6.36e-05	2.12e-05	0	0	2.12e-05	0	0	0	0	0	0	0	0	0	4.24e-05	0	0	0	0	0	0	0	0
Dehalobacter	0	0	0	0	0	0	0	0	0	0	0	0	0	0	0	0	0	0	0	0	0	0	0	0	0	0	0	0	0	2.12e-05	0	0	0	0	2.12e-05	0	0	0	0	0	0	0	0	0	0	0	0	0	2.12e-05
Sulfurisphaera	0	0	0	0	0	0	0	0	0	0	0	0	0	0	0	0	0	0	0	0	0	0	0	0	0	0	0	0	0	0	0	0	0.000127278	0	0	0	0	0	0	0	0	0	0	0	0	0	0	0	0
Chondromyces	0	0	0	0	0	0	0	0	0	0	0	2.12e-05	0	0	0	2.12e-05	0	0	0	0	0	0	0	0	0	0	2.12e-05	0	0	0	0	0	0	0	0	0	0	0	2.12e-05	0	0	0	0	0	0	0	0	0	0
Haloarcula	0	0	0	0	0	0	0	0	0	0	0	0	0	0	0	0	0	0	0	0	0	0	0	0	0	0	0	0	0	0	0	0	0	0	0	0	0	0	0	0	0	0	0	0	0	0	0	0	0
Sandaracinus	0	0	0	2.12e-05	0	0	0	0	0	0	0	0	0	2.12e-05	0	2.12e-05	0	0	0	0	0	0	0	0	0	2.12e-05	0	0	0	0	0	0	0	0	2.12e-05	0	0	0	0	0	0	0	0	0	4.24e-05	0	0	0	0
Thermoactinomyces	0	0	0	0	0	0	0	0	0	0	0	0	0	0	0	0	0	0	0	0	0	0	0	0	0	0	0	2.12e-05	0	0	0	0	0	0	0	0	0	0	0	0	0	0	0	0	0	0	0	0	0
Geodermatophilus	0	0	0	0	0	0	0	0	0	0	0	0	0	0	0	0	0	0	0	0	0	0	0	0	0	0	0	0	0	0	0	0	0	0	0	0	0	0	0	0	0	0	0	0	0	0	0	0	0
Pimelobacter	0	0	2.12e-05	0	0	0	0	0	0	0	0	0	0	0	0	0	0	0	0	0	0	0	0	0	0	0	0	0	0	0	0	0	0	0	0	0	0	0	0	0	0	0	0	0	2.12e-05	0	0	0	2.12e-05
Lachnoanaerobaculum	0.000742453	0.000827305	0.00144248	0.000657602	0.00381833	0.00133642	0.00207887	0.00214251	0.000190917	0.00159097	0.00125156	0.0027789	0.00502747	0.00057275	0.00235464	0.000997009	0.000530324	0.00205766	0.00118793	0.000424259	0.00205766	0.00233343	0.00148491	0.000700028	0.00093337	0.000827305	0.00473049	0.0013152	0.000487898	0.00150612	0.00125156	0.00178189	0.000700028	0.00142127	0.00137884	0.00116671	0.000763666	0.00171825	0.00258798	0.0016334	0.00123035	0.00371227	0.000784879	0.00231221	0.00553658	0.00125156	0.00532445	0.000530324	0.00169704
Candidatus_Carsonella	0	0	0	0	0	0	0	0	0	0	0	0	0	0	0	0	0	0	0	0	0	0	0	0	0	0	0	0	0	0	0	0	0	0	0	0	0	0	0	0	0	0	0	0	0	0	0	0	0
Candidatus_Nitrosoglobus	0	0	0	0	0	0	0	0	0	0	0	0	0	0	0	0	0	0	0	0	0	0	0	0	2.12e-05	0	0	0	0	0	0	0	0	2.12e-05	0	0	0	0	0	0	0	0	0	0	0	0	0	0	0
Chitinolyticbacter	0	4.24e-05	0	0	0	0	0	0	0	0	0	2.12e-05	0	0	0	0	0	0	0	0	0	0	0	0	0	0	0	0	0	0	0	0	0	0	0	0	0	0	0	0	0	0	0	0	0	0	0	0	0
Robiginitalea	0	0	2.12e-05	0	2.12e-05	0	0	0	0	0	0	0	0	0	0	0	0	0	0	0	0	2.12e-05	0	0	0	0	0	0	0	0	0	0	0	0	0	0	0	0	2.12e-05	0	0	2.12e-05	0	0	0	0	0	0	0
Thiomicrorhabdus	0	2.12e-05	4.24e-05	0	4.24e-05	0	0	0	0	0	0	0	0	0	0	4.24e-05	0	0	0	0	0	0	0	0	4.24e-05	0	0	0	0	0	0	2.12e-05	0	0	0	0	0	0	0	0	0	0	0	2.12e-05	0	0	2.12e-05	4.24e-05	2.12e-05
Acidisarcina	0	0	0	0	0	2.12e-05	0	0	0	0	0	0	0	0	0	0	0	0	0	0	0	0	0	0	0	0	0	0	0	0	0	0	0	0	0	0	0	0	0	0	0	0	0	0	0	0	0	0	0
Natrinema	0	0	0	0	0	0	0	0	0	0	0	0	0	2.12e-05	0	0	0	0	0	0	0	0	2.12e-05	0	0	0	0	0	0	0	0	0	0	0	0	0	0	0	0	2.12e-05	0	0	0	0	2.12e-05	0	0	0	0
Ereboglobus	0	0	0	0	0	0	0	0	4.24e-05	0	0	0	0	0	0	0	0	0	0	0	0	0	0	0	0	0	0	0	0	0	2.12e-05	0	0	0	0	0	0	0	0	0	0	0	0	0	0	0	0	0	0
Dokdonella	0	0	0	0	2.12e-05	0	0	2.12e-05	0	2.12e-05	0	0	0	6.36e-05	0	0	0	0	0	0	0	0	0	0	0	0	0	0	0	0	0	0	0	0	0	2.12e-05	2.12e-05	0	0	0	0	0	0	0	0	0	0	0	0
Oleiphilus	0	0	0	0	0	0	0	0	0	0	0	0	0	0	0	0	0	0	0	0	0	0	0	0	0	0	0	0	0	0	0	0	0	0	0	0	0	0	0	0	0	0	0	0	0	0	0	0	0
Lachnospira	0	0	2.12e-05	0	4.24e-05	6.36e-05	4.24e-05	6.36e-05	2.12e-05	2.12e-05	0	2.12e-05	6.36e-05	2.12e-05	0	4.24e-05	0	6.36e-05	2.12e-05	0	0	4.24e-05	0	0	0	0	8.49e-05	0	2.12e-05	6.36e-05	0	0	0	4.24e-05	2.12e-05	0	0	0	0	2.12e-05	0	6.36e-05	0	2.12e-05	0	0	2.12e-05	0	2.12e-05
Anaerotignum	0	0	0	0	0	0	0	0	0	0	2.12e-05	6.36e-05	2.12e-05	0	0	0	0	0	0	0	2.12e-05	0	2.12e-05	0	0	2.12e-05	0	0	0	0	2.12e-05	2.12e-05	0	0	0	0	0	0	0	2.12e-05	0	0	0	2.12e-05	0	0	0	2.12e-05	0
Protaetiibacter	0	0	2.12e-05	0	0	0	2.12e-05	0	0	0	2.12e-05	0	0	0	0	4.24e-05	0	0	0	0	0	0	0	0	0	0	0	0	0	0	2.12e-05	0	2.12e-05	0	0	0	4.24e-05	0	0	0	0	0	0	0	0	0	0	0	0
Grimontia	0	2.12e-05	0	0	0	0	0	0	0	0	0	0	0	0	0	0	0	0	0	2.12e-05	0	0	0	0	0	0	0	0	0	0	0	0	0	0	0	2.12e-05	0	0	0	0	0	0	0	0	0	0	0	0	0
Ureibacillus	0	0	0	0	0	2.12e-05	0	0	0	0	0	0	2.12e-05	0	0	0	0	0	4.24e-05	0	0	2.12e-05	0	0	0	0	0	0	0	0	0	2.12e-05	0	0	0	2.12e-05	0	2.12e-05	0	0	0	0	2.12e-05	0	0	0	0	0	4.24e-05
Cuniculiplasma	0	0	0	0	0	0	0	0	0	0	0	0	0	0	0	0	0	0	0	0	0	0	0	0	0	0	0	0	0	0	0	0	0	0	0	0	0	0	0	0	0	0	0	0	0	0	0	0	0
Serinicoccus	4.24e-05	0	2.12e-05	0	0	2.12e-05	0	2.12e-05	0	2.12e-05	0	0	0	0	2.12e-05	6.36e-05	6.36e-05	2.12e-05	0	0	0	0	2.12e-05	2.12e-05	0	2.12e-05	0	0	0	0	2.12e-05	0	0	2.12e-05	6.36e-05	4.24e-05	0	0	2.12e-05	0	0	0	2.12e-05	2.12e-05	8.49e-05	2.12e-05	0	0	2.12e-05
Salimicrobium	0	0	0	0	0	0	0	0	0	0	2.12e-05	0	0	0	0	0	0	0	0	0	0	0	0	0	2.12e-05	0	0	0	0	0	0	0	2.12e-05	0	0	0	0	0	0	0	0	0	0	2.12e-05	2.12e-05	0	0	0	0
Methanocella	0	0	0	0	0	0	0	0	0	0	0	0	0	0	0	2.12e-05	0	0	0	0	0	0	2.12e-05	0	0	0	0	0	0	0	0	0	0	0	0	0	0	0	0	0	0	0	0	0	0	0	0	0	0
Advenella	0	2.12e-05	0	0	0	0	0	0	0	4.24e-05	0	2.12e-05	0	0	0	0	0	2.12e-05	0	0	0	0	0	0	0	6.36e-05	0	0	0	0	0	0	0	0	0	0	0	0	0	0	0	0	0	0	0	0	2.12e-05	0	0
Geoalkalibacter	0	0	0	0	0	0	0	0	0	0	0	0	0	0	0	0	0	0	0	0	0	0	0	0	0	0	0	0	0	0	0	0	0	2.12e-05	0	0	0	0	0	0	0	0	0	0	0	0	0	0	0
Halapricum	0	0	0	0	0	0	0	0	0	0	0	0	0	0	0	0	0	0	0	0	0	0	0	0	0	0	0	0	0	0	0	0	0	0	0	0	0	0	0	0	0	0	0	0	0	0	0	0	0
Thermobaculum	0	0	0	0	0	0	0	0	0	0	0	0	0	0	0	0	0	0	0	0	0	0	0	0	0	0	0	0	0	0	0	0	0	0	0	0	0	0	0	0	0	0	0	0	0	0	0	0	0
Nibricoccus	2.12e-05	0	2.12e-05	0	0	0	0	0	0	0	0	0	0	0	0	0	0	0	0	0	0	0	0	0	0	0	0	0	0	0	0	0	0	0	0	0	0	0	0	0	0	0	0	4.24e-05	0	0	0	0	0
Agrococcus	0	0	0	0	0	0	0	0	0	0	2.12e-05	0	0	2.12e-05	0	0	0	0	0	0	0	0	0	2.12e-05	0	0	0	2.12e-05	0	0	0	2.12e-05	2.12e-05	0	4.24e-05	0	0	0	0	0	0	0	0	0	4.24e-05	0	0	0	0
Desulfotalea	0	0	0	0	0	0	0	0	0	0	0	0	0	0	0	0	0	0	0	0	0	0	0	0	0	0	0	2.12e-05	0	0	0	0	0	0	0	0	0	0	0	0	0	0	0	0	0	0	0	0	0
Oenococcus	0	0	0	0	0	0	0	0	0	0	0	2.12e-05	0	0	0	0	0	0	0	0	0	0	0	0	0	0	0	0	0	0	0	0	0	0	0	0	0	0	0	0	0	0	4.24e-05	0	0	0	0	0	0
Denitrovibrio	0	0	0	0	0	0	0	0	2.12e-05	0	2.12e-05	0	0	0	0	0	0	0	0	0	0	0	0	0	0	0	0	0	0	0	0	0	0	0	0	0	0	0	0	0	0	0	0	0	0	0	0	0	0
Candidatus_Izimaplasma	0	0	0	0	0	0	0	0	0	0	2.12e-05	0	0	0	0	0	0	0	0	0	0	0	0	0	0	4.24e-05	4.24e-05	0	0	0	0	0.000190917	0	0	0	0	0	0	0	0	0	0	0	0	0	0	0	0	0
Yangia	0	0	0	0	0	2.12e-05	0	0	2.12e-05	0	0	0	0	0	0	0	0	0	0	0	0	0	0	0	0	0	0	0	0	0	0	0	0	0	0	0	0	0	0	0	0	0	0	2.12e-05	2.12e-05	0	0	0	0
Thermaerobacter	0	0	0	0	0	0	0	0	0	0	0	0	0	0	0	0	0	0	0	0	0	2.12e-05	2.12e-05	0	0	0	0	0	0	0	0	0	0	0	0	0	0	0	0	0	0	0	0	0	2.12e-05	0	0	0	0
Ephemeroptericola	0	0	0	0	0	0	0	0	0	0	0	0	0	0	0	0	0	0	0	0	0	0	0	0	0	0	0	0	0	0	0	0	0	0	0	0	0	0	0	0	0	0	0	0	0	0	0	0	0
Limihaloglobus	0	0	0	0	0	0	0	0	0	0	0	0	0	0	0	0	0	0	0	0	0	0	0	0	0	0	2.12e-05	0	0	0	0	0	0	0	0	0	0	0	0	0	0	0	0	0	0	0	0	0	0
Rhodococcus	0	2.12e-05	8.49e-05	8.49e-05	8.49e-05	6.36e-05	2.12e-05	2.12e-05	4.24e-05	8.49e-05	8.49e-05	0.000106065	2.12e-05	6.36e-05	4.24e-05	8.49e-05	0.000296981	0	2.12e-05	8.49e-05	0.000169704	4.24e-05	0.000254555	8.49e-05	2.12e-05	6.36e-05	0	2.12e-05	0.000190917	8.49e-05	4.24e-05	2.12e-05	0	0	0.000127278	0	4.24e-05	8.49e-05	4.24e-05	6.36e-05	4.24e-05	2.12e-05	2.12e-05	6.36e-05	0.000127278	0	4.24e-05	0	0
Gracilibacillus	0	0	0	0	0	0	0	0	0	0	0	0	0	0	0	0	0	0	0	0	2.12e-05	0	0	0	0	2.12e-05	0	0	0	0	0	0	0	0	0	0	0	2.12e-05	0	0	0	0	0	0	0	0	0	0	0
Thermocrinis	0	0	0	0	0	0	0	0	0	0	0	0	0	0	0	0	0	0	0	0	0	0	0	0	0	0	0	0	0	2.12e-05	0	2.12e-05	0	0	0	0	0	0	0	0	2.12e-05	2.12e-05	0	0	0	0	4.24e-05	0	0
Pepyhexavirus	0	0	0	0	0	0	0	0	0	0	0	0	0	0	0	0	0	0	0	0	0	0	0	0	0	0	0	0	0	0	0	0	0	0	0	0	0	0	0	0	0	0	0	0	0	0	0	0	0
Xenorhabdus	0	0	0	4.24e-05	0	0	4.24e-05	2.12e-05	2.12e-05	4.24e-05	2.12e-05	0	0	0	0	0	0	0	2.12e-05	0	0	0	0	0	2.12e-05	2.12e-05	0	0	2.12e-05	0.000169704	2.12e-05	0	2.12e-05	0	0	0	4.24e-05	2.12e-05	4.24e-05	2.12e-05	4.24e-05	0	2.12e-05	0	6.36e-05	2.12e-05	0	0	2.12e-05
Jonquetella	0	0	0	0	0	0	0	0	0	0	0	0	0	0	0	0	0	0	0	0	0	0	0	0	0	0	0	0	0	0	0	0	0	0	0	2.12e-05	0	0	0	0	0	0	0	2.12e-05	0	0	0	0	0
Paraburkholderia	6.36e-05	0	0	0	2.12e-05	0	0	0	0	2.12e-05	8.49e-05	2.12e-05	2.12e-05	0	4.24e-05	4.24e-05	0	2.12e-05	0	0	0	2.12e-05	4.24e-05	6.36e-05	0	8.49e-05	0	0	4.24e-05	6.36e-05	4.24e-05	4.24e-05	2.12e-05	2.12e-05	6.36e-05	2.12e-05	0	2.12e-05	0	0	0	0	0	0	0	0	2.12e-05	0	0
Haloferax	0	0	0	0	0	0	0	0	0	0	0	0	0	0	0	0	0	0	0	0	0	0	0	0	0	0	0	0	0	0	0	0	0	0	0	0	0	0	0	0	0	0	0	0	0	0	0	0	0
Parachlamydia	0	0	0	0	0	0	0	2.12e-05	0	0	0	0	0	0	0	0	0	0	0	0	0	0	0	0	0	0	0	0	0	0	0	0	0	2.12e-05	0	0	0	0	0	0	0	0	0	0	2.12e-05	0	0	0	0
Novosphingobium	2.12e-05	2.12e-05	0	0	0	0	4.24e-05	0	0	2.12e-05	0	4.24e-05	0	4.24e-05	0	2.12e-05	0	0	0	0	0	0	0	0	0	0	0	0	2.12e-05	0	0	0	0	2.12e-05	0	0	0	0	0	0	0	0	0	0	2.12e-05	0	0	0	0
Aquiflexum	0	0	0	0	0	0	0	0	0	0	0	0	0	0	0	0	0	0	0	0	0	0	0	0	0	0	0	0	0	0	0	0	0	0	0	0	0	0	0	0	0	0	2.12e-05	0	0	0	0	0	0
Renibacterium	0	0	0	0	0	2.12e-05	0	0	0	0	0	2.12e-05	0	2.12e-05	0	2.12e-05	0	0	0	0	0	0	0	0	0	0	0	0	0	0	0	0	0	2.12e-05	0	0	0	0	0	0	0	0	0	0	2.12e-05	0	0	0	0
Euhalothece	0	0	0	0	0	0	0	0	0	0	0	0	0	0	0	0	0	0	0	0	0	0	0	0	0	0	0	0	0	0	0	0	0	0	0	0	0	0	0	0	0	0	0	0	0	0	0	0	0
Alcaligenes	0	0	0	0	4.24e-05	2.12e-05	0	0	0	0	4.24e-05	2.12e-05	0	0	0	0	0	4.24e-05	2.12e-05	0	0	0	4.24e-05	0	0	4.24e-05	0	0	6.36e-05	0	6.36e-05	4.24e-05	2.12e-05	0	0	2.12e-05	2.12e-05	0	2.12e-05	0	0	0	2.12e-05	0	0	0	0	0	2.12e-05
Psychroflexus	0	0	0	0	0	0	0	0	0	0	0	0	0	0	0	0	2.12e-05	0	0	0	0	0	0	0	0	0	0	0	0	0	0	0	0	0	0	0	0	0	0	0	0	0	0	0	0	0	2.12e-05	0	0
Streptomyces	0.000339407	0.000169704	0.00021213	0.000318194	0.000318194	0.000318194	0.000424259	0.000127278	0.000148491	0.000551537	0.000551537	0.000233343	0.00021213	0.000233343	0.00036062	0.000763666	0.000890944	0.000190917	0.000106065	0.000466685	0.000233343	0.000106065	0.000530324	0.000424259	0.000318194	0.000509111	6.36e-05	0.000233343	0.000106065	0.00021213	0.000169704	0.000318194	8.49e-05	0.000190917	0.00036062	0.000148491	0.000233343	0.000254555	0.000381833	8.49e-05	0.000254555	6.36e-05	8.49e-05	0.000318194	0.000593963	8.49e-05	6.36e-05	0.000190917	0.000169704
Alteromonas	0	2.12e-05	0	0	2.12e-05	0	0	0	4.24e-05	2.12e-05	0	0	0	0	2.12e-05	0	0	0	0	0	2.12e-05	0	0	0	4.24e-05	0	0	0	0	2.12e-05	0	2.12e-05	0	2.12e-05	4.24e-05	2.12e-05	0	4.24e-05	0	4.24e-05	2.12e-05	2.12e-05	0	0	0	2.12e-05	4.24e-05	2.12e-05	4.24e-05
Brevefilum	0	0	0	0	0	0	0	0	0	0	0	0	0	0	0	0	0	0	0	0	0	0	0	0	0	0	0	0	0	0	0	0	0	0	0	0	0	0	0	0	0	0	0	0	0	0	0	0	0
Shinella	0	0	0	0	2.12e-05	0	0	0	0	0	0	0	0	0	0	0	0	0	0	0	0	2.12e-05	0	0	0	0	0	0	0	0	0	0	0	0	0	0	0	0	0	0	0	0	2.12e-05	2.12e-05	0	0	0	0	0
Pelolinea	0	0	0	0	0	0	2.12e-05	0	0	0	0	0	0	0	0	0	0	0	0	0	0	0	0	0	0	0	0	0	0	0	0	0	0	0	0	0	0	0	0	0	0	0	0	0	0	0	0	0	0
Tepidiforma	0	0	0	0	0	0	0	0	0	0	0	0	0	0	0	0	0	0	0	0	0	0	2.12e-05	0	0	0	0	0	0	0	2.12e-05	0	0	0	0	0	0	0	4.24e-05	0	0	0	0	0	2.12e-05	0	0	0	0
Methanococcus	0	0	0	0	0	0	0	0	0	0	0	2.12e-05	0	0	0	0	0	0	0	0	0	0	0	0	0	0	0	2.12e-05	0	0	0	0	0	0	0	0	0	0	0	0	2.12e-05	0	0	0	0	0	0	0	0
Bradymonas	0	0	0	0	0	0	0	0	0	0	0	0	0	0	0	0	0	4.24e-05	0	0	0	0	0	0	0	0	0	0	0	0	0	0	0	0	0	0	0	0	0	0	0	0	0	0	0	0	0	0	0
Saprospira	0	0	0	0	0	0	0	0	0	0	0	0	0	0	0	0	0	0	0	0	0	0	0	0	0	0	0	0	0	0	2.12e-05	0	0	0	0	0	0	0	0	0	0	0	0	0	0	0	0	0	0
Mesoplasma	0	0	0	0	0	0	0	0	2.12e-05	0	0	0	0	0	0	0	0	0	0	0	2.12e-05	2.12e-05	0	0	0	0	2.12e-05	0	0	4.24e-05	0	2.12e-05	0	0	0	2.12e-05	0	0	0	0	0	0	0	2.12e-05	0	2.12e-05	0	0	0
Lysinibacillus	0.000106065	6.36e-05	0	0	0	0	4.24e-05	0	2.12e-05	2.12e-05	2.12e-05	2.12e-05	0	2.12e-05	4.24e-05	0	4.24e-05	2.12e-05	4.24e-05	2.12e-05	4.24e-05	8.49e-05	2.12e-05	0	2.12e-05	6.36e-05	2.12e-05	0	4.24e-05	2.12e-05	0	2.12e-05	2.12e-05	2.12e-05	2.12e-05	4.24e-05	6.36e-05	2.12e-05	2.12e-05	0	4.24e-05	0	2.12e-05	6.36e-05	2.12e-05	2.12e-05	0	0	2.12e-05
Bordetella	4.24e-05	4.24e-05	4.24e-05	2.12e-05	0.000190917	2.12e-05	0	0	8.49e-05	4.24e-05	0.000127278	6.36e-05	2.12e-05	0	2.12e-05	2.12e-05	2.12e-05	2.12e-05	4.24e-05	4.24e-05	6.36e-05	0	4.24e-05	4.24e-05	0	0.000148491	0.000127278	0	6.36e-05	0.000106065	0	0	4.24e-05	2.12e-05	2.12e-05	6.36e-05	0	6.36e-05	0	0	4.24e-05	0	0	0	4.24e-05	2.12e-05	8.49e-05	4.24e-05	2.12e-05
Salmonella	4.24e-05	0	0.000127278	8.49e-05	0	0	4.24e-05	4.24e-05	0	2.12e-05	4.24e-05	0	0.000190917	0	0	0	0	8.49e-05	4.24e-05	0	2.12e-05	2.12e-05	0.000148491	0	0	0	4.24e-05	0	2.12e-05	0.00182431	0.000106065	0.000148491	4.24e-05	2.12e-05	0	0.000127278	0	2.12e-05	0	8.49e-05	0.00021213	6.36e-05	4.24e-05	6.36e-05	0.000593963	2.12e-05	8.49e-05	6.36e-05	0.000169704
Gluconobacter	0	0	0	0	0	0	0	0	0	0	0	0	0	0	0	0	0	0	0	0	0	0	0	0	0	0	0	0	0	0	0	0	0	2.12e-05	0	0	0	0	2.12e-05	2.12e-05	0	0	0	0	0	0	0	0	0
Nesterenkonia	0	0	2.12e-05	0	0	0	2.12e-05	0	0	0	0	0	0	0	0	0	0	0	0	0	0	0	4.24e-05	0	0	0	0	0	0	0	0	0	0	0	0	0	0	0	0	0	0	0	0	0	0	0	0	0	0
Clostridium	6.36e-05	0.000106065	0.000148491	8.49e-05	0.000148491	0.000127278	0.000127278	0.000106065	0	8.49e-05	0.000148491	0.000148491	0.000148491	6.36e-05	0.000127278	2.12e-05	0	0.000148491	4.24e-05	4.24e-05	2.12e-05	0.00021213	0.000169704	0.000106065	4.24e-05	0.000106065	0.000148491	0.000106065	0.000190917	0.000403046	0.00021213	0.000233343	0	4.24e-05	0.000190917	8.49e-05	0.000190917	0.000106065	0.000127278	0.000106065	0.000106065	0.000233343	0.000106065	0.000169704	0.000106065	4.24e-05	0.000127278	0.000127278	0.000190917
Rippkaea	0	2.12e-05	0	0	0	0	0	0	0	0	0	0	0	0	0	0	0	0	0	0	0	0	0	0	0	2.12e-05	0	0	0	0	0	0	0	0	0	0	0	0	0	0	0	0	0	0	0	0	0	0	0
Cellulophaga	0	0	0	0	0	0	2.12e-05	2.12e-05	0	0	0	0	0	0	0	0	0	0	0	0	0	0	2.12e-05	0	0	0	0	0	0	0	2.12e-05	4.24e-05	0	0	0	0	2.12e-05	0	2.12e-05	0	0	0	0	0	0	0	0	0	0
Melaminivora	0	0	0	0	0	0	0	0	2.12e-05	0	0	2.12e-05	0	0	0	2.12e-05	0	2.12e-05	0	0	0	0	0	0	0	2.12e-05	0	0	0	0	0	0	0	0	2.12e-05	0	0	0	0	0	0	0	0	0	0	0	0	0	0
Deferribacter	0	0	0	0	0	0	0	0	0	0	0	0	0	0	0	0	0	0	0	0	0	0	0	0	0	0	0	0	0	0	0	2.12e-05	0	0	0	0	0	0	0	0	0	0	0	2.12e-05	0	0	0	0	0
Niabella	0	0	0	0	0	0	2.12e-05	0	0	0	0	0	0	0	0	0	0	2.12e-05	0	0	0	0	0	0	0	0	0	0	0	0	0	0	0	0	0	0	0	0	0	0	2.12e-05	0	0	2.12e-05	2.12e-05	0	0	0	0
Noxifervirus	0	0	0	0	0	0	0	0	0	0	0	0	0	0	0	0	0	0	0	0	0	0	0	0	0	0	0	0	0	0	0	0	0	0	0	0	0	0	0	0	0	0	0	0	0	0	0	0	0
Geoglobus	0	0	0	0	0	0	0	0	0	0	0	0	0	0	0	0	0	0	0	0	0	0	0	0	0	0	0	0	0	0	0	0	0	0	0	0	0	0	0	0	0	0	0	0	0	0	0	0	0
Plesiomonas	0	0	0	0	0	0	2.12e-05	0	0	0	0	0	0	0	0	0	0	0	0	0	0	0	0	0	0	0	0	0	0	4.24e-05	0	0	2.12e-05	0	0	0	0	0	0	0	0	0	2.12e-05	0	0	0	0	0	0
Bacillus	0.000148491	0.000254555	0.00021213	0.000106065	0.000190917	0.000169704	0.00021213	0.000106065	0.000254555	0.000106065	0.000254555	0.00021213	0.000339407	0.000106065	0.000233343	0.000381833	0.000106065	0.000148491	0.000530324	0.000127278	0.000148491	0.000169704	0.000148491	0.000190917	0.000148491	0.00036062	0.000339407	0.00021213	0.000148491	0.000127278	0.000318194	0.000318194	0.000148491	8.49e-05	0.000233343	0.00021213	0.000106065	0.000275768	0.000275768	6.36e-05	0.000106065	0.000148491	0.00021213	0.000318194	0.000296981	0.000296981	0.000190917	0.000530324	0.000106065
Carboxydothermus	0	2.12e-05	0	0	0	0	0	0	0	0	0	0	0	0	0	2.12e-05	0	0	0	0	0	0	0	0	0	0	0	0	0	0	0	2.12e-05	0	0	0	0	0	0	0	0	0	0	0	0	2.12e-05	0	0	0	0
Paludibacter	2.12e-05	4.24e-05	0	2.12e-05	6.36e-05	4.24e-05	6.36e-05	2.12e-05	0	0	0	0	2.12e-05	0	6.36e-05	2.12e-05	0	0	4.24e-05	2.12e-05	6.36e-05	8.49e-05	0	0	0	0	6.36e-05	2.12e-05	6.36e-05	0	0	2.12e-05	0	2.12e-05	2.12e-05	0	2.12e-05	0	4.24e-05	2.12e-05	2.12e-05	4.24e-05	4.24e-05	4.24e-05	6.36e-05	2.12e-05	8.49e-05	4.24e-05	2.12e-05
Halovulum	0	0	0	0	2.12e-05	0	0	0	0	0	0	0	0	0	0	0	0	0	0	0	0	0	2.12e-05	0	0	0	0	0	0	0	0	0	0	0	0	0	2.12e-05	0	0	0	0	0	0	0	0	0	0	0	0
Lysinimonas	0	2.12e-05	0	2.12e-05	0	0	0	2.12e-05	0	0	0	0	0	0	0	0	2.12e-05	0	2.12e-05	0	0	2.12e-05	2.12e-05	2.12e-05	0	0	0	0	0	0	0	0	0	0	0	0	0	0	0	0	0	0	0	0	0	0	0	0	0
Caloramator	0	0	0	0	0	0	0	0	0	0	0	0	0	0	0	0	0	0	0	0	0	0	0	0	0	0	0	0	0	0	0	0	0	0	0	0	0	0	0	0	0	0	0	0	0	0	0	0	0
Acaryochloris	0	0	0	0	0	0	0	0	0	0	0	0	0	0	0	0	0	2.12e-05	0	0	0	0	0	0	0	0	0	0	0	0	0	0	0	0	0	0	0	0	0	0	0	0	0	0	0	0	0	0	0
Muriicola	0	2.12e-05	0	0	2.12e-05	0	0	0	0	0	0	0	0	0	0	0	2.12e-05	0	0	0	0	0	0	0	0	0	2.12e-05	0	0	0	0	0	0	0	0	0	0	0	0	0	0	0	0	0	0	0	0	2.12e-05	0
Pararhodospirillum	0	0	0	0	0	0	0	2.12e-05	0	0	0	0	0	0	0	0	0	2.12e-05	0	0	0	0	0	0	0	0	0	2.12e-05	0	0	0	0	0	0	0	0	0	0	0	0	0	0	0	0	0	0	0	0	0
Euzebyella	0	0	0	0	0	0	0	0	0	0	0	0	0	0	0	0	0	0	0	0	0	2.12e-05	0	0	0	0	0	0	2.12e-05	0	0	0	0	0	0	0	0	0	0	0	0	0	0	0	0	0	0	0	0
Candidatus_Fokinia	0	0	0	0	0	0	0	0	0	0	0	0	0	0	0	0	0	0	0	0	0	0	0	0	0	0	0	0	0	4.24e-05	0	0	0	0	0	0	0	0	0	0	0	0	0	0	0	0	0	0	0
Micromonospora	0	2.12e-05	2.12e-05	0	8.49e-05	2.12e-05	2.12e-05	0	0	2.12e-05	4.24e-05	6.36e-05	8.49e-05	0	0	6.36e-05	0.00021213	0	4.24e-05	6.36e-05	0	2.12e-05	0.000127278	2.12e-05	0	0	0	2.12e-05	6.36e-05	0	2.12e-05	6.36e-05	0	0	4.24e-05	0	2.12e-05	2.12e-05	6.36e-05	2.12e-05	0	0	2.12e-05	8.49e-05	0.000106065	4.24e-05	0	2.12e-05	4.24e-05
Slackia	0	0	2.12e-05	0	0	0	0	0	0	0	0	0	0	0	0	0	0	0	0	0	0	0	0	0	0	0	0	0	0	0	0	0	0	0	0	0	0	0	0	0	0	0	0	0	0	0	0	0	0
Elvirus	0	0	0	0	0	0	0	0	0	0	0	0	0	0	0	0	0	0	0	0	0	0	0	0	0	0	0	0	0	0	0	0	0	0	0	0	0	0	0	0	0	0	0	0	0	0	0	0	0
Cellulomonas	2.12e-05	6.36e-05	6.36e-05	8.49e-05	2.12e-05	2.12e-05	4.24e-05	6.36e-05	0	6.36e-05	0	4.24e-05	0.000106065	8.49e-05	2.12e-05	0.000148491	8.49e-05	2.12e-05	0	2.12e-05	2.12e-05	2.12e-05	6.36e-05	6.36e-05	6.36e-05	2.12e-05	0	0	4.24e-05	0	2.12e-05	4.24e-05	0	0	0.000127278	4.24e-05	4.24e-05	0.000127278	4.24e-05	8.49e-05	4.24e-05	0	0	8.49e-05	0.000169704	4.24e-05	0	2.12e-05	4.24e-05
Aquisphaera	2.12e-05	0	4.24e-05	0	2.12e-05	0	0	2.12e-05	0	2.12e-05	2.12e-05	0	0	0	2.12e-05	0	0	2.12e-05	6.36e-05	2.12e-05	2.12e-05	0	0	0	4.24e-05	0	2.12e-05	0	0	0	4.24e-05	0	0	0	0	0	0	0	0	0	0	0	2.12e-05	2.12e-05	8.49e-05	0	0	0	0
Hydrogenobaculum	0	0	0	0	0	0	0	0	0	0	0	0	0	0	0	0	0	0	0	0	0	0	0	0	0	0	0	0	0	0	0	0	0	0	0	0	0	0	0	0	0	0	0	0	0	0	0	0	0
Neorhizobium	0	0	0	0	0	0	0	2.12e-05	0	0	0	0	0	0	0	0	0	0	0	0	0	0	0	0	0	0	0	0	0	0	0	0	0	0	6.36e-05	0	0	0	0	0	0	0	0	0	0	0	0	0	0
Algoriphagus	0	0	0	0	0	0	0	0	0	0	0	2.12e-05	0	0	0	0	0	2.12e-05	0	0	0	0	0	0	0	0	4.24e-05	0	0	0	0	2.12e-05	0	0	0	0	0	0	0	0	2.12e-05	0	0	0	2.12e-05	0	0	0	0
Nissabacter	0	0	0	0	0	0	0	0	0	0	0	0	0	4.24e-05	0	0	0	0	0	0	0	0	0	0	0	0	0	0	0	0	0	0	0	0	0	0	0	0	0	0	0	0	0	0	0	0	0	0	0
Brussowvirus	0	0	0	0	0	0	0	0	0	0	0	0	0	2.12e-05	4.24e-05	0	0	0	4.24e-05	0	0	0	4.24e-05	0	0	0	0	0	0	0	0	0	0	0	0	0	0	0	0	6.36e-05	0	0	0	0	0	0	0	4.24e-05	2.12e-05
Oscillibacter	0	2.12e-05	0	0	0	0	2.12e-05	0	0	2.12e-05	0	4.24e-05	4.24e-05	0	0	0	0	0	0	0	0.000127278	0	0	0	0	0	2.12e-05	0	6.36e-05	0	0	2.12e-05	4.24e-05	0	0	0	0	0	2.12e-05	0	0	0	0	0	0	0	0	0	0
Frankia	0	2.12e-05	2.12e-05	0.000106065	4.24e-05	0	0	2.12e-05	0	0	4.24e-05	2.12e-05	0	2.12e-05	2.12e-05	8.49e-05	2.12e-05	0	0	6.36e-05	0	0	2.12e-05	2.12e-05	2.12e-05	0	0	0	0	4.24e-05	0	2.12e-05	0	0	0	2.12e-05	0	0	0	2.12e-05	2.12e-05	0	0	2.12e-05	4.24e-05	0	0	0	0
Cupriavidus	2.12e-05	6.36e-05	2.12e-05	2.12e-05	0.000106065	0	0	8.49e-05	2.12e-05	0	0.000106065	6.36e-05	0	0	0	8.49e-05	0.000106065	4.24e-05	6.36e-05	2.12e-05	2.12e-05	0	2.12e-05	2.12e-05	0	0.000148491	8.49e-05	6.36e-05	6.36e-05	4.24e-05	0	0	0	0	8.49e-05	2.12e-05	2.12e-05	0	2.12e-05	0	2.12e-05	4.24e-05	2.12e-05	6.36e-05	2.12e-05	4.24e-05	0	2.12e-05	6.36e-05
Aequorivita	0	0	2.12e-05	0	0	0	2.12e-05	2.12e-05	4.24e-05	0	0	0	0	0	0	0	0	0	0	0	0	0	0	0	2.12e-05	0	0	0	0	0	0	0	0	6.36e-05	0	0	0	0	0	4.24e-05	4.24e-05	0	0	0	0	0	2.12e-05	0	0
Macrococcus	2.12e-05	8.49e-05	6.36e-05	0	2.12e-05	2.12e-05	4.24e-05	0	0	0	0	2.12e-05	0	4.24e-05	0	2.12e-05	0	0	0	0	2.12e-05	0	0	0	2.12e-05	0	0	4.24e-05	4.24e-05	0	2.12e-05	2.12e-05	0	0	0	0	2.12e-05	0	0	0	2.12e-05	0	4.24e-05	0	0	0	0	2.12e-05	0
Halobellus	0	0	0	0	0	0	0	0	0	0	0	0	0	0	0	0	0	0	0	0	0	0	0	0	0	0	0	0	0	0	0	0	0	0	0	0	0	0	0	0	0	0	0	0	0	0	0	0	0
Microbulbifer	0	0	4.24e-05	0	0	0	0	0	0	0	0	0	0	0	0	0	2.12e-05	0	0	0	0	0	2.12e-05	2.12e-05	0	2.12e-05	2.12e-05	0	0	2.12e-05	2.12e-05	0	0	0	0	0	0	0	0	0	0	0	0	0	0	2.12e-05	0	0	0
Rhizobacter	0	0	0	0	0	0	2.12e-05	0	0	0	4.24e-05	2.12e-05	0	0	0	0	2.12e-05	0	0	0	0	0	2.12e-05	0	0	2.12e-05	0	0	2.12e-05	0	0	0	0	0	0	4.24e-05	0	0	0	0	0	0	0	0	0	0	0	0	0
Reinekea	0	0	0	0	0	0	0	0	0	0	0	0	0	0	0	0	0	0	0	0	0	0	0	0	0	0	0	0	0	0	0	0	0	0	0	0	0	0	0	0	0	0	0	0	0	0	0	0	0
Hydrogenobacter	0	0	0	0	2.12e-05	0	0	0	0	0	0	0	0	0	0	0	0	0	0	0	0	0	0	0	0	0	0	0	0	0	0	0	0	0	0	0	0	0	0	2.12e-05	0	0	0	0	0	0	0	0	0
Methanomassiliicoccus	0	0	0	0	0	0	0	0	0	0	0	0	0	0	0	0	0	0	0	0	0	0	0	0	0	0	0	0	0	0	0	0	0	0	0	0	0	0	0	0	0	0	0	0	0	0	0	0	0
Flavivirga	0	0	0	0	0	0	0	0	0	0	0	0	0	0	0	0	0	0	2.12e-05	0	0	2.12e-05	0	0	0	0	0	0	0	0	0	0	0	2.12e-05	0	0	0	0	0	0	2.12e-05	2.12e-05	0	0	6.36e-05	2.12e-05	0	0	0
Pseudonocardia	0	2.12e-05	2.12e-05	0	0	0	0	0	0	4.24e-05	0	0	0	0	0	2.12e-05	0	0	0	0	0	0	6.36e-05	0	0	2.12e-05	0	0	0	0	0	0	0	0	6.36e-05	0	0	0	2.12e-05	4.24e-05	0	0	2.12e-05	0	4.24e-05	0	0	0	0
Pseudodesulfovibrio	2.12e-05	0	0	0	0	4.24e-05	2.12e-05	0	0	0	0	0	0	0	0	0	0	0	0	0	0	4.24e-05	0	0	0	0	0	0	0	0.000106065	2.12e-05	6.36e-05	0	0	4.24e-05	0	0	0	2.12e-05	2.12e-05	0	0	0	0	0	0	0	4.24e-05	0
Planktothrix	0	0	0	0	0	0	0	0	0	0	0	0	4.24e-05	2.12e-05	0	0	0	0	0	0	0	0	0	0	0	0	0	0	0	0	0	0	0	0	0	0	0	0	0	0	0	0	0	0	0	0	0	0	0
Simplexvirus	0	0	0	0	0	0	0	0	0	0	0	0	0	0	0	0	0	0	0	0	0	0	4.24e-05	0	0	0	0	0	0	0	0	0	0	0	0	0	0	0	0	0	0	0	0	0	0	0	0	0	0
Emcibacter	0	0	0	0	0	0	0	0	0	0	0	0	0	0	0	0	0	0	0	0	0	0	0	0	0	0	0	0	0	0	0	0	0	0	0	0	0	0	0	0	0	0	0	0	0	0	0	0	0
Candidatus_Blochmannia	0	0	0	0	0	0	0	0	0	0	2.12e-05	2.12e-05	0	0	0	0	0	0	0	0	0	0	0	0	0	0	0	0	0	0	0	0	0	2.12e-05	4.24e-05	0	0	0	0	0	0	0	0	0	0	0	0	0	0
Bracovirus	0	0	0	0	0	0	0	0	0	0	0	0	0	0	0	0	0	0	0	0	0	0	0	0	0	0	0	0	0	0	0	0	0	0	0	0	0	0	0	0	0	0	0	0	0	0	0	0	0
Wigglesworthia	0	0	0	0	0	0	0	0	0	0	0	0	0	0	0	0	0	0	2.12e-05	0	0	0	0	0	0	0	0	0	0	0	0	0	0	0	0	0	0	0	0	0	0	0	2.12e-05	0	0	0	0	0	0
Stenotrophomonas	0	0	2.12e-05	0	0.000127278	0	4.24e-05	2.12e-05	0	8.49e-05	2.12e-05	0	4.24e-05	0	0	4.24e-05	4.24e-05	8.49e-05	2.12e-05	6.36e-05	0	2.12e-05	4.24e-05	4.24e-05	0.000106065	0.000190917	2.12e-05	0	0.000106065	2.12e-05	0	8.49e-05	0	6.36e-05	2.12e-05	4.24e-05	0	0	0	0	0	2.12e-05	2.12e-05	0	0	0	0	2.12e-05	2.12e-05
Borrelia	0	0	0	0	0	0	2.12e-05	4.24e-05	0	0	0	0	0	0	0	0	0	2.12e-05	0	0	0	0	0	0	0	0	0	0.000912157	2.12e-05	0	0	0	0	0	0	0	0	0	0	0	2.12e-05	0	0	0	0	0	0	0	0
Salinispora	0	0	0	0	0	0	0	0	0	0	0	0	0	2.12e-05	0	0	0	0	2.12e-05	2.12e-05	2.12e-05	2.12e-05	0	0	0	0	0	0	0	0	0	0	0	0	0	0	0	0	0	0	0	0	0	0	2.12e-05	0	0	0	0
Kurthia	0	4.24e-05	0	0	2.12e-05	0	0	0	0	2.12e-05	0	0	0	0	0	0	2.12e-05	0	0	0	2.12e-05	0	0	0	0	0	2.12e-05	0	0	0	0	0	0	0	0	0	2.12e-05	0	0	2.12e-05	2.12e-05	0	0	0	0	2.12e-05	0	4.24e-05	0
Rhadinovirus	0	0	0	0	0	0	0	0	0	0	0	0	0	0	0	0	0	0	0	0	0	0	0	0	0	0	0	0	0	0	0	2.12e-05	0	0	0	0	0	0	0	0	0	0	0	0	0	0	0	0	0
Casimicrobium	0	0	0	2.12e-05	0	0	0	0	0	8.49e-05	0	0	0	0	0	0	0	0	0	0	0	0	0	0	0	0	0	0	0	0	0	0	0	0	0	2.12e-05	4.24e-05	0	0	0	0	0	0	0	0	0	0	0	0
Solitalea	0	0	0	0	0	0	0	0	0	0	0	0	2.12e-05	0	0	0	0	0	0	0	0	0	0	0	0	0	0	0	0	0	0	0	0	0	0	0	0	0	0	0	0	0	0	0	0	0	0	0	0
Marinovum	0	0	0	0	0	0	0	0	0	0	0	0	0	0	0	0	0	0	0	0	0	0	0	0	0	0	0	0	0	0	0	0	0	0	0	0	0	0	0	0	0	0	0	0	0	0	0	0	4.24e-05
Mycobacteroides	4.24e-05	2.12e-05	0	2.12e-05	0	2.12e-05	2.12e-05	2.12e-05	0	0	0	0	2.12e-05	2.12e-05	2.12e-05	0	2.12e-05	0	0	2.12e-05	0	0	0	2.12e-05	0	4.24e-05	0	2.12e-05	0	2.12e-05	0	2.12e-05	0	0	4.24e-05	0	0	0	0	0	0	0	2.12e-05	2.12e-05	0	0	0	2.12e-05	0
Pontibacter	0	0	0	2.12e-05	0	0	2.12e-05	2.12e-05	2.12e-05	0	0	0	2.12e-05	0	0	2.12e-05	0	0	0	0	2.12e-05	4.24e-05	0	0	0	0	0	0	6.36e-05	2.12e-05	0	2.12e-05	0	0	0	2.12e-05	4.24e-05	4.24e-05	2.12e-05	0	4.24e-05	4.24e-05	0	2.12e-05	2.12e-05	4.24e-05	4.24e-05	2.12e-05	2.12e-05
Saccharothrix	0	0	0	0	0	0	0	0	0	2.12e-05	4.24e-05	0	2.12e-05	0	0	0	0	0	0	2.12e-05	0	0	0	0	0	0	0	2.12e-05	0	0	0	4.24e-05	0	0	2.12e-05	0	0	0	0	0	0	0	0	2.12e-05	0	0	0	0	0
Methanofervidicoccus	0	0	0	0	0	0	0	0	0	0	0	0	0	0	0	0	0	0	0	0	0	0	0	0	0	0	0	0	0	0	0	0	0	0	0	0	0	0	0	0	0	0	0	0	0	0	0	0	0
Thioalkalivibrio	0	0	0	0	2.12e-05	0	0	0	0	0	0	0	0	0	0	0	0	0	0	0	0	2.12e-05	0	0	0	0	0	0	0	0	0	0	0	0	0	4.24e-05	0	0	0	0	0	0	0	0	0	0	0	0	2.12e-05
Methanococcoides	0	4.24e-05	0	0	0	0	0	0	0	0	0	0	0	0	0	0	0	4.24e-05	0	0	0	0	2.12e-05	0	0	0	0	2.12e-05	0	0	0	0	0	0	0	0	0	0	0	0	0	0	0	2.12e-05	0	4.24e-05	0	0	0
Salinivirga	0	0	0	0	0	0	0	0	0	0	0	0	0	0	0	0	0	0	0	0	0	0	0	0	0	0	0	0	0	0	0	0	0	0	0	0	0	0	0	0	0	0	0	0	0	0	0	0	0
Enterovibrio	0	0	0	0	0	0	0	0	0	0	0	0	0	0	0	0	0	0	0	0	0	0	0	0	0	0	0	0	0	0	0	0	0	0	0	0	0	0	0	0	0	0	0	0	0	0	0	0	0
Salinarchaeum	0	0	0	0	0	2.12e-05	0	0	0	0	0	0	0	0	0	0	0	2.12e-05	0	0	0	0	0	0	0	0	0	0	0	0	0	0	0	0	2.12e-05	0	0	0	0	0	0	0	0	0	2.12e-05	0	0	0	0
Caldisericum	0	2.12e-05	0	0	0	0	0	0	0	0	0	0	0	0	0	0	0	0	0	0	0	0	0	0	0	0	0	0	0	0	0	0	0	0	0	0	0	0	0	0	0	0	0	0	0	0	0	0	0
Aquabacterium	0	0	0	0	0	0	0	2.12e-05	2.12e-05	0	0	2.12e-05	0	0	0	0	0	0	0	0	0	0	2.12e-05	0	0	2.12e-05	0	0	0	0	0	0	0	0	0	0	0	0	0	0	0	0	2.12e-05	0	0	0	0	0	0
Methanohalobium	0	0	0	0	0	0	0	0	0	0	0	0	0	0	0	0	0	0	0	0	0	0	0	0	0	0	0	0	0	0	0	0	0	0	0	0	0	0	0	0	0	0	0	0	0	0	0	0	0
Persephonella	0	0	0	0	0	0	0	0	0	0	0	0	0	0	0	0	0	0	0	0	0	0	0	0	0	0	0	0	0	0	0	0	0	0	0	0	0	0	0	0	0	0	0	0	0	0	0	0	0
Rothia	0.144778	0.0791668	0.111071	0.167264	0.100443	0.18695	0.0841306	0.0500414	0.0290405	0.215163	0.196283	0.134299	0.247089	0.065739	0.224709	0.144503	0.164252	0.0791455	0.0997009	0.197874	0.202244	0.102904	0.162576	0.0931673	0.0356166	0.0900914	0.079294	0.0166734	0.0228676	0.019028	0.115802	0.0916612	0.161515	0.0877368	0.0221039	0.0516111	0.0678178	0.0243525	0.141342	0.0281708	0.019028	0.0359772	0.14743	0.0827305	0.0371651	0.0272374	0.0256677	0.118305	0.0291042
Citricoccus	0	0	0	0	0	0	0	0	0	2.12e-05	0	6.36e-05	0	2.12e-05	0	2.12e-05	4.24e-05	0	0	0	0	2.12e-05	8.49e-05	0	0	0	0	0	0	0	0	0	0	0	0	2.12e-05	0	0	0	0	0	0	0	0	0	0	0	0	0
Caldilinea	0	0	0	0	0	0	0	0	0	0	0	0	0	0	0	0	0	0	0	0	0	0	0	0	0	0	0	0	0	0	0	0	0	0	2.12e-05	0	0	0	0	0	0	0	0	0	0	0	0	0	0
Sneathia	0	0	0	0.000657602	0.00369105	0	4.24e-05	0	0	0	0	0	4.24e-05	0	0	2.12e-05	6.36e-05	0.00485777	0	0	0	4.24e-05	0	0	2.12e-05	0	2.12e-05	4.24e-05	0	0	0	0	0	2.12e-05	0	2.12e-05	0	4.24e-05	0	0.00256677	0	6.36e-05	0	0	0	0	0	0.00148491	2.12e-05
Candidatus_Paracaedibacter	0	0	0	0	0	0	0	0	0	0	0	0	0	0	0	0	0	0	0	0	0	0	0	0	0	0	0	0	0	0	2.12e-05	0	0	0	0	0	0	0	0	0	0	2.12e-05	0	0	0	0	0	0	0
Gibbsiella	0	0	0	0	0	0	0	0	0	0	0	0	0	0	0	0	0	2.12e-05	0	0	0	0	0	0	0	2.12e-05	0	0	0	8.49e-05	0	0	0	0	0	0	2.12e-05	0	0	0	0	0	0	0	0	0	0	0	2.12e-05
Dokdonia	0	0	0	0	2.12e-05	0	0	0	2.12e-05	0	0	0	4.24e-05	0	0	0	0	6.36e-05	0	0	4.24e-05	2.12e-05	0	2.12e-05	0	0	2.12e-05	0	0	0	0	0	0	0	2.12e-05	0	0	0	0	0	0	0	0	0	2.12e-05	0	0	0	0
Niastella	0	0	0	0	0	0	0	0	0	0	0	0	0	0	0	0	0	0	0	0	0	0	0	0	0	0	0	0	0	2.12e-05	0	0	0	0	0	0	0	6.36e-05	0	0	0	0	0	0	2.12e-05	0	0	0	0
Ilyobacter	0	0	0	0	0	0	0	0	2.12e-05	0	0	0.00301224	0	0	0	0	0	0	0	0.000593963	0	0	0.000275768	0	0	0	0	0	0	0	0	2.12e-05	0	0	0	0	0	0	0	0	0	0	0	0	0	2.12e-05	0	0	0
Candidatus_Cloacimonas	0	0	0	0	0	0	0	0	0	0	0	0	0	0	0	0	0	0	0	0	0	0	0	0	0	4.24e-05	0	0	0	0	0	0	0	0	0	0	0	0	0	0	0	0	0	0	0	0	0	0	0
Sporolactobacillus	2.12e-05	0	0	0	0	0	0	0	0	0	0	0	0	0	0	0	0	0	0	0	0	0	2.12e-05	0	0	0	0	0	0	0	0	0	0	0	0	0	0	0	0	0	0	0	0	0	0	0	2.12e-05	0	0
Frateuria	0	0	0	0	2.12e-05	0	0	0	0	0	0	0	0	0	0	0	0	0	0	0	0	0	0	0	0	4.24e-05	0	0	0	0	0	0	0	0	0	0	0	2.12e-05	0	0	0	0	0	0	0	0	0	0	0
Blastochloris	0	0	0	0	0	0	0	0	0	0	0	0	0	0	0	0	0	0	0	2.12e-05	0	0	0	0	0	0	0	0	0	0	0	0	0	2.12e-05	0	0	0	0	0	0	0	0	0	0	0	0	0	0	0
Luteipulveratus	0	0	0	0	0	0	0	0	0	2.12e-05	0	0	0	2.12e-05	0	0	0	0	0	0	0	0	0	0	0	0	0	0	0	0	0	0	2.12e-05	0	0	0	0	0	0	0	0	0	0	0	0	0	0	0	0
Anaerostipes	0	0	0	2.12e-05	0	0	6.36e-05	0	0	0	0	2.12e-05	8.49e-05	0	0	4.24e-05	0	0	0	0	0	0	0	0	0	0	2.12e-05	0	4.24e-05	0	0	2.12e-05	0	0	0	2.12e-05	0.000148491	0	6.36e-05	0	2.12e-05	2.12e-05	0	4.24e-05	8.49e-05	0	0	0	2.12e-05
Roseobacter	0	0	0	2.12e-05	0	0	0	0	0	0	0	0	0	0	0	0	0	0	0	0	0	0	0	0	0	0	0	0	0	0	0	0	0	0	0	0	0	0	0	0	0	0	0	0	0	0	0	0	0
Ezakiella	0	0	0	0	2.12e-05	2.12e-05	2.12e-05	0	0	0	0	0	0	4.24e-05	2.12e-05	0	0	2.12e-05	0	0	0	0	0	0	0	0	2.12e-05	0	6.36e-05	2.12e-05	2.12e-05	0	0	0	0	2.12e-05	0	0	2.12e-05	0	0	0	0	0	0	0	0	0	0
Simplicispira	0	0	0	0	0	0	0	0	0	0	0	0	0	0	0	0	0	0	0	0	0	0	0	0	0	0	0	0	0	0	0	0	0	0	0	0	0	0	0	0	0	0	0	0	0	0	0	0	0
Sulfuricurvum	0	0	0	0	0	0	0	0	0	0	0	0	0	0	0	0	0	0	0	0	0	0	0	0	0	0	0	0	0	0	0	0	0	0	0	0	0	0	0	0	2.12e-05	0	0	0	0	0	0	0	0
Aureitalea	0	2.12e-05	0	0	0	0	0	0	0	0	0	0	0	0	0	0	0	0	0	0	0	0	0	0	0	0	0	2.12e-05	0	2.12e-05	0	0	2.12e-05	0	0	0	2.12e-05	2.12e-05	0	0	0	0	0	0	0	2.12e-05	0	0	2.12e-05
Sinorhizobium	0	0	0	2.12e-05	2.12e-05	0	2.12e-05	2.12e-05	0	0	2.12e-05	0	0	0	0	0	0	2.12e-05	2.12e-05	0	0	0	0	0	0	2.12e-05	0	0	0	0	0	0	0	4.24e-05	0	0	2.12e-05	0	0	0	2.12e-05	2.12e-05	0	0	2.12e-05	0	4.24e-05	0	0
Rubinisphaera	0	0	0	0	0	0	0	0	0	0	0	0	0	0	0	0	0	0	0	0	0	0	0	0	0	0	0	0	0	0	0	0	0	0	0	0	0	0	0	2.12e-05	0	0	0	0	0	0	0	0	0
Curvibacter	0	0	0	0	0	0	0	0	0	0	0	0	0	0	0	2.12e-05	0	0	0	0	0	0	0	0	0	0	0	0	0	0	0	0	0	0	0	0	0	0	0	0	0	0	0	0	0	0	0	0	0
Chloroherpeton	0	0	0	0	0	0	0	0	0	0	0	0	0	0	0	0	2.12e-05	0	0	0	0	0	0	0	0	4.24e-05	0	0	0	0	0	0	0	0	0	0	0	0	0	0	0	0	0	0	0	0	0	0	0
Aminobacterium	0	0	2.12e-05	0	0	0	0	0	0	0	0	2.12e-05	0	0	0	0	0	0	0	0	0	0	0	0	0	0	0	0	0	0	0	0	0	0	0	0	0	0	0	0	0	0	0	0	0	0	0	0	0
Faecalitalea	0	0	0	0	0	0	0	0	0	0	0	2.12e-05	0	0	0	0	0	2.12e-05	0	0	0	0	0	0	0	0	0	0	0	0	0	0	0	0	0	0	0	0	0	0	0	2.12e-05	0	4.24e-05	0	0	0	0	0
Glutamicibacter	2.12e-05	0	0	0	2.12e-05	6.36e-05	0	0	4.24e-05	2.12e-05	0	0	0	2.12e-05	2.12e-05	0.000190917	0.000169704	2.12e-05	0	2.12e-05	0	2.12e-05	0.000148491	0	0	0	0	0	4.24e-05	0	0	0	0	0	2.12e-05	0	8.49e-05	0	8.49e-05	2.12e-05	0	0	0	0	4.24e-05	0	0	0	2.12e-05
Aeribacillus	0	0	2.12e-05	0	0	0	0	0	0	0	0	0	0	0	0	0	0	0	0	0	0	0	4.24e-05	0	0	0	2.12e-05	0	0	0	0	0	0	0	0	0	0	0	0	0	0	0	4.24e-05	0	0	0	0	0	0
Dialister	0.00036062	0.000296981	0.000339407	0	0.000381833	6.36e-05	0.000275768	0.000339407	0.000636389	4.24e-05	8.49e-05	0.000615176	0.000106065	0.000997009	2.12e-05	0.000148491	4.24e-05	6.36e-05	4.24e-05	4.24e-05	0.000190917	0.000318194	0	0.000106065	2.12e-05	0.00021213	4.24e-05	0.000530324	2.12e-05	0.00021213	0	0.00103944	0.000169704	0.000148491	0.000169704	6.36e-05	0.000233343	0.000381833	0.000296981	0.000106065	0.000148491	0.00127278	4.24e-05	0	0.000381833	0.000127278	2.12e-05	4.24e-05	0.000106065
Tsukamurella	0	0	0	4.24e-05	0	0	2.12e-05	0	0	0	0	2.12e-05	0	0.000148491	0	0	0.000190917	0	4.24e-05	0	2.12e-05	0	0	0	0	2.12e-05	0	0	0	0	0	0	0	0.000148491	2.12e-05	0	0	0	2.12e-05	0	0	0	0.00021213	0	0	0	4.24e-05	0	0
Pseudohongiella	0	0	0	0	0	0	0	0	0	0	0	0	0	0	0	0	0	0	0	0	0	0	0	0	0	0	0	0	0	0	0	0	0	0	0	0	0	0	0	0	0	0	0	0	0	0	2.12e-05	0	0
Micrococcus	0	2.12e-05	2.12e-05	2.12e-05	2.12e-05	6.36e-05	0	2.12e-05	6.36e-05	2.12e-05	2.12e-05	6.36e-05	0	0.000106065	2.12e-05	2.12e-05	0.00021213	4.24e-05	2.12e-05	4.24e-05	0	0	8.49e-05	2.12e-05	0	2.12e-05	2.12e-05	0	2.12e-05	0.000190917	2.12e-05	4.24e-05	2.12e-05	2.12e-05	0.000106065	2.12e-05	2.12e-05	4.24e-05	0.000127278	2.12e-05	2.12e-05	0	0	4.24e-05	2.12e-05	0	0	0	6.36e-05
Actinopolymorpha	0	0	0	0	0	0	2.12e-05	0	0	0	0	2.12e-05	0	0	0	0	0	0	0	0	0	0	0	0	0	0	0	0	0	0	0	0	0	0	0	0	0	2.12e-05	0	0	0	0	0	0	0	0	0	0	0
Badnavirus	0	0	0	0	0	0	0	0	0	0	0	0	0	0	0	0	0	0	0	0	0	0	0	0	0	0	0	0	0	0	0	0	0	0	0	0	0	0	0	0	0	0	0	0	0	0	0	0	0
Lacunisphaera	0	0	0	0	0	0	0	0	0	0	0	0	0	0	0	0	0	0	0	0	0	0	0	0	0	0	0	0	0	0	0	0	0	4.24e-05	0	0	0	0	0	0	0	0	0	0	2.12e-05	0	0	0	0
Ketogulonicigenium	0	0	0	0	0	0	0	0	4.24e-05	0	0	0	0	0	0	0	0	0	0	0	0	0	0	0	0	0	0	0	0	0	0	0	0	0	0	0	0	2.12e-05	0	0	0	0	0	0	0	0	2.12e-05	0	0
Qipengyuania	0	0	0	0	0	0	0	0	0	0	0	0	0	0	0	0	0	0	0	0	0	0	0	0	0	0	0	0	0	0	0	0	0	0	2.12e-05	0	0	0	0	0	0	0	0	0	0	0	0	0	0
Parapoxvirus	0	0	0	0	0	0	0	0	0	0	0	0	0	0	0	0	0	0	0	0	0	0	0	0	0	0	0	0	0	0	0	0	0	0	0	0	0	0	0	0	0	0	0	0	0	0	0	0	0
Nodularia	0	0	0	0	0	0	0	0	0	0	0	0	0	0	0	0	0	0	0	0	0	0	0	0	0	0	0	0	0	0	0	0	0	0	0	0	0	0	0	0	0	0	0	0	0	0	0	0	0
Nitratireductor	0	0	0	0	4.24e-05	2.12e-05	0	0	0	0	0	0	0	0	0	0	0	0	0	0	0	0	0	0	2.12e-05	0	0	0	0	0	0	0	0	0	0	0	0	0	0	0	0	0	0	0	0	0	0	0	0
Amphibacillus	0	0	0	0	2.12e-05	2.12e-05	0	0	0	0	2.12e-05	0	0	0	2.12e-05	0	2.12e-05	0	0	0	0	0	0	0	0	0	0	0	0	0	0	2.12e-05	0	0	0	0	0	0	0	0	0	0	0	0	2.12e-05	0	0	0	0
Redivirus	0	0	0	0	0	2.12e-05	0	0	0	0	0	0	0	0	0	0	0	0	0	0	0	0	0	0	0	0	0	0	0	0	0	0	0	0	0	0	0	0	0	0	0	0	0	0	0	0	0	0	0
Ornithinimicrobium	2.12e-05	0	4.24e-05	0	2.12e-05	0	2.12e-05	0	0	2.12e-05	0	0	4.24e-05	0	0	4.24e-05	0.000106065	0	0	4.24e-05	0	0	2.12e-05	2.12e-05	0	0	0	0	0	0	0	0	0	2.12e-05	6.36e-05	0	0	0	2.12e-05	0	0	0	0	0	2.12e-05	0	0	0	2.12e-05
Pontimonas	0	0	0	0	0	0	0	0	0	0	0	0	0	0	0	0	0	0	0	0	0	0	0	0	0	0	0	0	0	0	0	0	0	0	0	0	0	0	0	0	0	0	0	0	0	0	0	0	0
Sporosarcina	0	4.24e-05	0	0	2.12e-05	0	0	0	2.12e-05	0	0	0	0	0	0	2.12e-05	0	0	2.12e-05	0	0	0	0	0	2.12e-05	0	0	0	4.24e-05	0	0	0	0	0	0	2.12e-05	4.24e-05	0	0	0	2.12e-05	0	2.12e-05	0	0	2.12e-05	0	2.12e-05	0
Massilia	0	2.12e-05	0	2.12e-05	8.49e-05	2.12e-05	0	0	6.36e-05	0	6.36e-05	4.24e-05	0	6.36e-05	0	2.12e-05	0	0	0	2.12e-05	0	2.12e-05	0	0	0	4.24e-05	0	0	2.12e-05	6.36e-05	0	0	2.12e-05	4.24e-05	0	2.12e-05	0	2.12e-05	0	0	0	2.12e-05	0	0	0	0	0	0	4.24e-05
Nitrosopumilus	0	0	0	0	0	0	0	0	0	0	0	0	0	0	0	0	0	0	0	0	2.12e-05	0	0	4.24e-05	0	0	0	0	0	0	0	0	0	0	0	0	0	0	0	0	0	0	0	0	0	0	0	0	0
Asticcacaulis	0	2.12e-05	0	0	0	0	0	0	0	0	0	0	0	0	0	0	0	0	0	0	0	0	0	0	0	0	0	0	0	0	0	0	0	0	0	0	0	0	0	0	0	0	0	0	0	0	0	0	0
Desulfurobacterium	0	0	0	0	0	0	0	0	0	0	0	0	0	0	0	0	0	0	0	0	0	0	2.12e-05	0	0	0	0	0	0	0	0	2.12e-05	0	0	0	0	0	0	0	0	0	0	0	0	0	0	0	0	0
Pontibacillus	0	0	2.12e-05	0	2.12e-05	0	0	0	0	0	0	0	0	0	0	0	2.12e-05	0	0	0	0	0	2.12e-05	0	0	0	2.12e-05	0	2.12e-05	0	0	0	0	0	0	0	0	2.12e-05	0	0	0	0	0	0	0	0	0	0	0
Desulfosporosinus	2.12e-05	4.24e-05	0	0	0	0	0	0	0	0	0	0	2.12e-05	0	0	0	0	2.12e-05	0	0	0	0	0	0	2.12e-05	2.12e-05	2.12e-05	0	0	4.24e-05	0	0	0	0	0	0	4.24e-05	0	0	2.12e-05	2.12e-05	0	0	2.12e-05	2.12e-05	0	0	0	2.12e-05
Gemella	0.0366136	0.0144248	0.0472413	0.0101822	0.0263253	0.0136399	0.0129611	0.0188371	0.0399652	0.00494262	0.0373984	0.0162279	0.0204281	0.00129399	0.0260919	0.00886702	0.00239706	0.0225282	0.0179037	0.0133429	0.0155915	0.0126641	0.00825184	0.0333256	0.0227403	0.0186674	0.0129399	0.0103095	0.00534567	0.0277253	0.0346195	0.0179462	0.00774273	0.0153794	0.0276193	0.00857004	0.0235676	0.0169916	0.0136399	0.0127702	0.0130035	0.0107125	0.0224645	0.0175007	0.00564265	0.0095034	0.00787001	0.0277465	0.00784879
Cohnella	0	0	0	2.12e-05	0	0	0	0	0	4.24e-05	2.12e-05	0	0	0	0	0	0	0	0	0	0	0	0	0	0	0	6.36e-05	0	0	0	0	0	0	0	0	0	0	0	0	0	0	2.12e-05	0	0	2.12e-05	0	0	0	2.12e-05
Atlantibacter	0	0	0	0	0	0	0	0	0	0	0	0	0	0	0	0	2.12e-05	0	0	2.12e-05	0	0	0	0	0	0	0	0	0	0	0	0	0	0	0	0	0	0	0	0	0	0	0	0	0	0	0	0	0
Orientia	0	0	0	0	0	0	0	0	0	0	0	0	0	0	0	0	0	0	0	0	0	2.12e-05	0	0	0	0	0	0	0	0	0	0	0	0	0	0	0	0	0	0	0	0	0	0	0	0	0	0	0
Klebsiella	0	8.49e-05	2.12e-05	2.12e-05	0	2.12e-05	0.000254555	4.24e-05	0	0	0.000593963	0.000169704	2.12e-05	0	2.12e-05	0.000190917	2.12e-05	4.24e-05	2.12e-05	2.12e-05	2.12e-05	0	0	0	0	0.000148491	6.36e-05	2.12e-05	4.24e-05	0.00362742	2.12e-05	0	6.36e-05	2.12e-05	0	4.24e-05	4.24e-05	4.24e-05	2.12e-05	0	0	2.12e-05	2.12e-05	6.36e-05	2.12e-05	6.36e-05	0	0.000148491	0.000148491
Paenarthrobacter	0	0	0	0	0	0	0	0	0	0	2.12e-05	0	0	0	2.12e-05	0	0	0	2.12e-05	0	0	0	0	0	0	0	0	0	0	0	0	0	0	0	0	0	0	0	0	0	0	0	0	0	0	0	0	0	0
Haloquadratum	0	0	0	0	0	0	0	0	0	0	0	0	0	0	0	0	0	0	0	0	0	0	0	0	0	0	0	0	0	0	0	0	0	0	0	0	0	0	0	0	0	0	0	0	0	0	0	0	0
Metakosakonia	0	4.24e-05	0	0	2.12e-05	0	0	0	0	0	0	0	0	0	0	0	4.24e-05	0	0	0	0	0	0	0	0	0	0	0	0	0	0	0	0	0	0	0	0	0	0	0	0	0	0	0	0	0	0	0	0
Methanosphaerula	0	0	0	0	0	0	0	0	0	0	0	0	0	0	0	0	0	0	0	0	0	0	0	0	0	0	0	0	0	0	0	0	0	0	0	0	0	0	0	0	0	0	0	0	0	0	0	0	0
Pelodictyon	0	0	0	0	2.12e-05	0	0	0	0	0	0	0	0	0	0	0	2.12e-05	0	0	0	0	0	0	0	0	0	4.24e-05	0	0	0	0	0	0	0	0	0	0	2.12e-05	0	0	0	0	0	0	0	0	0	0	0
Urechidicola	0	0	0	0	0	0	0	4.24e-05	0	0	0	0	0	0	0	0	0	0	0	0	0	0	2.12e-05	0	0	0	4.24e-05	0	0	0	0	2.12e-05	0	0	0	0	2.12e-05	0	0	0	0	0	0	0	0	0	0	0	2.12e-05
Candidatus_Nitrosocosmicus	0	0	0	0.000615176	0	0	0	0	0	0	0	0	2.12e-05	0	0	0	0	0	4.24e-05	0	0	0	0	0	0	0	0	0	0	0	0	2.12e-05	0	0	0	0	0	0	0	0	0	0	0	0	0	0	0	0	0
Acholeplasma	0	0	0	0	0	0	6.36e-05	0	0	0	0	2.12e-05	0	0	0	0	0	2.12e-05	0	0	8.49e-05	2.12e-05	0	0	2.12e-05	0	0	0	0	0	0	0	0	4.24e-05	0	2.12e-05	0	2.12e-05	0.000148491	0	2.12e-05	0	0	0	6.36e-05	0	0	0	4.24e-05
Ureaplasma	0	2.12e-05	0	2.12e-05	0	0	0	0	0	0	0	0	0	2.12e-05	0	0	0	0	0	0	0	2.12e-05	0	0	0	0	0	0	0	0	0	0	0	0	0	0	0	0	0	0	0	0	0	0	0	0	0	0	0
Arenimonas	0	0	0	0	0	0	0	0	0	0	2.12e-05	0	0	0	0	0	0	0	0	0	0	0	0	0	0	0	0	0	0	0	0	0	0	0	0	0	0	0	0	0	0	0	0	0	0	0	0	0	0
Flintibacter	0	0	0	0	0	0	0	0	0	0	0	0	0	0	0	0	2.12e-05	0	0	0	0	2.12e-05	0	0	0	0	0	0	0	0	0	0	0	0	0	0	0	0	0	0	0	0	0	0	0	0	0	0	0
Neochlamydia	0	0	0	0	0	0	0	0	0	0	0	0	0	0	0	0	0	0	0	0	0	0	0	0	0	0	0	0	0	0	0	0	0	0	0	0	0	0	0	0	0	0	0	0	0	0	0	0	0
Aliivibrio	0	0	0	0	0	0	2.12e-05	2.12e-05	4.24e-05	2.12e-05	0	0	0	0	4.24e-05	0	0	0	0	2.12e-05	0	2.12e-05	2.12e-05	0	2.12e-05	0	0	0	0	0	0	2.12e-05	0	0	0	0	0	2.12e-05	0	0	0	4.24e-05	0	2.12e-05	0	0	2.12e-05	4.24e-05	2.12e-05
Oligotropha	0	0	0	0	0	0	0	0	0	0	0	0	0	0	0	0	0	0	0	0	0	0	0	2.12e-05	0	0	0	0	0	0	0	0	0	0	0	0	0	0	0	0	0	0	0	0	0	0	0	0	0
Siansivirga	0	0	0	0	0	0	0	0	0	0	0	0	0	0	0	0	0	0	0	0	0	2.12e-05	0	0	0	0	2.12e-05	0	2.12e-05	0	4.24e-05	0	0	2.12e-05	0	4.24e-05	0	0	0	0	0	0	0	0	0	0	0	0	0
Hyphomonas	0	0	0	0	0	0	0	0	0	0	0	0	0	0	0	0	0	0	0	0	0	0	0	0	0	0	0	0	0	8.49e-05	0	0	0	0	0	0	0	0	0	0	0	0	0	0	0	0	0	0	0
Candidatus_Doolittlea	0	0	0	0	0	0	0	0	0	0	0	0	0	0	0	0	0	0	0	0	0	0	0	0	0	0	0	0	0	0.000169704	0	0	0	0	0	0	0	0	0	0	0	0	0	0	0	0	0	0	0
Thioploca	2.12e-05	0	0	0	0	0	0	0	0	0	0	0	2.12e-05	0	0	0	0	0	0	0	0	0	0	2.12e-05	0	0	2.12e-05	0	0	0	0	0	0	0	0	0	0	0	0	0	0	0	0	2.12e-05	0	0	0	0	0
Roseolovirus	2.12e-05	0	0	2.12e-05	6.36e-05	0	0	0	4.24e-05	0.000106065	0.000127278	0	2.12e-05	0	0	0.000106065	0	0.000127278	4.24e-05	0	0.000445472	0	0.000148491	2.12e-05	0	8.49e-05	0	0	0.00112429	0.00152733	0.000424259	0.000106065	2.12e-05	0.000127278	0.00307588	2.12e-05	4.24e-05	0	0	2.12e-05	0	0	0	4.24e-05	0	0	0.000127278	0	0
Zhongshania	0	0	0	0	0	0	0	0	0	0	0	0	0	0	0	0	0	0	0	0	0	0	0	0	0	0	0	0	0	0	0	0	0	0	0	0	0	0	0	2.12e-05	0	0	0	0	0	0	0	0	0
Leuconostoc	0	0	2.12e-05	6.36e-05	6.36e-05	4.24e-05	4.24e-05	2.12e-05	0	0	2.12e-05	2.12e-05	2.12e-05	2.12e-05	2.12e-05	0	6.36e-05	2.12e-05	2.12e-05	0	4.24e-05	0	2.12e-05	2.12e-05	0	4.24e-05	2.12e-05	6.36e-05	0	4.24e-05	2.12e-05	0	0	0	4.24e-05	0	2.12e-05	0	2.12e-05	0	0	2.12e-05	0	2.12e-05	0	0	2.12e-05	0	4.24e-05
Methanotorris	0	0	0	0	0	0	0	0	0	0	0	0	0	0	0	0	0	0	0	0	0	0	0	0	0	0	0	0	0	0	0	0	0	0	0	0	0	0	0	0	0	0	0	0	0	0	0	0	0
Xylanimonas	0	0	6.36e-05	0	0	0	0	0	0	4.24e-05	0	2.12e-05	2.12e-05	0	0	0	6.36e-05	0	0	6.36e-05	2.12e-05	0	2.12e-05	0	4.24e-05	4.24e-05	0	0	0	0	0	4.24e-05	4.24e-05	0	6.36e-05	0	0	2.12e-05	0	0	0	0	0	0	0	0	0	0	0
Polymorphum	0	0	0	0	0	0	0	0	0	0	0	0	0	2.12e-05	0	2.12e-05	0	0	0	0	0	0	0	0	0	0	0	0	0	0	0	0	0	0	0	0	0	4.24e-05	0	0	0	0	0	0	0	0	0	0	0
Dermabacter	2.12e-05	6.36e-05	0	0.000127278	0	2.12e-05	2.12e-05	4.24e-05	0	0	2.12e-05	0	6.36e-05	4.24e-05	0	4.24e-05	8.49e-05	4.24e-05	0	0	0	2.12e-05	0.000127278	2.12e-05	8.49e-05	0	0	0	0	0	2.12e-05	0	2.12e-05	2.12e-05	2.12e-05	0	0	6.36e-05	2.12e-05	0	4.24e-05	0	0	2.12e-05	0.000127278	0	0	0	2.12e-05
Torovirus	0	0	0	0	0	0	0	0	0	0	0	0	0	0	0	0	0	0	0	0	0	0	0	0	0	0	0	0	0	0	0	0	0	0	0	0	0	0	0	0	0	0	0	0	0	0	0	0	0
Mycolicibacterium	2.12e-05	0.000106065	8.49e-05	4.24e-05	0.000127278	2.12e-05	4.24e-05	4.24e-05	4.24e-05	0.000106065	0.00021213	0.000106065	4.24e-05	6.36e-05	4.24e-05	6.36e-05	0.000190917	4.24e-05	2.12e-05	6.36e-05	0	4.24e-05	0.000169704	8.49e-05	8.49e-05	0	4.24e-05	2.12e-05	0.000106065	6.36e-05	0	0.000106065	0	2.12e-05	0.000530324	2.12e-05	2.12e-05	2.12e-05	0	2.12e-05	2.12e-05	4.24e-05	6.36e-05	6.36e-05	0.000190917	2.12e-05	4.24e-05	4.24e-05	8.49e-05
Leptospirillum	0	0	0	0	0	0	0	0	0	0	0	0	0	0	0	0	0	0	0	0	0	0	0	0	0	0	0	0	0	0	0	0	0	0	0	0	0	0	0	0	0	0	0	0	0	0	0	0	0
Moorella	0	0	0	0	0	0	0	0	0	0	0	0	2.12e-05	0	0	0	0	0	2.12e-05	0	0	2.12e-05	0	0	0	0	0	0	0	0	0	0	0	0	0	0	0	0	0	0	2.12e-05	0	0	0	0	0	0	0	0
Chelatococcus	0	2.12e-05	0	0	0	0	0	0	0	0	0	0	0	2.12e-05	0	0	0	0	0	0	0	0	2.12e-05	2.12e-05	0	0	0	0	0	0	0	0	0	0	0	0	0	0	0	2.12e-05	0	0	0	0	0	0	0	0	0
Leminorella	0	0	0	0	0	0	0	0	0	0	0	0	0	0	0	0	0	0	0	0	0	0	0	0	0	2.12e-05	0	0	2.12e-05	6.36e-05	0	0	0	0	0	0	0	0	0	0	0	0	0	2.12e-05	0	0	0	0	0
Labilithrix	0	0	0	2.12e-05	2.12e-05	0	0	0	0	0	0	0	0	0	0	0	0	0	0	0	0	0	0	0	0	0	0	0	0	0	0	0	0	0	0	0	0	0	0	0	0	0	0	0	0	0	0	0	0
Bernardetia	0	0	0	0	0	2.12e-05	2.12e-05	2.12e-05	0	0	0	0	0	2.12e-05	2.12e-05	0	0	0	0	0	0	0	0	0	0	2.12e-05	4.24e-05	2.12e-05	2.12e-05	0	0	0	0	2.12e-05	0	2.12e-05	0	0	0	0	4.24e-05	0	0	0	0	0	2.12e-05	0	4.24e-05
Microlunatus	2.12e-05	0	4.24e-05	0	0	0	2.12e-05	0	0	0	0	0	0	2.12e-05	0	0	2.12e-05	0	0	4.24e-05	0	2.12e-05	2.12e-05	2.12e-05	8.49e-05	0	2.12e-05	2.12e-05	0	0	0	0	0	6.36e-05	0.000127278	0	0	2.12e-05	2.12e-05	0	0	0	0	2.12e-05	0	2.12e-05	0	0	0
Laribacter	0	0	0	0	0	0	0	0	0	0	0	0	0	0	0	0	0	0	0	0	0	0	0	0	0	0	0	0	0	0	0	0	0	0	0	0	0	0	0	0	0	0	0	0	0	0	0	0	0
Tenacibaculum	0	0	2.12e-05	0	4.24e-05	2.12e-05	2.12e-05	4.24e-05	6.36e-05	0	0	4.24e-05	2.12e-05	0	0	0	4.24e-05	0	2.12e-05	0	6.36e-05	0	4.24e-05	4.24e-05	0	0	2.12e-05	2.12e-05	2.12e-05	2.12e-05	0	2.12e-05	4.24e-05	6.36e-05	0	2.12e-05	0	4.24e-05	0	2.12e-05	0	0	4.24e-05	0	2.12e-05	2.12e-05	0	2.12e-05	0
Desulfarculus	2.12e-05	0	0	0	2.12e-05	0	0	0	0	0	0	0	0	0	0	0	0	0	0	0	0	0	0	0	0	0	0	0	0	0	0	0	0	0	0	0	0	0	0	0	0	0	0	0	0	0	0	0	0
Xanthomonas	0	2.12e-05	0	2.12e-05	4.24e-05	0	0	2.12e-05	0	0	8.49e-05	4.24e-05	0	6.36e-05	0	4.24e-05	4.24e-05	0	0	2.12e-05	0	2.12e-05	2.12e-05	4.24e-05	6.36e-05	2.12e-05	2.12e-05	4.24e-05	2.12e-05	0	2.12e-05	2.12e-05	0	0	8.49e-05	6.36e-05	0	0	2.12e-05	0	0	0	0	4.24e-05	2.12e-05	2.12e-05	0	0	0
Meiothermus	0	0	0	0	0	0	0	0	0	0	0	0	0	0	0	0	0	0	2.12e-05	0	0	0	0	0	0	0	0	0	0	0	0	0	0	0	0	0	0	0	0	0	0	0	0	0	0	0	0	0	0
Rhodovulum	0	0	0	0	0	0	0	0	0	0	0	0	0	0	0	0	0	0	0	0	0	0	0	0	0	0	0	0	0	0	0	0	0	0	2.12e-05	0	0	0	0	0	0	0	0	0	2.12e-05	0	0	0	0
Candidatus_Phytoplasma	0	0	0	0	0	0	0	0	0	0	0	0	0	0	0	0	0	0	0	0	0	0	0	0	0	0	0	2.12e-05	0	6.36e-05	0	0	0	0	0	0	0	0	0	0	0	0	0	0	0	0	0	0	0
Nitrincola	0	0	0	0	0	0	0	0	0	0	0	0	0	2.12e-05	0	0	0	0	0	0	0	0	0	0	0	0	0	0	0	0	0	0	0	0	0	0	0	0	0	0	0	0	0	0	0	0	0	0	0
Thermoproteus	0	0	0	0	0	0	0	0	0	0	0	0	0	0	0	0	0	0	0	0	0	0	0	0	0	0	0	0	0	0	0	0	0	0	0	0	0	0	0.000148491	0	0	0	0	0	0	0	0	0	0
Xylanimicrobium	0	0	0	0	0	0	4.24e-05	0	0	4.24e-05	0	0	0	2.12e-05	2.12e-05	2.12e-05	0	0	0	0	0	0	0	0	4.24e-05	0	0	0	0	0	0	0	0	0	0	0	0	0	2.12e-05	0	0	0	0	0	0	0	0	0	0
Buchnera	0	0	0	0	4.24e-05	0	4.24e-05	0	0	0	0	0	2.12e-05	0	2.12e-05	0	0	2.12e-05	2.12e-05	0	0	4.24e-05	0	0	0	2.12e-05	2.12e-05	0	2.12e-05	0.000275768	0	2.12e-05	0	6.36e-05	6.36e-05	0	0	2.12e-05	2.12e-05	0	2.12e-05	2.12e-05	2.12e-05	0	0	0	0	0	4.24e-05
Brucella	0	0	0	0	0	0	0	0	0	0	0	2.12e-05	2.12e-05	0	2.12e-05	0	0	2.12e-05	0	0	0	0	0	0	0	0	0	0	0	0	0	0	0	0	0	0	0	2.12e-05	2.12e-05	0	0	0	0	0	2.12e-05	0	0	0	0
Methanoculleus	0	0	0	0	0	0	0	0	0	0	0	0	0	0	0	0	0	0	0	0	0	0	0	0	0	0	0	0	0	0	0	0	0	0	0	0	0	0	0	0	0	0	0	0	0	0	0	0	0
Parasaccharibacter	0	0	0	0	0	0	0	0	0	0	0	0	0	0	0	0	0	0	2.12e-05	0	0	0	0	0	0	0	2.12e-05	0	0	0	0	0	0	0	0	0	0	2.12e-05	0	0	0	0	0	0	0	0	0	0	0
Neptunomonas	0	0	0	0	0	0	0	0	0	0	0	0	0	0	0	0	0	0	0	0	0	0	0	0	0	0	0	0	0	0	0	0	0	0	0	0	0	0	0	0	0	0	0	0	0	0	0	0	0
Natronomonas	0	0	0	0	0	0	0	0	0	0	0	0	2.12e-05	0	0	0	0	0	0	0	0	0	0	0	0	0	0	0	0	0	0	0	0	0	0	0	0	0	0	0	0	0	0	0	0	0	0	0	0
Empedobacter	0	0	0	0	0	0	2.12e-05	0	0	0	0	0	0	0	0	0	0	0	0	0	0	2.12e-05	0	0	0	0	0	2.12e-05	2.12e-05	0	0	0	0	2.12e-05	0	0	0	4.24e-05	2.12e-05	2.12e-05	0	0	0	0	0	0	0	0	0
Pandoraea	0	0	2.12e-05	2.12e-05	2.12e-05	0	0	0	4.24e-05	0	2.12e-05	4.24e-05	0	0	0	0	2.12e-05	0	0	0	2.12e-05	0	6.36e-05	4.24e-05	2.12e-05	0	0	0	4.24e-05	8.49e-05	0	0	0	2.12e-05	2.12e-05	4.24e-05	2.12e-05	2.12e-05	0	0	4.24e-05	4.24e-05	0	2.12e-05	4.24e-05	0	0	2.12e-05	2.12e-05
Butyricimonas	2.12e-05	2.12e-05	2.12e-05	0	0	4.24e-05	4.24e-05	4.24e-05	4.24e-05	0	0	0	2.12e-05	0	2.12e-05	0	0	0	2.12e-05	0	0	0.000127278	0	0	2.12e-05	2.12e-05	0.000169704	0	8.49e-05	6.36e-05	0	4.24e-05	0	0	0	2.12e-05	0	4.24e-05	0	2.12e-05	8.49e-05	2.12e-05	2.12e-05	4.24e-05	4.24e-05	0	6.36e-05	0	0
Pseudopedobacter	0	0	0	0	0	0	0	0	0	0	0	0	0	0	0	0	0	0	4.24e-05	0	0	0	0	0	0	0	2.12e-05	0	0	0	2.12e-05	0	0	0	0	0	0	0	2.12e-05	2.12e-05	0	0	0	0	0	2.12e-05	0	0	2.12e-05
Obesumbacterium	0	0	0	0	0	0	0	0	0	0	0	0	0	0	0	0	0	0	0	0	0	0	0	0	0	0	0	0	0	0	0	0	2.12e-05	0	0	0	0	0	0	0	0	0	0	0	0	0	0	0	0
Caulobacter	0	2.12e-05	0	2.12e-05	0	0	2.12e-05	0	0.000106065	2.12e-05	0	0	0	0	0	0	0	0	0	2.12e-05	2.12e-05	0	2.12e-05	0	0	0	0	0	2.12e-05	0	0	0	0	0	0.000466685	2.12e-05	0	0	2.12e-05	2.12e-05	0	2.12e-05	0	0	2.12e-05	0	2.12e-05	0	0
Myroides	0	4.24e-05	0	0	2.12e-05	0	2.12e-05	0	0	0	0	0	2.12e-05	2.12e-05	0	0	0	0	0	0	0	2.12e-05	0	2.12e-05	0	0	6.36e-05	0	0	0	0	2.12e-05	0	2.12e-05	0	0	2.12e-05	2.12e-05	0	0	2.12e-05	4.24e-05	0	2.12e-05	0	2.12e-05	4.24e-05	4.24e-05	0
Anoxybacter	0	0	0	0	0	0	0	0	0	0	2.12e-05	0	2.12e-05	2.12e-05	0	0	0	0	0	0	0	0	0	0	0	0	0	2.12e-05	0	0	0	0	0	4.24e-05	0	0	0	2.12e-05	2.12e-05	0	2.12e-05	0	0	0	0	0	0	0	2.12e-05
Candidatus_Phaeomarinobacter	0	0	0	0	0	0	0	0	0	0	2.12e-05	0	0	0	0	0	0	0	0	0	0	0	0	0	0	0	0	0	0	0	0	0	0	0	0	0	0	0	0	0	0	0	0	0	0	0	0	0	0
Auritidibacter	0	0	0	0	0	2.12e-05	0	0	0	0	0	0	0	0	0	0	2.12e-05	0	0	0	0	0	2.12e-05	0	0	0	0	0	0	0	0	0	0	0	0	0	0	0	0	0	0	0	0	2.12e-05	0	0	0	0	0
Curtobacterium	0	0	2.12e-05	2.12e-05	0	0	0	0	0	2.12e-05	4.24e-05	0	2.12e-05	0	2.12e-05	4.24e-05	0.000127278	2.12e-05	0	2.12e-05	0	0	6.36e-05	2.12e-05	0	0	0	0	0	0	0	0	0	0	0	0	0	0	4.24e-05	2.12e-05	0	0	0	0	0	0	2.12e-05	0	0
Gottschalkia	0	0	0	0	0	0	0	2.12e-05	0	0	0	0	0	0	0	0	0	0	0	0	0	0	0	0	0	0	0	0	2.12e-05	0	0	0	0	0	0	0	0	2.12e-05	0	0	0	2.12e-05	0	0	2.12e-05	0	0	0	0
Borreliella	0.000890944	0	0	0	0	0	0	0	0	0	0	0	0	0	0	0	0	2.12e-05	0	0	0	0	0	0	0	0	0	0	0	0	0	0	0	0	0	0	0	0	0	0	0	0	0	0	0	0	0	0	0
Sulfuriferula	0	0	2.12e-05	0	0	0	2.12e-05	0	0	2.12e-05	0	0	2.12e-05	2.12e-05	0	0	0	2.12e-05	0	0	0	2.12e-05	2.12e-05	0	0	8.49e-05	0	0	6.36e-05	0	0	2.12e-05	0	4.24e-05	2.12e-05	4.24e-05	2.12e-05	2.12e-05	0	0	0	2.12e-05	0	0	0	0	2.12e-05	0	0
Burkholderia	6.36e-05	2.12e-05	6.36e-05	2.12e-05	0.000106065	2.12e-05	2.12e-05	2.12e-05	8.49e-05	2.12e-05	0.000127278	6.36e-05	8.49e-05	4.24e-05	0	6.36e-05	0	4.24e-05	4.24e-05	6.36e-05	0	2.12e-05	6.36e-05	6.36e-05	4.24e-05	4.24e-05	0.000127278	2.12e-05	0.000127278	6.36e-05	2.12e-05	2.12e-05	0	8.49e-05	6.36e-05	6.36e-05	0	0	0	2.12e-05	4.24e-05	0	4.24e-05	0	6.36e-05	2.12e-05	0	0	2.12e-05
Halobacteriovorax	0	0	0	0	0	0	0	0	4.24e-05	2.12e-05	0	2.12e-05	2.12e-05	0	0	0	0	6.36e-05	0	0	2.12e-05	2.12e-05	0	0	0	0	2.12e-05	0	2.12e-05	0	0	0	0	0	0	0	4.24e-05	2.12e-05	0	0	0	0	0	2.12e-05	2.12e-05	0	4.24e-05	0	0
Persicobacter	0	0	0	0	0	0	0	0	0	0	0	0	0	0	0	0	0	0	0	0	0	0	0	0	0	0	0	0	0	0	0	0	0	0	0	0	0	0	0	0	0	0	0	2.12e-05	0	0	0	0	0
Ectothiorhodospira	0	0	0	0	0	0	0	0	0	2.12e-05	0	0	0	0	0	0	0	0	0	0	2.12e-05	0	0	0	0	0	0	0	0	0	0	0	0	0	0	0	0	0	0	0	0	0	0	0	0	0	0	0	0
Acidaminococcus	0	0.00689421	0	0	0	0	0.00490019	0	0	0	0	2.12e-05	0	2.12e-05	0.0029486	0	0	0	0	0	0	0	0	0	0	0	0.00712755	0	0	0	0.00252434	0	0	0.00305467	0	0.00303345	0	0	0	0	0	0	0	2.12e-05	0	2.12e-05	0	0	0
Granulicella	0	0	2.12e-05	0	0	0	2.12e-05	0	0	0	0	0	2.12e-05	0	0	0	0	0	0	0	0	0	0	2.12e-05	0	0	0	0	0	0	0	0	0	0	0	0	0	0	0	0	0	0	0	0	0	0	0	0	0
Gallibacterium	0	0	4.24e-05	0	2.12e-05	0	0	0	0.000127278	0	0	2.12e-05	6.36e-05	0	0	4.24e-05	0	0	2.12e-05	0	0	0	0	0	0	0	2.12e-05	0	0	4.24e-05	0	2.12e-05	0	0	2.12e-05	2.12e-05	2.12e-05	0	2.12e-05	0	2.12e-05	0	2.12e-05	6.36e-05	0	2.12e-05	0	2.12e-05	2.12e-05
Marinilactibacillus	0	2.12e-05	0	0	0	0	2.12e-05	0	0	0	0	4.24e-05	0	0	0	6.36e-05	0	2.12e-05	4.24e-05	0	0	0	0	0	0	0	0	0	0	0	0	0	0	0	0	0	0	0	0	0	0	0	0	0	0	2.12e-05	0	0	0
Thermodesulfatator	0	0	0	0	0	0	0	0	0	0	0	0	0	0	0	0	0	0	0	0	0	0	0	0	0	0	0	0	0	0	0	0	0	0	0	0	0	0	0	0	0	0	0	0	0	0	0	0	0
Halothiobacillus	0	0	0	0	0	2.12e-05	0	0	0	0	0	0	0	0	0	0	0	0	0	0	0	0	0	0	0	0	0	0	0	0	0	0	0	0	0	2.12e-05	0	0	2.12e-05	0	0	0	0	0	0	0	0	0	0
Halostagnicola	0	0	0	0	0	0	0	0	0	0	0	0	0	0	0	0	0	0	0	0	0	0	0	0	0	0	0	0	0	0	0	0	0	0	0	0	0	0	0	0	0	0	0	0	0	0	0	0	0
Methanosarcina	0	0	0	0	4.24e-05	0	0	0	0	0	0	2.12e-05	2.12e-05	0	0	0	0	0	0	0	0	0	0	0	0	0	0	0	0	0	0	0	0	0	0	0	0	2.12e-05	0	0	0	0	0	0	0	0	0	0	0
Herbaspirillum	0	0	0	0	0	0	0	0	0	0	2.12e-05	2.12e-05	0	0	0	6.36e-05	0	0	0	0	2.12e-05	0	0	2.12e-05	0	0	6.36e-05	2.12e-05	0	0	0	0	0	0	2.12e-05	0	2.12e-05	0	0	0	0	0	0	2.12e-05	2.12e-05	2.12e-05	0	0	0
Microterricola	8.49e-05	0	2.12e-05	0	0	2.12e-05	0	0	0	2.12e-05	4.24e-05	0	0	0	0	0.000106065	6.36e-05	0	4.24e-05	0	0	0	2.12e-05	0	0	0	0	0	0	0	0	0	0	0	0	0	0	0	0	0	0	0	0	8.49e-05	2.12e-05	2.12e-05	2.12e-05	0	0
Symbiobacterium	0	0	0	0	0	0	0	0	0	0	0	0	0	0	0	0	0	0	0	0	0	0	0	0	0	0	0	0	0	0	0	0	0	0	2.12e-05	0	0	0	0	0	2.12e-05	0	0	0	0	0	0	0	2.12e-05
Methanobacterium	0	0	0	0	0	0	0	0.000318194	0	0	0	0	0	0	0	0	0	0	0	0	0	2.12e-05	0	0	0	0	0	0	0	0	0	0	0	0	0	0	0	0	0	0	0	0	0	0	0	0	0	0	0
Hafnia	0	0	0	0	0	0	0	0	0	0	0	0	0	0	0	0	0	0	0	0	0	0	0	0	0	0	0	0	0	8.49e-05	0	2.12e-05	0	0	0	0	0	0	0	2.12e-05	0	2.12e-05	0	0	0	0	0	0	0
Zymobacter	0	0	0	0	0	0	0	0	0	0	0	0	0	0	0	0	0	0	0	0	2.12e-05	0	0	0	0	0	0	0	0	0	0	0	0	0	0	0	0	0	0	0	0	0	0	0	0	0	0	0	0
Methylobacterium	0	2.12e-05	0.000106065	2.12e-05	0	4.24e-05	2.12e-05	6.36e-05	0	0	2.12e-05	0	0	0	0	2.12e-05	4.24e-05	0	0	0	0	4.24e-05	0	0	0	0	2.12e-05	2.12e-05	2.12e-05	0	0	0	0	0	0.000190917	2.12e-05	0	0	0	0	0	0	2.12e-05	0	4.24e-05	0	0	0	0
Rhodobacter	0	0	0	2.12e-05	0	0	0	2.12e-05	2.12e-05	0	2.12e-05	4.24e-05	4.24e-05	0	0	0	0	0	0	0	4.24e-05	0	4.24e-05	0	0	0	0	0	0	0	0	2.12e-05	2.12e-05	0	2.12e-05	0	0	0	2.12e-05	0	2.12e-05	0	0	0	0	0	0	0	0
Longibaculum	0	0	0	0	0	0	0	0	0	0	0	0	0	0	0	0	0	0	0	0	0	2.12e-05	0	0	0	0	0	4.24e-05	0	4.24e-05	0	0	0	0	0	0	0	0	0	0	0	0	0	0	0	0	2.12e-05	0	0
Simiduia	0	0	0	0	0	0	0	0	0	0	0	0	2.12e-05	0	0	0	0	0	0	0	0	0	0	0	0	0	0	0	0	0	0	0	0	0	0	0	0	2.12e-05	0	0	0	0	0	0	0	0	0	0	0
Candidatus_Nanopelagicus	0	0	0	0	0	0	0	0	0	0	0	0	0	0	0	0	0	0	0	0	0	0	0	0	0	0	0	0	0	0	0	2.12e-05	2.12e-05	0	0	0	0	0	0	0	0	0	0	2.12e-05	0	0	0	0	0
Nitrospirillum	2.12e-05	0	0	0	0	0	0	0	0	0	0	0	0	0	0	0	0	0	0	0	0	0	0	0	0	0	0	0	0	4.24e-05	0	0	0	0	0	0	0	0	0	0	0	0	2.12e-05	0	0	0	0	0	0
Nordella	0	0	0	0	0	0	0	0	0	0	0	0	0	0	0	0	0	0	0	0	0	0	0	0	0	0	0	0	0	0	0	0	0	0	0	0	0	0	0	0	0	0	0	0	0	0	0	0	0
Fletchervirus	0	0	0	0	0	0	0	0	0	0	0	0	0	0	0	0	0	0	0	0	0	0	0	0	0	0	0	0	0	0	0	0	0	0	0	0	0	0	0	0	0	0	0	0	0	0	0	0	0
Thalassococcus	0	0	0	0	0	0	0	0	0	0	0	0	0	0	0	0	0	0	0	0	0	0	0	0	0	0	0	0	0	0	0	0	0	0	0	0	0	0	0	0	2.12e-05	0	0	0	0	0	0	0	0
Ramlibacter	0	0	0	0	0	0	0	0	0	0	8.49e-05	0	0	0	0	2.12e-05	0	0	0	0	0	0	0	2.12e-05	0	4.24e-05	0	0	0	0	0	0	0	0	0	0	0	2.12e-05	0	0	0	0	0	0	0	0	0	0	0
Paenibacillus	2.12e-05	0.000296981	4.24e-05	6.36e-05	0.00036062	0.000403046	4.24e-05	8.49e-05	6.36e-05	4.24e-05	0.000148491	0	2.12e-05	0.000106065	4.24e-05	0.00036062	4.24e-05	4.24e-05	0.000127278	8.49e-05	0.000106065	0.000318194	6.36e-05	6.36e-05	0	0.000148491	6.36e-05	8.49e-05	0.000169704	0.000106065	2.12e-05	8.49e-05	6.36e-05	4.24e-05	4.24e-05	6.36e-05	0.000445472	0.000127278	4.24e-05	4.24e-05	0.000169704	2.12e-05	4.24e-05	0.000127278	0.000169704	0.000254555	0.000148491	0.000106065	6.36e-05
Epibacterium	2.12e-05	0	0	0	0	0	0	0	0	0	0	0	0	0	0	0	0	0	0	0	0	0	0	0	0	0	0	0	0	0	0	0	0	0	0	2.12e-05	0	0	0	0	0	0	0	0	0	0	0	0	0
Marseillevirus	0	0	0	0	0	0	0	0	0	0	0	0	0	2.12e-05	0	0	0	0	0	0	0	0	0	0	0	0	0	0	0	0	0	0	0	0	0	0	0	0	0	0	0	0	0	0	0	0	0	0	0
Enterobacter	0	2.12e-05	0	0	6.36e-05	0	6.36e-05	0	2.12e-05	4.24e-05	2.12e-05	2.12e-05	0.000106065	8.49e-05	0	6.36e-05	0	0	0.000106065	0.000106065	4.24e-05	0	0	0	0	2.12e-05	0	2.12e-05	0	0.00252434	0	0.000190917	2.12e-05	2.12e-05	2.12e-05	4.24e-05	0	0	2.12e-05	4.24e-05	0	0	6.36e-05	2.12e-05	0	0	0	2.12e-05	2.12e-05
Treponema	0.00161218	0.00579114	0.0131096	8.49e-05	0.00341529	0.000169704	0.0225918	0.00345771	0.0178401	0.00154855	0.00326679	0.00316073	0.00173946	0.0306951	0.000381833	0.00980039	4.24e-05	0.00570629	0.000636389	0.000296981	0.00496383	0.00649117	0.00036062	0.00239706	0.00632146	0.0218069	0.000445472	0.0109247	0.00144248	0.00422138	0.000106065	0.0136611	0.000678815	0.00260919	0.00935491	0.000890944	0.00464564	0.0162491	0.0029486	0.00188795	0.00165461	0.0143187	0.00129399	0.00110307	0.00560022	0.00120914	0.000636389	0.000190917	0.00146369
Sulfolobus	0	0	0	0	0	0	0	0	0	0	0	0	0	0	0	0	0	0	0	0	0	0	0	0	0	0	0	0	0	0	0	0	0	0	0	0	0	0	0	0	0	0	0	0	0	0	0	0	0
Paraoerskovia	0	2.12e-05	0	0	0	2.12e-05	0	2.12e-05	0	0	0	2.12e-05	0	0	0	0	0	2.12e-05	0	2.12e-05	0	0	2.12e-05	0	0	0	0	2.12e-05	0	0	0	0	0	0	0	0	0	0	0	0	0	0	0	0	0	0	0	0	0
Peatvirus	0	0	0	0	0	0	0	0	0	0	0	0	0	0	0	0	0	0	0	0	0	0	0	0	0	0	0	0	0	0	0	0	0	0	0	0	0	0	0	0	0	0	0	0	0	0	0	0	0
Spiroplasma	0	0	2.12e-05	0	0	0	0	0	2.12e-05	0	2.12e-05	0	0	0	0	0	0	2.12e-05	0	0	2.12e-05	0	0	0	0	0	4.24e-05	0	4.24e-05	0.00036062	0	0	0	2.12e-05	2.12e-05	2.12e-05	0	4.24e-05	0	2.12e-05	0	2.12e-05	0	0	0	0	2.12e-05	0	0
Pseudohalocynthiibacter	0	0	0	0	0	0	0	0	0	0	0	0	0	0	0	0	0	0	0	0	0	0	0	0	0	0	0	0	0	0	0	0	0	0	0	0	0	0	0	0	0	0	0	0	0	0	0	0	0
Sporomusa	0	0	0	0	0	0	0	0	0	0	0	0	0	0	0	0	0	0	0	0	0	2.12e-05	0	0	0	0	0	0	0	0	0	0	0	0	0	0	0	0	0	0	0	0	0	0	0	0	0	0	0
Conexibacter	0	0	0	0	0	0	4.24e-05	0	0	0	0	0	0	0	0	0	0	0	0	0	0	0	0	0	0	0	0	0	0	0	0	0	0	0	0	0	2.12e-05	0	0	0	2.12e-05	0	0	2.12e-05	0	0	0	0	0
Staphylospora	0	0	0	0	0	0	0	0	0	0	0	0	0	0	0	0	0	0	0	0	0	0	0	0	0	0	0	0	0	0	0	0	0	0	0	0	0	0	0	0	0	0	0	0	0	0	0	0	0
Methanolinea	0	0	0	0	0	0	0	0	0	0	0	0	0	0	0	0	0	0	0	0	0	0	0	0	0	0	0	0	0	0	0	0	0	0	0	0	0	0	0	0	0	0	0	0	0	0	0	0	0
Thermovirga	0	0	0	0	2.12e-05	0	0	0	0	0	0	0	0	0	0	0	0	0	0	0	2.12e-05	0	0	0	0	0	0	0	0	0	2.12e-05	0	0	0	4.24e-05	0	4.24e-05	0	0	0	0	0	0	0	0	0	0	0	0
Echinicola	4.24e-05	0	0	0	0	0	0	0	0	0	0	2.12e-05	0	2.12e-05	0	0	0	0	2.12e-05	0	0	2.12e-05	2.12e-05	0	0	0	4.24e-05	0	0	0	0	0	0	0	0	0	2.12e-05	0	0	2.12e-05	0	0	0	0	2.12e-05	4.24e-05	0	0	0
Campylobacter	0.00492141	0.0187947	0.017331	0.0150188	0.0110732	0.0157612	0.0104792	0.0231433	0.0126005	0.0171189	0.0135127	0.0220403	0.0137036	0.0374833	0.0111368	0.0210008	0.0122611	0.0145733	0.00362742	0.00383955	0.0558961	0.00583356	0.00912157	0.00532445	0.0132581	0.0170128	0.00674572	0.0137884	0.0188583	0.0488959	0.00333043	0.00583356	0.0133854	0.0223372	0.0141703	0.0240131	0.019325	0.011455	0.00390318	0.00477291	0.0106701	0.0135127	0.00190917	0.0109247	0.0162703	0.00806092	0.0214039	0.00473049	0.0185189
Blastomonas	0	0	2.12e-05	0	0	2.12e-05	0	0	0	0	2.12e-05	0	0	0	0	0	0	0	0	0	0	0	0	0	0	0	0	0	0	0	0	0	0	0	0	0	0	0	0	0	0	0	0	0	0	0	0	0	0
Pelobacter	0	0	0	0	0	0	0	0	0	0	0	0	0	0	0	0	0	0	0	0	0	0	0	0	0	0	0	0	0	0	0	0	2.12e-05	0	0	0	0	0	0	0	0	0	2.12e-05	0	0	0	0	0	0
Truepera	0	0	0	0	0	0	0	0	0	0	2.12e-05	0	0	0	0	0	0	0	0	0	0	0	0	0	0	0	0	0	0	0	0	0	0	0	0	0	0	2.12e-05	0	0	0	0	0	0	2.12e-05	0	0	0	0
Rhizorhabdus	0	0	0	0	0	0	2.12e-05	0	0	0	0	0	0	0	0	0	0	0	0	2.12e-05	0	0	4.24e-05	0	0	0	0	0	0	0	0	0	0	0	0	0	0	0	0	0	0	0	0	0	0	0	0	0	0
Methylomonas	6.36e-05	0	0	0	2.12e-05	0	2.12e-05	0	0	4.24e-05	0	0	0	0	0	0	0	0	4.24e-05	0	0	2.12e-05	0	0	0	0	2.12e-05	0	2.12e-05	2.12e-05	0	0	0	0	0	0	0	0	2.12e-05	0	4.24e-05	0	2.12e-05	0	2.12e-05	0	0	0	0
Novibacillus	0	0	0	0	0	0	0	0	0	0	0	0	0	0	0	0	0	0	0	0	0	0	0	0	0	0	0	0	0	0	0	0	0	0	0	0	0	0	0	0	0	0	0	0	0.0209372	0	0	0	0.00591841
Yersinia	0.000233343	2.12e-05	0	0	2.12e-05	0	2.12e-05	0	6.36e-05	0	0	0	0	0	0	6.36e-05	2.12e-05	0.000106065	4.24e-05	0	0	0	0	0	0	0.000106065	0	0	2.12e-05	0.00135763	0.00021213	6.36e-05	0	0	2.12e-05	0	2.12e-05	2.12e-05	0	0	0	2.12e-05	0	4.24e-05	0	0	0	4.24e-05	4.24e-05
Basfia	2.12e-05	2.12e-05	0.000127278	2.12e-05	4.24e-05	0	6.36e-05	0	0.00021213	2.12e-05	0	0	0	2.12e-05	2.12e-05	0	2.12e-05	0	2.12e-05	0	0	0	0	2.12e-05	0	0	0	2.12e-05	8.49e-05	0	0	2.12e-05	0	0	4.24e-05	4.24e-05	2.12e-05	2.12e-05	2.12e-05	0	2.12e-05	0	0	0	2.12e-05	2.12e-05	2.12e-05	0	4.24e-05
Halobacterium	0	0	0	0	0	0	0	0	0	0	0	0	0	0	0	0	0	0	0	0	0	0	0	0	0	0	0	2.12e-05	0	0	0	0	0	0	0	0	0	0	0	0	0	0	0	0	0	0	0	0	0
Undibacterium	0	0	0	0	0	0	0	2.12e-05	0	0	0	0	4.24e-05	0	0	0	2.12e-05	0	0	0	0	0	0	0	0	0	0	0	0	0	0	0	0	0	0	0	2.12e-05	0	0	0	0	0	0	0	0	0	0	0	0
Thermacetogenium	0	0	0	0	2.12e-05	0	0	0	0	2.12e-05	0	2.12e-05	0	0	2.12e-05	0	0	2.12e-05	0	0	0	0	0	0	0	0	6.36e-05	0	0	0	0	0	0	0	0	2.12e-05	0	0	0	0	2.12e-05	0	0	0	0	0	0	0	0
Cellulosilyticum	0	0	0	0	0	0	4.24e-05	0	0	2.12e-05	0	0	2.12e-05	0	0	0	0	0	0	2.12e-05	0	2.12e-05	2.12e-05	0	0	0	0	0	2.12e-05	0	0	0	0	0	0	0	4.24e-05	2.12e-05	4.24e-05	0	0	4.24e-05	0	2.12e-05	2.12e-05	0	2.12e-05	0	0
Capnocytophaga	0.0124944	0.0201099	0.052396	0.0137248	0.0440169	0.00195159	0.0386288	0.0127914	0.0272162	0.0110307	0.00912157	0.00886702	0.0439532	0.0217221	0.0122187	0.0029486	0.00299103	0.0173098	0.0129611	0.00413653	0.0664178	0.0057275	0.0226767	0.0149976	0.00125156	0.0435926	0.0413865	0.0258586	0.00814577	0.0531809	0.0381197	0.0145945	0.00364863	0.0296345	0.0301436	0.00992766	0.00787001	0.0140218	0.00663966	0.0571689	0.0497232	0.0196008	0.0298254	0.00328801	0.00182431	0.00388197	0.0665026	0.0119005	0.036656
Salinivibrio	0	0	0	0	0	0	0	0	0	0	0	0	0	4.24e-05	0	0	0	0	0	0	2.12e-05	0	0	0	0	0	0	2.12e-05	0	0	0	0	0	0	0	0	2.12e-05	0	0	0	0	0	0	0	0	0	0	0	0
Kingella	0	0.000127278	0.000848518	2.12e-05	0.000127278	2.12e-05	2.12e-05	2.12e-05	0.000127278	6.36e-05	0.000106065	2.12e-05	4.24e-05	0	2.12e-05	0	4.24e-05	4.24e-05	4.24e-05	8.49e-05	8.49e-05	0	0.000127278	6.36e-05	0	0.000169704	0.000169704	8.49e-05	0	2.12e-05	0	8.49e-05	0	0.000148491	2.12e-05	0	2.12e-05	0	0	4.24e-05	0.000169704	2.12e-05	0.000127278	0	2.12e-05	0	0	0.00144248	6.36e-05
Altererythrobacter	2.12e-05	0	2.12e-05	0	0	0	0	0	0	2.12e-05	0	0	0	0	0	0	4.24e-05	0	0	0	0	0	0	0	0	0	0	0	0	0	0	0	2.12e-05	0	0	0	0	0	2.12e-05	0	0	4.24e-05	0	0	0	0	2.12e-05	0	0
Microcoleus	0	0	0	0	0	0	0	0	0	0	0	2.12e-05	2.12e-05	0	0	0	0	0	0	0	0	2.12e-05	0	0	0	0	0	0	0	0	0	0	0	0	0	0	0	0	0	0	0	0	0	0	0	0	0	0	0
Sphingosinicella	0	0	0	0	0	0	0	0	0	0	0	0	0	0	0	0	0	0	0	0	0	0	0	0	0	0	0	0	0	0	0	0	0	0	0	0	2.12e-05	0	0	0	0	0	0	0	0	0	0	0	0
Polaribacter	4.24e-05	2.12e-05	0	0	0	2.12e-05	2.12e-05	0	4.24e-05	2.12e-05	2.12e-05	0	2.12e-05	2.12e-05	2.12e-05	0	2.12e-05	2.12e-05	0	2.12e-05	4.24e-05	2.12e-05	2.12e-05	0	0	0	4.24e-05	0.000106065	6.36e-05	2.12e-05	2.12e-05	0	0	0	2.12e-05	0	0	4.24e-05	2.12e-05	2.12e-05	0	2.12e-05	0	0	2.12e-05	4.24e-05	2.12e-05	0	2.12e-05
Kochitakasuvirus	0	0	0	0	0	0	0	0	0	0	0	0	0	0	0	0	0	0	0	0	0	0	0	0	0	0	0	0	0	0	0	0	0	0	0	0	0	0	0	0	0	0	0.00093337	0	0	0	0	0	0
Acidothermus	0	0	0	0	0	0	0	0	0	0	0	0	0	0	0	0	0	0	0	0	0	0	0	2.12e-05	0	0	0	0	0	0	0	0	0	0	0	0	0	0	0	0	0	0	2.12e-05	0	0	0	0	0	0
Eikenella	0.00106065	0.00137884	0.00339407	0.00118793	0.0044123	0.000148491	0.00280011	0.00106065	0.00248192	0.000678815	0.00159097	0.000339407	0.00110307	0.00190917	0.000615176	0.000403046	0.000466685	0.00263041	0.00057275	0.000721241	0.00366984	0.000615176	0.00116671	0.00207887	0.000318194	0.0019728	0.00108186	0.00220615	0.000127278	0.000827305	0.000445472	0.00110307	0.000530324	0.00205766	0.000593963	0.00129399	0.000784879	0.000424259	0.000530324	0.000530324	0.000551537	0.00127278	0.00659723	0.000254555	0.000190917	0.000254555	0.00545173	0.00125156	0.00473049
Arsenicicoccus	0	0	0	0	0	2.12e-05	0	0	0	0	0	0	0	2.12e-05	0	4.24e-05	0	0	0	2.12e-05	0	0	6.36e-05	0	0	2.12e-05	2.12e-05	0	0	0	0	2.12e-05	0	0	0	2.12e-05	0	4.24e-05	0	0	0	0	0	0	0	0	0	0	2.12e-05
Ruthenibacterium	0	0	0	0	0	0	0	0	0	0	0	0	0	0	0	0	0	0	0	0	0	0	0	0	0	0	0	0	0	0	0	0	0	0	0	0	0	0	0	2.12e-05	2.12e-05	0	0	0	0	0	0	0	0
Sediminicola	0	0	0	0	0	0	0	0	0	0	0	0	0	0	0	0	0	0	0	0	0	0	0	0	0	0	0	0	0	0	0	0	0	2.12e-05	0	0	0	0	0	0	0	0	0	0	0	0	0	0	0
Pahexavirus	0	0	0	2.12e-05	0	0	0	0	4.24e-05	0	2.12e-05	0	0	0	0	0	0	0	0	0	0	0	0	0	0	0	0	0	0	0	0	0	0	0	0	0	0	0	0	0	0	0	0	2.12e-05	0	0	0	0	0
Microbacterium	0	8.49e-05	0.000233343	0.000148491	6.36e-05	4.24e-05	0.000169704	8.49e-05	4.24e-05	0.000254555	0.000148491	4.24e-05	0.000106065	0.000106065	8.49e-05	0.00021213	0.000190917	8.49e-05	6.36e-05	6.36e-05	6.36e-05	8.49e-05	0.00036062	0.000148491	0.000190917	0.000106065	4.24e-05	6.36e-05	2.12e-05	0	2.12e-05	8.49e-05	0.000106065	0.000106065	0.000636389	0.000169704	6.36e-05	0.000169704	0.000127278	6.36e-05	6.36e-05	2.12e-05	2.12e-05	6.36e-05	0.000318194	0.000106065	2.12e-05	0	4.24e-05
Thermodesulfobium	0	0	0	0	0	0	0	0	4.24e-05	0	0	0	0	0	0	0	0	0	0	0	0	0	0	0	0	0	0	0	0	0	0	0	0	0	0	0	0	0	0	0	0	2.12e-05	0	0	0	0	0	0	0
Comamonas	8.49e-05	0	2.12e-05	2.12e-05	0.00021213	0	0	4.24e-05	0	0	2.12e-05	4.24e-05	0	4.24e-05	4.24e-05	0	0	4.24e-05	0	0	2.12e-05	2.12e-05	2.12e-05	2.12e-05	0	0.000106065	6.36e-05	0	8.49e-05	6.36e-05	0	0	0	0	4.24e-05	0	2.12e-05	4.24e-05	2.12e-05	0	0	2.12e-05	0	0	0	0	0	2.12e-05	2.12e-05
Sulfodiicoccus	0	0	0	0	0	0	0	0	0	0	0	0	0	0	0	0	0	0	0	0	0	0	0	0	0	0	0	0	0	0	0	0	0	0	0	0	0	0	0	0	0	0	0	0	0	0	0	0	0
Skermanella	0	0	0	0	0	0	0	0	0	0	0	0	0	0	0	0	0	0	0	0	0	0	0	0	0	0	0	0	0	0	0	0	0	0	0	0	0	0	0	0	0	0	0	0	0	0	0	0	0
Halanaerobium	0	0	0	0	0	0	0	4.24e-05	0	0	0	0	0	0	0	2.12e-05	0	0	0	0	0	0	0	0	0	2.12e-05	0	0	0	0	0	2.12e-05	0	0	0	0	0	2.12e-05	2.12e-05	0	0	0	0	0	0	0	0	4.24e-05	0
Blastococcus	0	2.12e-05	0	0	0	0	0	0	0	0	0	0	0	0	0	0	0	0	0	0	0	0	0	0	0	0	0	0	0	2.12e-05	0	0	0	0	0	0	0	0	2.12e-05	0	0	0	0	2.12e-05	0	0	0	0	0
Leucobacter	2.12e-05	2.12e-05	0	4.24e-05	0	2.12e-05	0	2.12e-05	0	0	2.12e-05	4.24e-05	0	0	0	0.000106065	2.12e-05	2.12e-05	0	0	0	0	2.12e-05	2.12e-05	0	0	0	0	2.12e-05	0	0	0	0	0	0	2.12e-05	2.12e-05	4.24e-05	0	2.12e-05	0	2.12e-05	0	0	6.36e-05	0	0	0	0
Candidatus_Aquiluna	0	0	0	0	0	0	2.12e-05	0	0	0	0	0	2.12e-05	0	0	4.24e-05	6.36e-05	0	0	0	0	0	0	0	0	0	0	0	0	0	0	0	0	0	0	0	0	0	0	0	0	0	0	0	2.12e-05	0	0	0	0
Hydrogenophilus	0	0	0	0	0	0	0	0	0	0	0	0	0	0	0	0	0	0	0	0	0	0	0	0	0	0	0	0	0	0	0	0	0	0	0	2.12e-05	0	0	0	0	0	0	0	0	0	0	0	0	0
Roseitalea	0	0	0	0	0	0	0	0	0	0	0	0	0	0	0	0	0	0	0	0	0	0	0	0	0	0	0	0	0	0	0	0	0	0	0	0	0	0	0	0	0	0	0	0	0	0	0	0	0
Caldicellulosiruptor	2.12e-05	0	4.24e-05	0	0	0	0	0	0	0	0	0	0	0	4.24e-05	0	2.12e-05	2.12e-05	2.12e-05	0	2.12e-05	0	0	0	0	0	0	0	2.12e-05	0	0	2.12e-05	0	0	0	0	0	0	2.12e-05	0	2.12e-05	0	0	2.12e-05	0	2.12e-05	0	0	0
Rubrivivax	0	0	0	0	0	0	0	2.12e-05	2.12e-05	0	0	0	0	0	0	0	0	2.12e-05	0	0	0	0	0	0	0	0	0	0	0	0	0	0	0	0	0	0	0	0	0	0	0	0	0	0	0	0	0	0	0
Tatlockia	0	0	0	2.12e-05	0	0	0	0	0	0	0	0	0	0	0	0	0	0	0	0	0	0	0	0	0	0	0	0	0	0	4.24e-05	0	0	0	0	0	0	0	2.12e-05	0	0	0	0	0	0	0	0	0	0
Gordonia	6.36e-05	4.24e-05	6.36e-05	2.12e-05	6.36e-05	2.12e-05	4.24e-05	0	2.12e-05	0	0.000106065	4.24e-05	0	8.49e-05	0	2.12e-05	8.49e-05	8.49e-05	4.24e-05	0	0	4.24e-05	2.12e-05	2.12e-05	2.12e-05	0.000106065	0	0	6.36e-05	2.12e-05	2.12e-05	4.24e-05	2.12e-05	0	0.00424259	6.36e-05	0	8.49e-05	0	0	4.24e-05	0	4.24e-05	8.49e-05	0.000127278	2.12e-05	0	4.24e-05	4.24e-05
Nonlabens	0	0	0	0	0	0	0	2.12e-05	0	0	0	2.12e-05	0	0	0	0	2.12e-05	4.24e-05	2.12e-05	2.12e-05	0	2.12e-05	2.12e-05	0	0	4.24e-05	0	0	2.12e-05	0	2.12e-05	0	0	2.12e-05	0	0	0	4.24e-05	0	0	0	0	0	2.12e-05	0.000127278	4.24e-05	0	0	0
Sulfurihydrogenibium	0	0	0	0	0	0	0	0	0	0	0	0	0	0	0	2.12e-05	0	0	0	0	2.12e-05	2.12e-05	0	0	0	0	0	4.24e-05	0	0	0	0	0	0	0	0	0	0	0	0	0	0	0	0	0	0	0	0	0
Bartonella	0	2.12e-05	0	0	0	0	2.12e-05	0	0	0	0	0	0	0	0	0	0	0	0	0	0	2.12e-05	0	0	0	0	2.12e-05	0	0	0	2.12e-05	0	0	0	0	0	0	0	2.12e-05	0	0	0	2.12e-05	0	0	0	0	0	0
Tardibacter	0	0	0	0	0	0	0	0	0	0	0	0	0	0	0	0	0	0	0	0	0	0	0	0	0	0	0	0	0	2.12e-05	0	0	0	0	0	0	0	0	0	0	0	0	0	0	0	0	0	0	0
Nonomuraea	0	0	0	0	0	0	6.36e-05	0	0	0	0	0	2.12e-05	0	2.12e-05	0	0	0	0	2.12e-05	0	0	2.12e-05	2.12e-05	0	2.12e-05	0	0	0	0	0	0	0	0	0	0	2.12e-05	0	0	0	0	0	0	2.12e-05	2.12e-05	0	0	0	0
Pelistega	2.12e-05	0	0	2.12e-05	2.12e-05	0	0	0	0	0	0	0	0	0	2.12e-05	0	0	0	0	2.12e-05	0	0	0	0	0	0	0	0	0	0	0	0	0	0	0	0	0	0	0	0	0	2.12e-05	2.12e-05	0	4.24e-05	0	0	2.12e-05	0
Cyanothece	0	0	0	0	0	0	0	0	0	0	0	0	0	0	0	2.12e-05	0	0	0	0	0	0	0	0	0	0	2.12e-05	0	0	0	0	0	0	0	0	0	0	0	0	0	0	0	0	0	0	0	0	0	0
Candidatus_Promineofilum	0	0	0	0	0	0	0	0	0	0	0	0	0	0	0	0	0	0	0	0	0	0	2.12e-05	0	0	0	0	0	4.24e-05	0	0	0	0	0	0	0	0	0	0	0	0	0	0	0	0	0	0	0	0
Methanocaldococcus	0	0	0	0	0	0	0	0	0	0	0	2.12e-05	0	0	0	0	0	0	0	0	0	0	0	0	0	0	0	0	0	0	0	0	0	0	0	0	0	0	0	0	0	0	0	0	0	0	0	0	0
Kiritimatiella	0	0	0	0	0	0	0	0	0	0	0	0	0	0	0	0	2.12e-05	0	0	0	0	0	0	0	0	0	0	0	0	0	0	0	0	0	0	0	0	0	0	0	0	0	0	0	0	0	2.12e-05	0	0
Vulgatibacter	0	0	0	0	0	0	0	0	0	0	0	0	0	0	0	0	0	0	0	0	0	2.12e-05	0	0	0	0	0	0	0	0	0	0	0	0	0	0	0	0	0	0	0	0	0	0	0	0	0	0	0
Candidatus_Puniceispirillum	0	0	0	0	0	0	0	0	0	2.12e-05	0	0	0	0	0	0	0	0	0	0	0	0	0	0	0	0	0	0	0	0	0	0	0	0	0	0	0	0	0	0	0	0	0	0	0	0	0	0	0
Lactococcus	0.000106065	6.36e-05	8.49e-05	4.24e-05	6.36e-05	2.12e-05	2.12e-05	6.36e-05	6.36e-05	4.24e-05	2.12e-05	8.49e-05	6.36e-05	2.12e-05	0	8.49e-05	2.12e-05	2.12e-05	6.36e-05	2.12e-05	2.12e-05	4.24e-05	0.000318194	0	2.12e-05	4.24e-05	0.000127278	8.49e-05	0	0.000190917	2.12e-05	0.000127278	8.49e-05	2.12e-05	0.000127278	4.24e-05	4.24e-05	0.000169704	0.00021213	2.12e-05	6.36e-05	8.49e-05	0.000127278	0.00021213	0.000127278	4.24e-05	0	0.000106065	0
Oligella	0	0	0	0	0	0	0	0	0	0	0	0	0	0	0	0	0	0	0	0	0	0	0	0	0	0	0	0	0	0	0	0	0	0	0	0	0	0	0	0	0	0	0	0	0	0	0	0	0
Glaciecola	0	0	2.12e-05	0	0	0	2.12e-05	0	0	0	0	0	0	0	0	0	0	0	0	0	2.12e-05	0	0	0	0	0	0	0	2.12e-05	0	0	6.36e-05	2.12e-05	0	0	0	8.49e-05	2.12e-05	0	0	2.12e-05	0	0	0	2.12e-05	0	2.12e-05	0	0
Jeotgalibaca	4.24e-05	2.12e-05	2.12e-05	2.12e-05	2.12e-05	2.12e-05	8.49e-05	0	0	2.12e-05	4.24e-05	0	4.24e-05	0	0	4.24e-05	4.24e-05	2.12e-05	2.12e-05	4.24e-05	8.49e-05	4.24e-05	2.12e-05	2.12e-05	0	0	0	0	2.12e-05	2.12e-05	8.49e-05	0	2.12e-05	4.24e-05	0	2.12e-05	6.36e-05	0	6.36e-05	0	0	2.12e-05	6.36e-05	2.12e-05	4.24e-05	6.36e-05	0	0.000127278	2.12e-05
Panacibacter	0	0	0	0	0	0	0	0	0	0	0	0	0	0	0	0	0	0	0	0	0	0	0	0	0	0	0	0	0	0	0	0	0	0	0	0	0	0	0	0	0	0	0	0	0	0	0	0	0
Thermoplasma	0	0	0	0	0	0	0	0	0	0	0	0	0	0	0	0	0	0	0	0	0	0	0	0	0	0	0	0	0	0	0	0	0	0	0	0	0	0	2.12e-05	0	0	0	0	0	0	0	0	0	0
Leptothrix	0	2.12e-05	0	2.12e-05	0	0	0	2.12e-05	0	0	0	0	0	0	0	0	0	0	0	0	0	0	0	0	0	0	0	0	0	0	0	0	0	0	0	0	0	0	0	0	0	0	0	0	0	0	0	0	0
Magnetococcus	0	0	0	0	0	0	0	0	2.12e-05	2.12e-05	0	0	0	0	0	0	0	0	4.24e-05	0	0	0	0	0	0	0	2.12e-05	0	0	0	0	0	2.12e-05	0	0	0	0	0	0	0	0	0	0	2.12e-05	2.12e-05	0	0	4.24e-05	0
Aminobacter	0	0	0	0	0	0	0	0	0	0	0	0	0	0	0	0	0	0	0	0	0	0	0	0	0	0	0	0	0	0	0	0	0	2.12e-05	0	2.12e-05	0	0	0	0	0	0	0	0	0	0	0	0	0
Gloeobacter	0	0	0	0	0	0	0	0	0	2.12e-05	0	0	0	8.49e-05	2.12e-05	0	0	0	0	0	0	4.24e-05	2.12e-05	0	2.12e-05	0	0	0	0	0	0	0	0	2.12e-05	0	0	0	0	0	0	0	0	0	2.12e-05	0	2.12e-05	0	0	0
Halopiger	0	0	0	0	0	0	0	0	0	0	0	0	0	0.000148491	0	0	0	0	0	0	0	2.12e-05	0	0	0	2.12e-05	0	0	0	0	0	0	0	0	0	0	0	0	0	0	0	0	0	0	0	0	0	0	0
Desulfobacterium	0	2.12e-05	0	0	0	0	0	0	0	0	0	0	0	0	0	0	0	0	0	0	0	0	0	0	0	0	0	0	0	0	0	0	0	0	0	0	0	2.12e-05	0	0	0	0	0	0	0	0	0	0	0
Salinispira	0	0	0	0	0	0	0	0	0	0	0	0	0	0	0	0	0	0	0	0	0	0	0	0	0	0	0	0	0	2.12e-05	0	0	0	0	0	0	0	0	0	0	0	2.12e-05	0	0	0	0	0	8.49e-05	0
Luteitalea	0	0	0	0	0	0	0	2.12e-05	0	0	0	0	2.12e-05	0	0	0	0	0	0	0	0	0	0	0	0	0	0	0	0	0	0	0	0	0	0	0	0	0	0	0	0	0	0	0	0	0	0	0	2.12e-05
Thermosediminibacter	0	0	0	0	0	0	0	0	0	0	0	0	0	0	0	0	0	0	0	0	0	0	0	0	0	0	0	0	0	0	0	0	0	0	0	0	0	0	0	0	0	0	0	0	0	0	0	0	0
Magnetospira	0	0	2.12e-05	0	0	0	0	0	0	0	0	0	0	0	0	0	0	0	0	0	0	0	0	0	0	0	0	0	0	0	0	0	0	0	0	0	0	0	0	0	0	0	0	0	0	0	0	0	0
Olivibacter	0	0	0	0	0	0	0	0	0	0	0	0	0	0	0	0	0	0	0	0	0	0	0	0	0	0	0	0	0	0	0	0	0	0	0	0	0	0	0	0	0	0	0	0	0	0	0	0	0
Candidatus_Phycorickettsia	0	0	0	0	0	0	0	0	2.12e-05	0	0	0	0	0	0	0	0	0	0	0	0	0	0	0	0	0	2.12e-05	0	0	0	0	0	0	0	0	0	0	0	0	0	0	0	0	0	0	0	0	0	0
Rouxiella	0	0	0	0	0	0	0	0	0	0	0	0	0	0	0	0	0	0	0	0	2.12e-05	2.12e-05	0	0	0	0	0	0	0	2.12e-05	0	0	0	0	0	0	0	0	0	0	0	0	0	0	0	0	0	0	0
Vogesella	0	0	0	0	0	0	0	0	0	0	2.12e-05	0	0	4.24e-05	0	0	0	0	0	0	0	0	0	0	0	0	0	0	0	0	0	0	0	0	0	0	0	0	0	0	0	0	0	0	0	0	0	0	0
Sphingobium	2.12e-05	0	4.24e-05	0	0	0	2.12e-05	0	4.24e-05	0	2.12e-05	4.24e-05	0	0	0	0	2.12e-05	2.12e-05	0	2.12e-05	0	0	0	0	2.12e-05	6.36e-05	2.12e-05	0	0	0	2.12e-05	2.12e-05	0	0	0.000106065	0	0	0	0	0	2.12e-05	0	2.12e-05	2.12e-05	4.24e-05	0	0	0	4.24e-05
Desulfobulbus	0.000127278	0.000106065	0.000593963	0	0.000254555	0	0.000890944	4.24e-05	0.000381833	0.000148491	2.12e-05	0.000318194	2.12e-05	0.000318194	4.24e-05	0.00021213	2.12e-05	0.000106065	2.12e-05	0	0.000254555	0.000169704	0	0.00021213	0.000424259	0.000742453	4.24e-05	0.000127278	0	0.000148491	2.12e-05	0.000700028	0	2.12e-05	0.000615176	0	0.000445472	0.000106065	0.000148491	0	2.12e-05	0.000106065	0	0	0.000678815	0	0	0	2.12e-05
Jatrophihabitans	0	0	0	0	0	0	0	0	0	0	2.12e-05	0	0	0	0	0	2.12e-05	2.12e-05	0	0	2.12e-05	0	0	0	0	0	0	0	0	0	0	0	0	0	0	0	0	0	0	0	2.12e-05	0	0	0	0	0	0	0	0
Ochrobactrum	0	0	0	0	0	0	0	2.12e-05	0	0	0	2.12e-05	0	0	0	2.12e-05	0	0	0	0	0	0	0	2.12e-05	0	4.24e-05	0	2.12e-05	8.49e-05	0	0	2.12e-05	0	0	0	0	0	0	0	0	0	0	0	0	0	0	0	0	0
Bradyrhizobium	0	2.12e-05	2.12e-05	4.24e-05	2.12e-05	0	4.24e-05	2.12e-05	0	2.12e-05	2.12e-05	2.12e-05	0	8.49e-05	4.24e-05	8.49e-05	0	0	0	8.49e-05	4.24e-05	2.12e-05	6.36e-05	2.12e-05	2.12e-05	2.12e-05	0	2.12e-05	4.24e-05	2.12e-05	2.12e-05	6.36e-05	2.12e-05	0	0	6.36e-05	0	2.12e-05	2.12e-05	0	2.12e-05	0	0	2.12e-05	0	2.12e-05	0	0	0
Methylobacillus	0	0	0	0	0	0	0	0	0	0	0	0	0	0	0	0	0	0	0	0	0	0	0	0	0	0	0	2.12e-05	0	0	0	0	0	0	0	0	0	0	0	0	0	0	0	0	0	0	0	0	0
Izhakiella	0	2.12e-05	0	0	0	0	0	0	0	0	0	0	0	0	0	0	0	0	0	0	0	0	0	0	0	0	4.24e-05	0	0	8.49e-05	0	0	0	0	0	0	0	0	0	0	0	0	0	0	0	0	0	0	0
Bremerella	0	0	0	0	0	0	0	0	0	0	0	0	0	0	0	0	0	0	0	0	0	0	0	0	0	0	0	0	0	0	0	0	0	0	0	0	0	0	0	0	0	0	0	0	0	0	0	0	0
Syntrophobotulus	0	0	0	0	0	0	0	0	0	0	0	0	0	0	0	0	2.12e-05	0	0	0	0	0	0	0	0	2.12e-05	0	0	0	0	0	0	0	0	0	0	0	0	0	0	0	0	0	0	0	0	0	0	0
Nitrosococcus	0	0	0	0	2.12e-05	2.12e-05	0	0	0	0	0	2.12e-05	0	0	0	0	0	0	0	0	0	2.12e-05	0	0	0	0	0	0	0	6.36e-05	0	0	0	0	0	0	0	0	2.12e-05	0	0	0	0	0	0	0	0	0	2.12e-05
Actinomadura	0	0	0	0	0	0	0	0	0	2.12e-05	4.24e-05	2.12e-05	0	0	0	8.49e-05	4.24e-05	2.12e-05	0	4.24e-05	0	2.12e-05	0	2.12e-05	0	0	0	2.12e-05	0	0	0	0	0	0	2.12e-05	0	2.12e-05	0	0	4.24e-05	0	0	0	2.12e-05	2.12e-05	0	0	0	0
Mieseafarmvirus	0	0	0	0	0	0	0	0	0	0	0	0	0	0	0	0	0	0	0	0	0	0	0	0	0	0	0	0	0	0	0	0	0	0	0	0	0	0	0	0	0	0	0	0	0	0	0	0	0
Thalassotalea	0	0	0	0	0	0	2.12e-05	0	2.12e-05	0	0	0	0	0	0	0	0	0	0	0	0	0	0	0	0	0	0	0	0	0	0	0	0	0	0	0	0	0	0	0	0	0	0	0	0	0	0	0	0
Geovibrio	0	0	0	0	2.12e-05	0	0	0	0	0	0	0	0	0	0	0	0	0	0	0	0	0	0	0	0	0	0	0	0	0	0	0	0	0	0	0	0	0	0	0	0	0	0	0	0	0	0	0	0
Thiolapillus	0	0	0	0	0	0	0	0	0	0	0	0	0	0	0	0	0	0	0	0	0	0	0	0	0	0	0	0	0	0	0	0	0	0	0	0	0	0	0	2.12e-05	0	0	0	0	0	0	0	0	0
Formosa	0	0	0	0	0	0	2.12e-05	0	4.24e-05	0	0	0	2.12e-05	0	0	0	0	0	0	0	0	0	2.12e-05	0	0	0	4.24e-05	0	0	8.49e-05	2.12e-05	2.12e-05	0	2.12e-05	0	2.12e-05	0	6.36e-05	0	2.12e-05	0	0	0	0	0	0	0	2.12e-05	0
Fabibacter	0	0	0	0	0	2.12e-05	0	0	0	0	0	0	0	0	0	0	0	2.12e-05	0	0	0	0	0	0	0	0	0	0	0	0	0	0	0	0	0	0	0	2.12e-05	0	0	0	0	0	0	0	0	0	0	0
Steroidobacter	0	0	0	0	0	0	0	0	0	0	0	0	0	0	0	0	0	0	0	0	0	0	0	0	0	0	0	0	0	0	0	0	0	0	0	0	0	0	0	0	0	0	0	0	0	0	0	0	0
Intrasporangium	0	0	0	0	0	0	0	0	0	2.12e-05	4.24e-05	0	0	0	0	4.24e-05	2.12e-05	0	0	0	0	0	0	0	0	0	0	0	0	0	0	0	0	0	0	2.12e-05	0	0	0	0	0	0	0	0	0	2.12e-05	0	0	0
Desulfocapsa	0	0	0	0	0	0	0	0	0	0	0	0	0	0	0	0	0	0	0	0	0	0	0	0	0	0	0	0	0	2.12e-05	0	0	0	0	0	0	0	0	0	0	0	0	0	0	0	0	0	0	0
Hyphomicrobium	8.49e-05	2.12e-05	0	0	0	0	0	0	0	0	0	0	0	4.24e-05	0	0	2.12e-05	0	0	0	0	0	4.24e-05	0	0	2.12e-05	0	0	0	0	0	0	0	0	2.12e-05	0	2.12e-05	0	0	0	2.12e-05	0	0	2.12e-05	0	0	0	0	0
Hydrogenophaga	0	2.12e-05	0	0	2.12e-05	0	2.12e-05	4.24e-05	2.12e-05	0	0	0	0	0	0	4.24e-05	6.36e-05	0	0	4.24e-05	0	2.12e-05	0	0	0	6.36e-05	0	2.12e-05	0	0	2.12e-05	4.24e-05	0	0	0	0	0	0	0	0	0	0	0	0	0	2.12e-05	2.12e-05	0	0
Iridovirus	0	0	0	0	0	0	0	0	0	0	2.12e-05	0	0	0	0	0	0	0	0	0	0	0	0	0	0	0	0	0	0	0	0	0	0	0	0	0	0	0	0	0	0	0	0	0	0	0	0	0	0
Verrucosispora	0	0	0	0	0	0	0	2.12e-05	0	0	0	0	0	0	0	0	2.12e-05	0	0	0	0	0	0	0	0	0	0	0	2.12e-05	0	0	0	0	0	0	0	0	0	0	0	0	0	0	0	2.12e-05	0	0	0	0
Tuwongella	0	0	0	0	0	0	0	0	0	0	0	0	0	0	0	0	0	0	0	0	0	0	0	0	0	0	0	0	0	0	0	0	0	0	0	0	0	0	0	2.12e-05	0	0	0	0	0	0	0	0	0
Endomicrobium	0	0	0	0	0	0	0	0	0	0	0	0	0	0	0	0	0	0	0	0	0	0	0	0	0	0	0	0	0	0	0	2.12e-05	2.12e-05	0	0	0	0	0	0	0	0	0	0	0	0	0	0	0	0
Histophilus	4.24e-05	4.24e-05	4.24e-05	2.12e-05	0	0	0	2.12e-05	6.36e-05	8.49e-05	2.12e-05	0	0	6.36e-05	0	0	0	0	0	2.12e-05	2.12e-05	0	0	2.12e-05	4.24e-05	6.36e-05	0	4.24e-05	8.49e-05	4.24e-05	2.12e-05	0	0	2.12e-05	6.36e-05	8.49e-05	2.12e-05	2.12e-05	0	2.12e-05	2.12e-05	0	0	0	0	2.12e-05	2.12e-05	0	2.12e-05
Timquatrovirus	0	0	0	0	0	0	0	0	0	0	0	0	0	0	0	0	0	0	0	0	0	0	0	0	0	0	0	0	0	0	0	0	0	0	0	0	0	0	0	0	0	0	0	0	0	0	0	0	0
Neokomagataea	0	0	0	0	0	0	0	0	0	0	0	0	0	0	0	0	0	0	0	0	0	0	0	0	0	0	0	0	0	0	0	0	0	0	2.12e-05	0	0	0	0	0	0	0	0	0	0	0	0	0	0
Nitrosomonas	0	0	0	0	2.12e-05	0	2.12e-05	0	0	0	0	0	2.12e-05	2.12e-05	0	0	0	0	0	0	2.12e-05	0	0	0	0	0	0	0	2.12e-05	2.12e-05	0	0	0	2.12e-05	2.12e-05	0	0	0	0	0	0	0	2.12e-05	0	0	0	0	0	0
Georhizobium	0	0	0	0	0	0	0	0	0	0	0	0	0	0	0	0	0	0	0	0	0	0	0	0	0	0	0	0	0	0	0	0	0	0	0	0	0	0	0	0	0	0	2.12e-05	0	0	0	0	0	0
Thermosynechococcus	0	0	0	0	0	0	0	0	0	0	0	0	0	0	0	0	0	0	0	0	0	0	0	0	0	0	0	0	0	0	0	0	0	0	0	0	0	0	0	0	0	0	2.12e-05	0	0	0	0	0	0
Xylophilus	0	0	0	0	2.12e-05	0	0	0	0	0	0	0	0	0	0	2.12e-05	0	0	0	0	0	0	0	0	0	0	0	0	0	0	0	0	0	0	2.12e-05	2.12e-05	0	0	0	0	0	0	0	0	0	0	0	0	0
Rhodocytophaga	0	0	0	0	0	0	0	0	0	0	0	0	0	0	0	0	0	2.12e-05	0	0	0	0	0	0	0	0	0	0	0	0	0	0	0	0	0	0	0	0	0	0	0	0	0	0	0	0	0	0	0
Desulfovibrio	0	0	4.24e-05	2.12e-05	2.12e-05	0	0	2.12e-05	0	0	2.12e-05	0	2.12e-05	0	0	2.12e-05	2.12e-05	6.36e-05	0	2.12e-05	2.12e-05	2.12e-05	2.12e-05	0	2.12e-05	2.12e-05	2.12e-05	6.36e-05	0	8.49e-05	0	2.12e-05	2.12e-05	0	0	0	0	2.12e-05	0	0	0	4.24e-05	0	6.36e-05	2.12e-05	0	2.12e-05	2.12e-05	2.12e-05
Candidatus_Tachikawaea	0	0	0	0	0	0	0	0	0	0	0	0	0	0	0	0	0	0	0	0	0	0	0	0	0	0	0	0	0	0	0	0	0	0	0	0	0	0	0	0	0	0	0	0	0	0	0	0	0
Avibacterium	4.24e-05	6.36e-05	4.24e-05	2.12e-05	0	4.24e-05	0	6.36e-05	4.24e-05	4.24e-05	2.12e-05	2.12e-05	0	0	0	2.12e-05	4.24e-05	2.12e-05	6.36e-05	2.12e-05	0	0	0	0	2.12e-05	0.000148491	0	4.24e-05	2.12e-05	6.36e-05	6.36e-05	6.36e-05	0.000148491	0.000127278	0	0.000106065	4.24e-05	4.24e-05	2.12e-05	0	4.24e-05	0	2.12e-05	4.24e-05	0	0	0	4.24e-05	2.12e-05
Turneriella	0	0	0	6.36e-05	4.24e-05	0	0	0	0	0	0	0	0	0	0	0	0	0	0	0	0	2.12e-05	0	0	4.24e-05	0	0	0	0	0	0	0	0	0	0	0	0	0	0	0	0	0	0	0	0	0.00125156	0	0	0
Sulfuritalea	0	0	0	0	0	0	0	0	0	0	0	0	0	0	0	0	0	0	0	2.12e-05	2.12e-05	0	0	0	0	4.24e-05	0	0	0	0	0	0	0	0	0	0	0	0	0	0	0	0	0	0	0	0	0	0	0
Crocosphaera	0	0	0	0	0	0	0	0	0	0	0	0	0	0	0	0	0	0	0	0	0	0	0	0	0	0	0	0	0	0	0	0	0	0	0	0	0	0	0	0	0	0	0	0	0	0	0	0	0
Taylorella	0	0	0	0	0	0	0	0	0	0	2.12e-05	0	0	0	0	2.12e-05	0	0	0	0	0	0	0	2.12e-05	0	0	0	0	0	0	0	8.49e-05	0	0	0	0	0	0	0	0	0	0	0	2.12e-05	0	0	0	0	0
Raphidiopsis	0	0	0	0	0	0	0	0	2.12e-05	0	0	0	0	0	0	0	0	2.12e-05	0	0	0	0	0	2.12e-05	0	0	0	0	0	0	0	0	0	0	0	0	0	0	0	0	0	0	0	2.12e-05	0	0	0	0	0
Ehrlichia	0	0	0	0	0	0	0	0	0	0	0	0	0	2.12e-05	0	0	0	0	0	0	0	2.12e-05	0	0	0	0	0	0	2.12e-05	0	0	0	0	0	0	0	2.12e-05	0	0	0	0	0	0	0	0	0	0	0	0
Saccharopolyspora	0	0	0	0	0	0	0	0	0	0	0	0	2.12e-05	0	0	0	4.24e-05	0	0	2.12e-05	0	0	0	0	0	0	0	2.12e-05	2.12e-05	0	0	0	0	0	0	0	0	0	0	0	0	0	0	2.12e-05	0	0	0	0	0
Gryllotalpicola	2.12e-05	0	0	0	0	0	0	0	0	0	0	0	0	0	0	0	2.12e-05	0	0	0	0	0	2.12e-05	0	0	0	0	0	0	0	0	0	0	0	0	0	0	0	0	0	0	0	0	0	0	0	0	0	0
Hahella	0	0	0	0	0	0	0	0	0	0	0	0	2.12e-05	0	0	0	0	0	0	0	0	0	2.12e-05	0	0	0	0	2.12e-05	2.12e-05	0	0	0	0	0	2.12e-05	0	0	0	0	0	0	0	0	2.12e-05	0	0	0	0	0
Phycicoccus	0	0	0	0	0	0	0	0	0	0	0	0	0	0	0	0	0	0	0	0	0	0	0	0	0	0	0	0	0	0	0	0	0	0	0	0	0	0	2.12e-05	0	0	0	0	0	0	0	0	0	2.12e-05
Exiguobacterium	0	2.12e-05	0	0	2.12e-05	6.36e-05	0	2.12e-05	0	0	0	0	4.24e-05	0	0	0	0	0	6.36e-05	2.12e-05	2.12e-05	4.24e-05	0	0	0	0	2.12e-05	0	0	0	0	0	0	2.12e-05	0	0	2.12e-05	2.12e-05	2.12e-05	0	0	0	0	0	2.12e-05	0.000127278	2.12e-05	2.12e-05	0
Nitratiruptor	0	0	0	0	0	0	0	0	0	0	0	0	0	0	0	0	0	0	0	0	0	0	0	0	0	0	0	0	0	0	0	0	0	0	0	0	0	0	0	0	0	0	0	0	0	0	0	0	0
Gemmobacter	0	0	0	2.12e-05	0	0	0	0	0	0	0	0	0	0	0	0	0	0	0	0	0	0	0	0	0	0	0	0	0	0	0	0	0	0	0	0	0	0	0	0	0	0	0	0	0	0	0	0	0
Spongiibacter	0	0	0	0	0	0	0	0	0	2.12e-05	0	0	0	0	0	0	0	4.24e-05	0	0	0	0	0	0	0	0	0	0	0	0	0	0	0	0	0	0	0	0	0	0	0	0	0	0	0	0	0	0	0
Candidatus_Endolissoclinum	0	0	0	0	0	0	0	0	0	0	0	0	0	0	0	0	0	0	0	0	0	2.12e-05	0	0	0	0	0	0	0	0	0	0	0	0	0	0	0	0	0	0	0	0	0	0	0	0	0	0	0
Cronobacter	0	0	0	0	2.12e-05	0	0	0	4.24e-05	0	0	0	0	0	0	0	0	4.24e-05	0	0	0	0	0	0	4.24e-05	2.12e-05	4.24e-05	0	4.24e-05	0.000318194	0	0	0	4.24e-05	0	4.24e-05	6.36e-05	0	2.12e-05	0	0	0	0	0	0	0	0	4.24e-05	0
Thermanaeromonas	0	0	0	0	0	0	0	0	0	0	0	0	0	0	0	0	0	0	0	0	0	0	0	0	0	0	0	0	2.12e-05	0	0	0	0	0	0	0	0	0	0	0	0	0	0	0	0	0	0	0	0
Candidatus_Protochlamydia	0	0	0	0	0	0	0	0	0	0	0	0	0	0	0	0	0	0	0	0	0	0	0	0	0	0	0	0	0	0	0	0	0	0	0	0	0	0	0	0	0	0	0	0	0	0	0	0	0
Brujitavirus	0	0	0	0	0	0	0	0	0	0	0	0	0	0	0	0	0	0	0	0	0	0	0	0	0	0	0	0	0	0	0	0	0	0	0	0	0	0	0	0	0	0	0	0	0	0	0	0	0
Caloranaerobacter	0	0	0	0	0	0	2.12e-05	0	0	0	0	0	2.12e-05	0	0	0	0	4.24e-05	0	0	0	0	0	0	0	0	0	6.36e-05	0	0	0	2.12e-05	0	0	0	0	0	0	0	0	0	0	0	2.12e-05	0	0	2.12e-05	0	0
Methanospirillum	0	0	0	0	0	0	0	0	0	0	0	0	0	0	0	0	0	0	0	0	0	0	0	0	0	0	0	0	0	0	0	0	0	0	0	0	0	0	0	0	0	0	0	0	0	0	0	0	0
Halobiforma	0	0	0	0	0	0	0	0	0	0	0	0	0	0	0	0	4.24e-05	0	0	0	0	0	0	0	0	0	0	0	0	0	0	0	0	0	0	0	0	0	0	0	0	0	0	0	0	0	0	0	0
Ensifer	0	0	0	0	0	0	0	0	0	0	0	0	0	0	0	0	0	2.12e-05	0	0	0	0	0	2.12e-05	0	0	0	0	0	0	0	0	0	0	0	0	0	0	0	0	0	0	0	0	2.12e-05	0	0	0	0
Devosia	0	0	0	0	2.12e-05	0	2.12e-05	0	0	0	0	0	0	0	0	0	0	0	0	0	0	0	2.12e-05	0	0	0	0	0	0	0	0	0	0	0	0	0	0	0	0	0	4.24e-05	0	0	0	2.12e-05	0	0	0	0
Limnochorda	0	0	0	0	2.12e-05	0	0	0	0	0	0	0	0	0	0	0	0	0	0	0	0	0	0	0	0	0	0	0	0	0	0	0	0	0	0	0	0	0	0	0	0	0	0	0	0	0	0	0	0
Asaia	0	0	0	0	2.12e-05	0	0	0	0	0	0	0	0	0	0	0	0	0	0	0	0	0	0	0	0	0	0	0	0	0	0	0	0	0	0	0	0	0	0	0	0	0	0	0	0	0	0	0	0
Rhodothermus	0	0	2.12e-05	0	0	0	2.12e-05	0	0	0	0	0	0	0	0	0	0	0	0	0	2.12e-05	0	0	0	0	0	2.12e-05	0	0	0	0	0	0	0	0	0	0	0	0	0	0	0	0	0	0	0	0	0	0
Cyanobium	0	0	0	0	0	0	0	2.12e-05	0	0	0	0	0	0	0	0	0	2.12e-05	0	0	0	2.12e-05	0	0	0	0	0	0	0	0	0	0	0	0	0	0	0	0	0	0	0	0	0	0	0	0	0	0	0
Methanocorpusculum	0	0	0	0	0	0	0	0	0	0	0	0	0	0	0	0	0	0	0	0	0	0	0	0	0	0	0	0	0	0	0	0	0	0	0	0	0	0	0	0	0	0	0	0	0	0	0	0	0
Zobellia	0	0	2.12e-05	0	0	0	0	0	0	0	0	0	0	0	0	2.12e-05	0	0	0	0	0	0	0	0	0	0	0	2.12e-05	0	0	0	0	0	0	0	0	0	0	0	0	0	0	0	0	0	0	0	0	0
Photorhabdus	0	6.36e-05	0	0	4.24e-05	0	0	2.12e-05	0	0	0	0	0	0	2.12e-05	0	0	2.12e-05	2.12e-05	0	0	0	0	0	2.12e-05	4.24e-05	0	0	0	0.000127278	0	4.24e-05	0	0	0	2.12e-05	2.12e-05	2.12e-05	0	0	2.12e-05	0	0	0	0	0	2.12e-05	0	0
Nitrosospira	0	0	0	0	0	0	0	2.12e-05	0	0	0	0	0	0	0	0	0	0	0	0	0	0	0	0	0	0	2.12e-05	0	0	0	0	0	0	0	0	0	0	0	0	0	0	0	0	0	0	0	0	0	0
Swingsia	0	0	0	0	0	0	0	0	0	2.12e-05	0	0	0	0	0	0	0	0	0	0	0	0	0	0	0	0	0	0	0	0	0	0	0	0	0	0	0	2.12e-05	0	0	2.12e-05	0	0	0	0	0	0	0	0
Thermanaerovibrio	0	0	0	0	0	0	0	0	0	0	0	0	0	0	0	0	0	0	0	0	0	0	0	0	0	0	0	0	0	0	0	0	0	0	0	0	0	0	0	0	0	0	0	0	0	0	0	0	0
Seonamhaeicola	0	0	0	0	0	0	0	0	0	0	0	0	0	0	0	0	0	0	0	0	0	0	0	0	0	0	0	0	0	0	2.12e-05	0	0	0	0	0	0	0	0	0	0	0	0	0	0	2.12e-05	0	2.12e-05	0
Acidiferrobacter	0	0	0	0	2.12e-05	0	0	0	0	0	0	0	0	0	0	0	0	0	0	0	0	0	0	0	0	0	0	0	0	0	0	0	0	0	0	0	0	0	0	0	0	0	0	0	0	0	0	0	0
Geminocystis	0	0	0	0	0	0	0	0	0	0	0	0	0	0	0	0	0	0	2.12e-05	0	0	2.12e-05	0	0	2.12e-05	0	0	0	0	0	0	0	0	0	0	0	0	0	2.12e-05	0	0	0	0	0	0	0	0	0	0
Paenalcaligenes	0	0	0	0	0	0	0	0	0	0	0	0	0	0	0	0	0	0	0	0	0	0	0	0	0	0	0	0	0	0	0	0	0	0	0	0	0	0	0	0	0	0	0	0	0	0	0	0	0
Candidatus_Xiphinematobacter	0	0	0	0	0	0	0	0	0	0	0	0	0	0	0	0	0	0	0	0	0	0	0	0	0	0	0	0	2.12e-05	0	0	0	0	0	0	0	0	0	0	0	0	0	0	0	0	0	0	0	0
Halobacteroides	0	0	0	0	0	0	0	0	0	0	0	0	0	0	0	0	4.24e-05	0	2.12e-05	0	0	2.12e-05	0	0	0	0	0	0	0	0	0	0	0	2.12e-05	0	0	0	0	0	0	0	0	0	0	0	0	0	0	0
Halorhabdus	0	0	0	0	0	0	0	0	0	0	0	0	0	0	0	0	0	0	0	0	0	0	0	0	0	0	0	0	0	0	0	0	0	0	0	0	0	0	0	0	0	0	0	0	0	0	0	0	0
Mycetohabitans	0	0	0	0	0	0	0	0	4.24e-05	0	0	0	0	0	0	0	2.12e-05	0	0	0	0	0	0	0	0	2.12e-05	2.12e-05	0	0	4.24e-05	0	0	0	0	0	0	0	0	0	0	0	0	0	0	0	0	0	0	0
Escherichia	6.36e-05	0	0	0	0	0	0	0.000339407	0.000233343	0	2.12e-05	4.24e-05	6.36e-05	6.36e-05	0	0	0	0	0	2.12e-05	6.36e-05	2.12e-05	0	2.12e-05	0	0.000106065	4.24e-05	0	0	0.00184553	2.12e-05	0	0	0.000127278	0.000106065	4.24e-05	0	0	4.24e-05	0	4.24e-05	0	2.12e-05	2.12e-05	0	2.12e-05	2.12e-05	0	0
Sulfitobacter	0	0	0	0	2.12e-05	0	0	0	0	0	2.12e-05	0	0	0	0	0	0	0	0	0	0	0	2.12e-05	0	0	2.12e-05	0	0	4.24e-05	0	0	6.36e-05	0	2.12e-05	0	0	0	0	0	0	0	0	0	0	0	0	2.12e-05	0	0
Paraflavitalea	0	0	0	0	0	0	0	0	0	0	0	0	0	0	0	0	0	0	0	0	0	0	0	0	0	0	0	0	0	0	0	0	0	0	2.12e-05	0	0	0	0	0	0	0	0	0	0	0	0	0	0
Acetohalobium	0	0	0	0	0	0	0	0	0	0	0	0	0	0	0	0	0	0	0	0	2.12e-05	0	0	0	0	0	0	0	0	0	0	0	0	0	2.12e-05	0	0	0	0	0	0	0	0	0	0	0	0	0	0
Salarchaeum	0	0	0	0	0	0	0	0	0	0	0	0	0	0	0	0	0	0	0	0	0	0	0	0	0	0	0	0	0	0	0	0	0	0	0	0	0	0	0	0	0	0	0	0	0	0	0	0	0
Thermoanaerobacterium	0	0	2.12e-05	0	0	0	2.12e-05	0	0	0	0	0	0	0	0	0	0	2.12e-05	0	0	0	2.12e-05	0	0	0	0	0	0	0	0	0	0	0	2.12e-05	0	0	2.12e-05	0	4.24e-05	0	2.12e-05	2.12e-05	0	0	2.12e-05	0	4.24e-05	0	6.36e-05
Flavonifractor	0	2.12e-05	0	0	2.12e-05	0	0	0	0	0	0	0	0	0	0	0	0	2.12e-05	0	0	0	0	0	0	0	0	2.12e-05	0	0	0	0	0	0	0	0	0	0	0	0	0	2.12e-05	0	0	2.12e-05	0	0	0	0	0
Salinibacter	0	0	0	0	0	0	0	0	0	0	0	0	0	0	0	0	0	0	0	0	0	0	0	0	0	0	0	0	0	0	0	0	0	0	0	0	0	0	0	0	0	0	0	0	0	0	0	0	0
Arenibacter	0	0	0	0	0	0	0	0	0	0	0	0	0	0	0	2.12e-05	0	0	0	0	0	0	0	0	0	0	0	0	0	0	0	0	0	0	0	0	0	0	2.12e-05	0	0	0	0	0	0	0	0	0	0
Lentzea	0	2.12e-05	0	0	0	0	0	0	0	0	0	0	0	6.36e-05	0	0	0	2.12e-05	0	0	2.12e-05	0	0	0	0	0	0	0	0	0	0	0	0	2.12e-05	0	0	0	2.12e-05	0	0	0	0	0	0	0	2.12e-05	0	0	0
Syntrophus	0	2.12e-05	0	0	0	0	0	0	0	0	0	0	0	0	0	0	0	2.12e-05	0	0	0	0	0	0	0	0	0	0	0	0	0	0	0	0	0	0	0	0	0	0	2.12e-05	2.12e-05	0	0	0	0	0	4.24e-05	2.12e-05
Desulfococcus	0	0	2.12e-05	0	0	0	0	0	0	0	0	0	0	0	0	0	0	0	0	0	0	0	0	0	0	0	0	2.12e-05	0	0	0	0	0	0	0	0	0	0	0	0	0	0	2.12e-05	0	0	0	0	0	0
Brevundimonas	0	0	0	2.12e-05	8.49e-05	0	0	4.24e-05	0	0	2.12e-05	2.12e-05	2.12e-05	0	0	0	0	0	0	0	0	0	0	0	0	0	2.12e-05	0	0	6.36e-05	0	0	0	0	0.000912157	2.12e-05	2.12e-05	0	0	0	0	0	2.12e-05	0	0	0	0	6.36e-05	0
Cepunavirus	0	0	0	0	6.36e-05	4.24e-05	0	0	0	0.000127278	0	0	0	0	0	0	0	0	0	0	0	0	0	0	0	0.000169704	0	0	0	0.000296981	6.36e-05	0	0.000148491	0	0	0	0	0	0	2.12e-05	0.000233343	0	0	0	0	0	0	0	0
Tamlana	0	0	0	0	0	0	0	0	2.12e-05	0	0	0	0	0	0	0	0	0	0	0	0	0	0	0	0	0	0	0	0	2.12e-05	0	0	0	0	0	2.12e-05	0	0	0	0	0	4.24e-05	0	0	0	0	2.12e-05	0	0
Leptolyngbya	0	2.12e-05	0	0	0	0	0	0	0	0	0	0	0	0	2.12e-05	2.12e-05	0	2.12e-05	0	2.12e-05	0	0	0	0	0	0	0	2.12e-05	0	2.12e-05	0	0	0	0	0	0	0	0	0	0	0	0	0	2.12e-05	0	0	0	0	0
Phaeobacter	0	0	0	0	0	0	0	0	0	0	2.12e-05	0	0	0	0	0	0	0	0	0	0	0	0	0	0	4.24e-05	0	0	2.12e-05	0	0	0	0	0	0	0	0	4.24e-05	0	0	2.12e-05	0	0	0	0	0	0	0	0
Jonesia	0	0	0	2.12e-05	0	0	0	2.12e-05	0	0	0	0	2.12e-05	0	2.12e-05	0	0	2.12e-05	0	0	2.12e-05	2.12e-05	0	0	0	0	0	0	0	0	0	0	0	0	2.12e-05	0	0	0	0	0	0	0	0	2.12e-05	0	0	0	0	0
Desulfohalobium	0	0	0	0	0	0	0	0	0	0	0	0	0	0	0	0	0	0	0	0	0	0	0	0	0	0	0	0	0	0	0	0	0	0	0	0	0	0	0	0	0	0	0	0	0	0	0	0	0
Georgenia	6.36e-05	0	4.24e-05	2.12e-05	6.36e-05	2.12e-05	6.36e-05	4.24e-05	0	4.24e-05	8.49e-05	4.24e-05	0	6.36e-05	2.12e-05	0.000106065	4.24e-05	4.24e-05	0	4.24e-05	0	0	4.24e-05	2.12e-05	0	4.24e-05	2.12e-05	0	0	0	0	4.24e-05	0	0	2.12e-05	4.24e-05	0	2.12e-05	2.12e-05	0	2.12e-05	2.12e-05	0	0	2.12e-05	0	0	2.12e-05	0
Sphingomonas	2.12e-05	0	8.49e-05	0	0	0	0	0	0.000106065	2.12e-05	0	2.12e-05	4.24e-05	0	4.24e-05	4.24e-05	2.12e-05	0	2.12e-05	4.24e-05	4.24e-05	0	6.36e-05	2.12e-05	2.12e-05	0	6.36e-05	0	4.24e-05	0.00021213	2.12e-05	2.12e-05	0	2.12e-05	0.000190917	0	0	2.12e-05	0	0	0	0	2.12e-05	4.24e-05	0.000106065	2.12e-05	4.24e-05	2.12e-05	2.12e-05
Endozoicomonas	0	0	0	2.12e-05	0	0	0	0	0	0	0	0	0	0	0	0	0	0	0	0	0	0	0	0	0	0	0	0	4.24e-05	0	0	2.12e-05	0	0	0	0	0	0	0	0	0	0	0	0	0	0	0	0	0
Candidatus_Desulforudis	0	0	0	0	0	0	0	0	0	0	4.24e-05	2.12e-05	0	0	0	0	0	0	0	0	0	4.24e-05	0	0	0	0	0	0	0	0	0	0	0	0	0	0	0	2.12e-05	2.12e-05	0	0	0	0	0	0	0	0	0	0
Kutzneria	0	0	2.12e-05	0	0	2.12e-05	0	0	0	2.12e-05	0	0	0	0	0	0	0	0	0	0	0	0	0	0	0	0	0	0	0	0	0	0	0	2.12e-05	0	0	0	0	0	0	0	0	0	0	0	0	0	0	0
Caminibacter	0	0	0	0	0	0	0	0	0	0	0	0	0	0	0	0	0	0	0	0	0	0	0	0	0	0	0	0	0	0	0	0	0	0	0	0	0	0	0	0	0	0	0	0	0	0	0	0	0
Pradoshia	0	0	0	0	0	0	0	0	0	0	0	0	0	0	0	0	0	0	0	0	0	0	0	0	0	4.24e-05	0	0	0	0	0	0	0	0	0	0	0	0	0	0	0	0	0	0	0	0	0	0	2.12e-05
Sedimentisphaera	0	0	0	0	0	0	0	0	0	0	0	0	0	0	0	0	0	0	0	0	0	0	0	0	0	0	0	0	0	0	0	0	0	0	0	0	0	0	0	0	0	0	0	0	0	0	0	0	0
Candidatus_Koribacter	0	0	0	0	0	0	0	0	0	0	0	0	0	0	0	0	0	0	0	0	0	0	0	0	0	0	0	0	0	0	0	0	0	0	0	0	0	0	0	0	0	0	0	0	0	0	0	0	0
Oceanobacillus	0	2.12e-05	0	0	2.12e-05	0	0	0	0	0	4.24e-05	0	0	0	0	0	0	0	0	0	0	0	0	0	0	0	2.12e-05	0	0	0	0	0	0	0	0	0	0	2.12e-05	4.24e-05	0	0	2.12e-05	0	0	0	2.12e-05	2.12e-05	0	2.12e-05
Cloacibacterium	0	0	0	6.36e-05	2.12e-05	0	2.12e-05	2.12e-05	0	0	0	0	0	0	0	0	0	2.12e-05	0	0	0	0	0	0	0	0	0	0	0	0	4.24e-05	0	0	0	0	0	0	0	0	0	2.12e-05	2.12e-05	4.24e-05	0	0	0	4.24e-05	0	0
Mycolicibacillus	0	0	0	4.24e-05	0	0	0	0	0	0	0	0	0	0	0	0	0	4.24e-05	0	4.24e-05	0	0	0	2.12e-05	0	0	0	0	2.12e-05	0	0	0	0	0	2.12e-05	0	0	2.12e-05	2.12e-05	0	0	0	0	2.12e-05	0	0	2.12e-05	0	0
Gemmata	0	0	0	0	0	0	0	0	0	0	0	0	0	4.24e-05	0	0	0	0	0	2.12e-05	0	0	0	0	0	0	2.12e-05	0	0	0	0	2.12e-05	0	0	0	0	0	0	0	0	0	0	0	0	0	0	0	0	0
Candidatus_Saccharimonas	2.12e-05	0.000466685	4.24e-05	0.00021213	0	0.000127278	0.00021213	0.000127278	0.000381833	0	0	0	0.000148491	2.12e-05	6.36e-05	0	0.000148491	0.0013152	4.24e-05	0.000148491	0.000445472	0	0	8.49e-05	0	0.000381833	2.12e-05	4.24e-05	0	0.000318194	0.000318194	4.24e-05	0	0.000530324	0	4.24e-05	4.24e-05	2.12e-05	0.000190917	0	4.24e-05	4.24e-05	0.00036062	0.000148491	0	0	0	6.36e-05	0.000254555
Desulfobacter	0	0	0	0	0	0	0	0	0	2.12e-05	0	0	0	0	0	0	0	0	0	0	0	0	0	0	0	0	0	0	0	0	0	0	0	0	0	0	0	0	0	0	0	0	0	0	0	0	0	0	0
Verminephrobacter	0	0	0	0	4.24e-05	4.24e-05	0	0	0	0	0	0	0	0	0	0	0	0	0	0	2.12e-05	0	0	0	0	0	2.12e-05	0	0	4.24e-05	0	0	0	0	0	4.24e-05	0	0	0	0	2.12e-05	0	2.12e-05	0	0	0	0	0	0
Caproiciproducens	0	0	0	0	0	0	0	0	0	0	0	0	0	0	0	0	0	0	0	0	0	0	0	0	0	0	0	0	0	0	0	2.12e-05	0	0	0	0	0	0	0	0	0	0	0	0	0	0	0	0	0
Porphyromonas	0.00519717	0.0169492	0.00396682	0.000318194	0.000912157	0.000339407	0.00186674	0.00383955	0.031374	0.000700028	0.00256677	0.00640631	0.00112429	0.000848518	0.00288496	0.0141066	0.00093337	0.0113489	0.000742453	0.00154855	0.00171825	0.017331	0.000487898	0.002291	0.00672451	0.0421077	0.00583356	0.000890944	0.00375469	0.00366984	0.000997009	0.0175431	0.000487898	0.00101822	0.0073609	0.000784879	0.0109247	0.00182431	0.00110307	0.000593963	0.00275768	0.00543052	0.000869731	0.000615176	0.00663966	0.00142127	0.00144248	0.00133642	0.00137884
Candidatus_Midichloria	0	0	0	0	0	0	0	0	0	0	0	0	0	0	0	0	0	0	0	0	0	0	0	0	0	0	0	0	0	0	0	0	0	2.12e-05	0	0	0	0	0	0	0	2.12e-05	0	0	0	0	0	0	0
Micropruina	0	0	0	0	0	0	2.12e-05	0	0	0	0	0	0	0	0	0	0	0	0	0	0	0	0	0	0	0	0	2.12e-05	0	0	0	0	0	0	2.12e-05	0	0	0	4.24e-05	0	0	0	0	2.12e-05	0	0	0	0	0
Pelosinus	0	0	0.00284254	0	0	0	0	0.0127702	2.12e-05	2.12e-05	0	2.12e-05	0	0	4.24e-05	0	0	0.00587599	0	0	0	2.12e-05	0	0	0.014446	0.00303345	2.12e-05	2.12e-05	2.12e-05	0.00509111	2.12e-05	0	0.00133642	0	8.49e-05	0	0	0	0	4.24e-05	0	2.12e-05	0	0	0	0	6.36e-05	0	0
Bosea	0	0	0	2.12e-05	2.12e-05	0	0	0	0	0	2.12e-05	0	0	0	0	0	0	0	0	0	0	0	0	0	0	0	0	0	0	0	0	0	0	0	0.000106065	0	0	0	0	0	0	0	0	0	0	0	2.12e-05	0	0
Virgibacillus	0	0	0	0	6.36e-05	0	0	0	0	0	2.12e-05	0	2.12e-05	2.12e-05	2.12e-05	0	0	0	2.12e-05	0	0	2.12e-05	2.12e-05	0	0	2.12e-05	0	4.24e-05	0	0	0	0	0	0	4.24e-05	2.12e-05	0	6.36e-05	2.12e-05	0	0	2.12e-05	2.12e-05	0	0	0	2.12e-05	6.36e-05	2.12e-05
Methanothrix	0	0	0	0	0	0	0	0	0	2.12e-05	0	0	0	0	0	0	0	0	0	0	0	0	0	0	0	0	0	0	0	0	0	2.12e-05	0	0	0	0	0	0	0	0	0	0	0	0	0	0	0	0	0
Rhodopseudomonas	0	0	0	4.24e-05	0	0	0	0	0	0	0	0	0	0	0	2.12e-05	0	0	0	0	0	0	0	0	0	0	0	0	0	0	0	0	0	0	8.49e-05	0	0	0	0	0	2.12e-05	0	0	0	0	0	0	0	0
Desulfurispirillum	0	2.12e-05	0	0	0	0	2.12e-05	0	0	0	0	0	0	0	0	0	0	0	0	0	4.24e-05	0	0	0	0	0	6.36e-05	0	0	0	0	2.12e-05	0	0	0	0	0	0	0	0	2.12e-05	0	0	0	0	0	0	0	0
Geobacillus	0	0	0	0	8.49e-05	2.12e-05	0	0	2.12e-05	6.36e-05	0	0	2.12e-05	0	2.12e-05	0	0	0	0	0	2.12e-05	2.12e-05	2.12e-05	0	0	4.24e-05	0	0	0	2.12e-05	0	0	0	0	2.12e-05	0	0	0	0	0	2.12e-05	2.12e-05	0	6.36e-05	0	0	0	4.24e-05	0
Paludisphaera	0	0	0	0	0	0	0	0	0	0	0	0	0	0	0	0	0	0	0	0	0	0	0	0	0	0	0	0	0	0	0	8.49e-05	0	0	0	0	0	0	0	0	0	0	0	0	0	0	0	0	0
Peptoclostridium	0	0	0	0	0	0	0	2.12e-05	0	0	0	0	0	2.12e-05	0	0	0	0	0	0	0	0	0	0	0	0	0	0	0	0	2.12e-05	0.00403046	0	0	0	0	0	0	0	0	0	0	0	0	0	0	0	0	0
Sphingopyxis	0	0	2.12e-05	2.12e-05	0	0	2.12e-05	4.24e-05	0	4.24e-05	0	0	0	0	0	2.12e-05	0	0	0	4.24e-05	0	0	0	4.24e-05	0	0	0	0	0	0	0	0	0	2.12e-05	8.49e-05	0	0	0	0	0	0	0	0	0	0	0	0	0	0
Pelagibaca	2.12e-05	0	0	0	0	0	2.12e-05	2.12e-05	2.12e-05	0	0	0	0	0	0	0	0	0	0	0	0	0	0	0	0	0	0	0	0	0	0	0	0	0	0	0	0	0	0	0	0	0	0	0	0	0	0	2.12e-05	0
Methanoregula	0	0	0	0	0	0	0	0	0	0	0	0	0	0	0	0	0	0	0	0	0	0	0	0	0	2.12e-05	0	0	0	0	0	0	0	0	0	0	0	0	0	0	0	0	0	0	0	0	0	0	0
Aromatoleum	0	0	0	0	0	0	0	0	0	0	0	0	0	0	0	2.12e-05	0	0	0	0	0	0	0	0	0	0	0	0	0	0	0	0	0	0	2.12e-05	0	0	0	0	0	0	0	0	0	0	0	0	0	0
Pyrobaculum	0	0	0	0	0	0	0	0	0	0	0	0	0	0	0	0	0	0	0	0	0	0.000148491	0	0	0	0	0	0	0	0	0	0	0	0	0	0	0	0	0	0	0	0	0	0	0	0	0	0	0
Snodgrassella	0	0	0	2.12e-05	0	0	2.12e-05	4.24e-05	0	0	0	0	0	0	0	0	0	4.24e-05	0	0	0	0	0	0	0	0	0	2.12e-05	0	0	0	0	0	0	0	0	0	0	0	0	0	0	0	0	0	0	0	0	2.12e-05
Streptococcus	0.248849	0.140175	0.173777	0.235888	0.136887	0.267411	0.091046	0.226767	0.135233	0.226066	0.19709	0.154409	0.100443	0.192953	0.126981	0.187141	0.295518	0.122123	0.277847	0.175177	0.103286	0.158588	0.316773	0.356866	0.122441	0.0726968	0.11822	0.233385	0.133302	0.128381	0.179801	0.0470503	0.16631	0.118135	0.145733	0.11332	0.11105	0.152267	0.14393	0.107253	0.0588235	0.0594811	0.29013	0.275726	0.143039	0.151121	0.0327316	0.227594	0.0554082
Oryzomicrobium	0	0	0	0	0	0	2.12e-05	0	0	0	2.12e-05	2.12e-05	0	0	0	0	4.24e-05	0	0	0	0	2.12e-05	0	0	0	0	0	0	0	0	0	0	0	0	2.12e-05	2.12e-05	0	0	2.12e-05	0	0	0	0	2.12e-05	0	0	0	2.12e-05	0
Catenovulum	0	0	0	0	0	2.12e-05	0	0	0	0	0	0	0	0	0	0	0	0	0	0	0	0	2.12e-05	0	0	0	0	0	2.12e-05	0	0	0	0	0	0	4.24e-05	4.24e-05	0	0	0	0	0	0	0	0	2.12e-05	0	0	0
Paenisporosarcina	0	0	0	0	0	2.12e-05	0	0	0	0	6.36e-05	0	0	0	0	0	0	0	0	0	0	0	0	0	0	0	0	4.24e-05	0	0	0	0	0	0	0	0	0	2.12e-05	0	4.24e-05	0	0	0	0	0	6.36e-05	0	0	0
Miniimonas	4.24e-05	2.12e-05	6.36e-05	0	0	0	0	0	0	4.24e-05	0	0	2.12e-05	0	0	0	4.24e-05	0	0	0	0	0	0	2.12e-05	0	0	0	0	0	0	0	0	0	0	0	0	0	0	0	0	0	0	0	0	6.36e-05	0	0	0	0
Crenobacter	2.12e-05	0	0	0	0	0	0	0	0	0	0	0	0	0	0	0	0	0	0	0	0	0	0	0	0	0	0	0	0	0	0	0	0	2.12e-05	0	0	0	4.24e-05	0	0	0	0	0	0	0	0	0	0	0
Thermomonospora	0	0	4.24e-05	0	0	0	0	0	0	0	0	0	2.12e-05	0	0	0	0	0	0	0	0	0	0	0	0	0	0	0	0	0	0	0	0	0	2.12e-05	0	0	0	0	0	0	2.12e-05	0	0	0	0	0	0	2.12e-05
Muromegalovirus	0	0	0	0	0	0	0	0	0	0	0	0	0	0	0	0	0	0	0	0	0	0	0	0	0	0	0	0	0	0	0	0	0	0	0	0	0	0	0	0	0	0	0	0	0	0	0	0	0
Collinsella	0	0	0	2.12e-05	0	0.000127278	0	2.12e-05	0	0	0	2.12e-05	0	6.36e-05	2.12e-05	2.12e-05	0	0	0	2.12e-05	0	2.12e-05	0	0	2.12e-05	0	0	2.12e-05	0	8.49e-05	0	2.12e-05	0	0	4.24e-05	0	0	8.49e-05	0	0	2.12e-05	2.12e-05	0	6.36e-05	6.36e-05	0	0	0	4.24e-05
Candidatus_Methanoplasma	0	0	0	0	0	0	0	0	0	0	0	0	0	0	0	0	0	0	0	0	0	0	0	0	0	0	0	0	0	0	0	0	0	0	0	0.000190917	0	2.12e-05	0	0	0	0	0	0	0	0	0	0	0
Parvularcula	0	0	0	0	0	0	0	0	0	0	0	0	0	0	0	0	0	0	0	0	0	0	0	0	0	0	0	0	0	0	0	0	0	0	0	0	0	0	0	0	0	0	0	0	0	0	0	0	0
Thioflavicoccus	0	0	0	0	2.12e-05	0	0	0	0	0	4.24e-05	0	0	0	0	0	0	0	0	0	0	0	0	0	0	0	0	0	0	4.24e-05	0	0	0	0	0	0	0	0	0	0	0	0	0	0	2.12e-05	0	0	0	0
Lysobacter	0	0	2.12e-05	0	4.24e-05	2.12e-05	0	0	2.12e-05	2.12e-05	4.24e-05	0	0	2.12e-05	0	0	0	0	0	2.12e-05	2.12e-05	0	0	0	0	2.12e-05	2.12e-05	0	0	0	2.12e-05	0	0	0	0.000169704	2.12e-05	0	0	4.24e-05	0	0	0	0	0	0	0	0	0	0
Syntrophothermus	0	0	0	0	0	0	0	0	0	0	0	0	0	0	0	0	0	0	0	0	0	0	0	0	0	0	0	0	0	0	0	0	0	0	0	0	0	0	0	0	0	0	0	0	0	0	0	0	0
Cetia	0	0	0	0	0	0	0	0	0	0	0	0	0	0	0	0	0	0	0	0	0	0	0	0	0	0	0	0	0	0	0	0	0	0	4.24e-05	0	2.12e-05	0	0	0	0	0	0	0	0	0	0	0	0
Gallionella	0	0	0	0	0	0	0	0	0	0	0	0	0	0	0	0	0	0	0	0	0	0	0	0	0	0	0	0	0	0	0	0	0	0	0	0	2.12e-05	0	0	0	0	0	0	0	0	0	0	0	0
Spiribacter	0	0	0	0	0	0	0	0	0	0	2.12e-05	0	0	0	0	0	0	0	0	0	0	0	0	2.12e-05	0	0	0	0	0	0	0	0	0	0	2.12e-05	0	2.12e-05	0	0	0	0	0	0	0	0	0	0	0	0
Nitrospira	0	4.24e-05	0	0	4.24e-05	2.12e-05	0.000254555	0	0	0	0	0	0	0	0	6.36e-05	0	0	0.000848518	0.000678815	4.24e-05	0	0	0	4.24e-05	4.24e-05	2.12e-05	0	0	0	2.12e-05	6.36e-05	0	0	4.24e-05	0	0	0	0	0	2.12e-05	0	2.12e-05	2.12e-05	6.36e-05	0	0	4.24e-05	0
Aciduliprofundum	0	0	0	0	0	0	0	0	0	0	0	0	0	0	0	0	0	0	0	0	0	0	0	0	0	0	0	0	0	0	0	0	0	0	0	0	0	0	0	0	0	0	0	0	0	0	0	0	0
Marichromatium	0	0	0	0	0	0	0	0	0	0	0	0	0	0	0	0	0	0	0	0	0	0	0	0	0	0	0	0	0	0	0	0	0	0	0	0	0	0	0	0	0	0	0	0	0	0	0	0	0
Mitsuaria	0	0	0	0	0	0	0	2.12e-05	0	0	0	0	0	0	0	0	0	0	0	0	4.24e-05	0	0	0	4.24e-05	0	0	0	0	0	2.12e-05	0	0	0	0	0	0	0	0	0	2.12e-05	0	0	0	0	0	0	0	0
Pluralibacter	2.12e-05	0	0	0	0	0	2.12e-05	0	0	0	0	0	0	0	0	0	0	0	0	0	0	0	2.12e-05	0.000106065	0	0	0	0	0	2.12e-05	2.12e-05	0	2.12e-05	0	0	0	6.36e-05	0	0	0	0	0	2.12e-05	0	0	0	2.12e-05	0	0
Tatumella	2.12e-05	0	0	0	0	0	0	0	0	0	0	0	0	0	0	0	0	0	0	0	0	2.12e-05	0	0	0	0	0	2.12e-05	0	0.000487898	4.24e-05	0	0	4.24e-05	0	0	2.12e-05	0	0	0	0	0	0	0	0	0	0	0	0
Thermobispora	0	0	2.12e-05	0	0	0	0	0	0	0	2.12e-05	2.12e-05	2.12e-05	0	0	0	0	0	0	0	0	0	0	2.12e-05	0	0	0	0	0	0	0	0	0	0	0	0	0	0	0	0	0	0	0	0	2.12e-05	0	0	0	0
Thermosipho	0	0	0	0	0	0	0	0	0	0	0	0	0	0	0	0	0	0	0	0	0	0	0	0	0	0	0	0	0	0	0	0	0	0	0	0	0	0	0	0	0	0	0	0	0	0	0	0	0
Sporanaerobacter	0	0	0	0	0	0	0	0	0	0	0	0	0	0	0	0	0	0	0	0	0	0	0	0	0	0	0	0	0	0	0	0	0	0	0	0	0	0	0	0	0	0	0	0	0	0	0	0	0
Pistricoccus	0	0	0	0	0	0	0	0	0	0	0	0	0	0	0	0	0	0	0	0	0	0	0	0	0	0	0	0	0	0	0	0	0	0	0	0	0	0	0	0	0	0	0	0	0	0	0	0	0
Arthrospira	0	0	0	0	0	0	0	0	0	0	0	0	0	0	0	0	2.12e-05	0	2.12e-05	0	0	0	0	0	0	0	0	0	0	0	0	0	0	0	0	0	0	0	0	0	0	0	0	0	0	0	0	0	0
Wenzhouxiangella	0	0	0	0	2.12e-05	0	0	0	0	0	0	0	0	0	0	0	0	0	0	0	0	0	0	0	0	0	0	0	0	0	0	0	0	0	0	0	0	0	0	0	0	0	0	0	0	0	0	0	0
Schaalia	0.0421714	0.0257101	0.0355529	0.0392015	0.01644	0.0619418	0.0466049	0.0168219	0.00434866	0.0420441	0.0558325	0.0274496	0.0348529	0.0222736	0.0361469	0.0471776	0.0575083	0.0304406	0.0218069	0.03935	0.0187523	0.0114762	0.0698755	0.0179886	0.042235	0.0307376	0.0181795	0.00534567	0.0175855	0.0103731	0.0194735	0.0245646	0.018731	0.0155067	0.0229524	0.0152097	0.0283193	0.0285951	0.0666723	0.0231645	0.0263465	0.0135551	0.00808214	0.0468806	0.0773849	0.0230373	0.00500626	0.0096519	0.0261344
Oceanihabitans	0	0	0	0	0	0	0	0	0	0	0	0	0	0	0	0	0	0	0	0	0	0	0	0	0	0	0	0	0	0	0	0	0	0	0	0	0	0	0	0	0	0	0	0	0	0	0	0	0
Gluconacetobacter	0	0	0	0	0	0	0	0	0	0	0	0	0	0	0	0	0	0	0	0	0	0	0	0	0	0	0	0	0	0	0	0	0	0	0	0	0	0	0	0	0	0	0	0	0	0	0	0	0
Cycloclasticus	0	0	0	0	0	0	0	0	0	0	0	0	0	0	0	0	0	0	0	0	0	0	0	0	0	0	0	0	0	0	0	0	0	0	0	0	2.12e-05	0	0	0	0	0	0	0	0	0	0	0	0
Kayvirus	0	0	0	0	0	0	0	0	0	0	4.24e-05	6.36e-05	0	0	0	0	2.12e-05	0	0	0	0	0	0	0	0	0	0	0	0	0	0	0	0	0	0	0	0	0	0	0	2.12e-05	0	0	0	2.12e-05	0	0	2.12e-05	0
Jilinvirus	0	0	0	0	0	0	0	0	0	0	0	0	0	0	0	0	0	0	0	0	0	0	0	0	0	0	0	0	0	0	0	0	0	0	0	0	0	0	0	0	0	0	0	0	0	0	0	0	0
Candidatus_Fukatsuia	0	0	0	0	0	0	0	0	0	0	0	0	0	0	0	0	0	0	2.12e-05	0	0	0	0	0	0	4.24e-05	0	0	0	4.24e-05	0	0	0	0	0	0	0	0	0	0	0	0	0	0	0	0	0	0	0
Kochikohdavirus	0	0	0	0	0	0	0	0	0	0	0	0	0	0	0	0	2.12e-05	0	0	0	0	0	0	0	0	0	0	0	0	0	0	0	0	0	0	0	0	0	0	0	0	0	0	0	0	0	0	0	0
Sphaerospermopsis	0	0	0	0	0	2.12e-05	0	0	0	0	0	0	0	0	0	0	0	0	0	0	0	0	0	0	0	0	0	0	0	0	0	0	0	0	0	0	0	0	0	0	0	0	0	0	0	0	0	0	0
Salinibacterium	0	0	0	2.12e-05	0	0	4.24e-05	2.12e-05	0	0	0	0	0	0	0	2.12e-05	0	2.12e-05	2.12e-05	0	6.36e-05	2.12e-05	4.24e-05	0	0	4.24e-05	0	0	0	0	0	0	2.12e-05	0	2.12e-05	2.12e-05	0	2.12e-05	2.12e-05	0	0	2.12e-05	0	0	2.12e-05	2.12e-05	2.12e-05	0	0
Shigella	0	0	0	0	0	0	0	0	0	0	0	0	0	0	2.12e-05	0	0	0	0	0	0	0	0	4.24e-05	0	0	0	0	0	2.12e-05	4.24e-05	0	2.12e-05	2.12e-05	0	0	0	0	0	0	0	0	0	0	0	0	0	0	0
Desulfotomaculum	0	0	0	0	2.12e-05	0	2.12e-05	0	0	0	0	0	0	0	0	0	0	0	0	0	0	0	0	0	0	0	0	0	2.12e-05	2.12e-05	0	0	0	0	0	0	0	0	0	0	0	0	0	0	0	0	2.12e-05	0	4.24e-05
Polynucleobacter	0	0	0	2.12e-05	0	0	0	2.12e-05	6.36e-05	2.12e-05	0	2.12e-05	4.24e-05	4.24e-05	0	0	0	0	0	0	0	0	0	0	0	0	6.36e-05	2.12e-05	0	0	0	0	0	2.12e-05	0	0	0	0	0	0	0	0	0	0	0	0	0	0	0
Pulveribacter	0	0	0	0	4.24e-05	0	0	0	0	0	0	0	0	0	0	0	0	2.12e-05	0	0	0	0	0	0	0	4.24e-05	0	0	0	0	0	0	0	0	0	0	0	0	0	0	0	0	0	0	0	0	0	0	0
Sphingobacterium	0	0	0	0	6.36e-05	2.12e-05	2.12e-05	2.12e-05	6.36e-05	0	0	0	2.12e-05	2.12e-05	2.12e-05	2.12e-05	0	2.12e-05	2.12e-05	6.36e-05	2.12e-05	0	0	0	0	0	0.000127278	2.12e-05	0	0.000148491	4.24e-05	6.36e-05	0	2.12e-05	0.000106065	2.12e-05	6.36e-05	0	6.36e-05	2.12e-05	0	2.12e-05	0	6.36e-05	4.24e-05	6.36e-05	0.00021213	0	2.12e-05
Candidatus_Hepatoplasma	0	0	0	0	0	0	0	0	0	0	0	0	0	2.12e-05	0	0	0	0	0	0	0	0	0	0	0	0	0	0	0	0	0	0	0	0	0	0	0	0	0	0	0	0	0	0	0	0	0	0	0
Alphaentomopoxvirus	0	0	0	0	0	0	0	0	0	0	0	0	0	0	0	0	0	2.12e-05	0	0	0	0	0	0	0	0	0	2.12e-05	0	0	0	0	0	0	0	0	0	0	0	0	0	0	0	0	0	0	0	0	0
Beggiatoa	0	0	0	0	0	0	0	0	0	0	0	0	0	0	0	2.12e-05	0	0	0	0	0	0	0	0	0	0	0	0	0	0	0	0	0	0	0	0	0	0	2.12e-05	0	0	0	0	0	0	0	0	0	0
Terasakiella	0	0	0	0	0	0	0	0	0	0	0	0	0	0	0	0	0	0	0	0	0	2.12e-05	0	0	0	0	0	0	0	0	0	0	0	0	0	0	0	0	0	0	0	0	0	0	0	0	0	0	0
Halorubrum	0	0	0	0	0	0	0	0	0	0	0	0	0	0	0	0	0	0	0	0	0	0	0	0	0	0	0	0	0	0	0	0	0	0	0	0	0	0	0	0	0	0	0	2.12e-05	0	0	0	0	0
Flexistipes	0	0	0	0	0	0	2.12e-05	0	0	0	0	0	0	0	0	0	2.12e-05	0	0	0	0	0	0	0	0	0	0	0	0	0	0	0	0	0	0	0	0	0	0	0	0	0	0	0	0	0	0	0	0
Filimonas	0	0	0	0	0	2.12e-05	0	0	0	0	0	0	0	0	0	0	0	0	0	0	0	2.12e-05	0	0	0	4.24e-05	0	0	0	2.12e-05	0	0	0	0	0	0	0	0	0	0	0	0	0	0	0	0	0	0	0
Megasphaera	0	4.24e-05	0	0.000127278	0	4.24e-05	2.12e-05	2.12e-05	2.12e-05	0	0	4.24e-05	0	0.000148491	0	4.24e-05	0.000127278	8.49e-05	2.12e-05	2.12e-05	2.12e-05	8.49e-05	4.24e-05	0	0.000169704	0	4.24e-05	0.000169704	0.000233343	2.12e-05	0	4.24e-05	0	4.24e-05	2.12e-05	4.24e-05	6.36e-05	0.000296981	0	2.12e-05	4.24e-05	2.12e-05	0	0.000233343	0.000254555	0.000190917	2.12e-05	0.000106065	0.000233343
Herbinix	0	2.12e-05	2.12e-05	0	2.12e-05	0	8.49e-05	0	2.12e-05	0	0	4.24e-05	0	0	0	0	0	0	0	0	0	0	0	0	4.24e-05	0	0	0	0	0.000106065	2.12e-05	2.12e-05	0	0	4.24e-05	0	2.12e-05	6.36e-05	4.24e-05	0	4.24e-05	2.12e-05	0	0	0	2.12e-05	0.00116671	0	0
Cutibacterium	0.000721241	0.000106065	0.000403046	0.000424259	0.000445472	0.000530324	0.000381833	0.000254555	0.000339407	0.000403046	0.0013152	0.00021213	2.12e-05	0.000742453	8.49e-05	0.000466685	0.000127278	0.000339407	2.12e-05	0.000169704	0.000148491	2.12e-05	0.000127278	0.000254555	0.000127278	0.000636389	0.000190917	4.24e-05	0.000190917	0.00263041	0.00101822	0.000339407	0.000169704	4.24e-05	0.000339407	0.000190917	0.000318194	0.000381833	0.000254555	0	0.00036062	6.36e-05	0.000339407	0.000254555	0.000339407	6.36e-05	8.49e-05	0.000912157	0.000148491
Desulfofarcimen	0	0	0	0	0	0	0	0	0	0	0	0	0	0	0	0	0	0	0	0	0	0	0	0	0	0	0	0	0	0	0	4.24e-05	0	0	0	0	0	0	0	0	0	0	4.24e-05	0	0	0	0	0	0
Acetomicrobium	0	0	0	0	0	0	0	0	0	0	0	0	0	0	0	0	0	0	0	0	0	0	0	0	0	0	0	0	0	0	2.12e-05	0	0	0	0	0	0	0	2.12e-05	0	0	0	0	0	0	0	0	0	2.12e-05
Candidatus_Nardonella	0	0	0	0	0	0	0	0	0	0	0	0	2.12e-05	0	0	0	0	0	0	0	0	0	0	0	0	0	0	0	0	0	0	0	0	0	0	0	0	2.12e-05	2.12e-05	0	2.12e-05	2.12e-05	0	2.12e-05	0	0	0	0	2.12e-05
Halodesulfurarchaeum	0	0	0	0	0	0	0	0	0	0	0	0	0	0	0	0	0	0	0	0	0	0	0	0	0	0	0	0	0	0	0	0	0	0	0	0	0	0	0	0	0	0	0	0	0	0	0	0	0
Syntrophomonas	0	0	0	0	0	0	0	0	0	0	0	0	0	0	0	0	0	0	0	0	0	0	0	0	0	4.24e-05	0	0	0	0	0	0	0	0	0	0	0	0	0	0	0	0	0	0	0	0	0	0	0
Aquitalea	0	0	8.49e-05	2.12e-05	4.24e-05	0	2.12e-05	4.24e-05	0	0	0	2.12e-05	0	4.24e-05	0	0	0	2.12e-05	0	2.12e-05	4.24e-05	0	0	2.12e-05	0	0	0	0	0	0	0	0	0	4.24e-05	0	4.24e-05	0	0	0	0	0	2.12e-05	0	0	0	2.12e-05	2.12e-05	2.12e-05	0
Allokutzneria	0	0	0	0	0	0	0	0	0	0	0	0	0	0	0	0	0	0	0	0	0	0	0	0	0	0	0	0	0	0	0	0	0	0	0	0	0	0	0	0	0	0	0	0	0	0	0	0	0
Komagataeibacter	0	0	0	0	0	0	0	0	0	2.12e-05	0	0	0	2.12e-05	0	0	0	0	0	0	0	0	0	0	0	6.36e-05	0	2.12e-05	0	0	0	0	0	0	0	0	4.24e-05	0	0	0	0	0	0	0	0	2.12e-05	0	0	0
Brenneria	0	0	0	0	0	0	0	2.12e-05	0	0	0	2.12e-05	0	0	0	0	0	0	0	0	0	0	0	0	0	4.24e-05	0	2.12e-05	0	6.36e-05	0	0	0	0	0	0	2.12e-05	2.12e-05	0	0	0	0	0	0	0	0	0	2.12e-05	0
Halalkaliarchaeum	0	0	0	0	0	0	0	0	0	0	0	0	0	0	0	0	0	0	0	0	0	0	0	0	0	0	0	0	0	0	0	0	0	0	0	0	0	0	0	0	0	0	0	0	0	0	0	0	0
Staphylococcus	0.000233343	0.000190917	0.000339407	0.000275768	0.000636389	0.000127278	6.36e-05	0.000190917	0.000190917	0.000127278	0.000678815	0.000233343	0.000190917	0.000912157	0.000106065	0.000424259	0.000254555	0.000169704	0.000275768	0.000296981	2.12e-05	4.24e-05	0.000127278	0.000296981	0.000975796	0.000148491	8.49e-05	0.000254555	0.000148491	0.000700028	0.000190917	0.00021213	0.000106065	8.49e-05	0.000127278	6.36e-05	0.000169704	0.000106065	0.000148491	0.000127278	6.36e-05	0.000254555	0.000127278	0.000127278	0.00021213	0.000127278	0.000148491	0.000403046	8.49e-05
Oblitimonas	0	2.12e-05	4.24e-05	0	0	0	0	0	0	0	0	0	0	0	2.12e-05	0	0	0	0	0	0	0	0	0	0	0	0	0	0	0	4.24e-05	0	0	0	0	0	0	0	0	0	0	0	0	0	0	0	0	0	2.12e-05
Nautilia	0	0	0	0	0	0	0	0	0	0	0	0	2.12e-05	0	0	0	0	0	0	0	0	0	0	0	0	0	0	0	0	0	0	0	0	0	0	0	0	0	0	0	0	0	0	0	0	0	0	0	0
Methylotenera	0	0	0	0	0	0	0	2.12e-05	0	0	0	0	0	0	0	2.12e-05	0	0	0	0	0	0	0	0	0	0	0	2.12e-05	0	0	0	0	2.12e-05	0	2.12e-05	0	0	2.12e-05	0	0	0	0	0	0	0	0	0	2.12e-05	0
Hylemonella	0	0	0	0	0	0	0	0	0	0	2.12e-05	0	0	0	0	0	0	2.12e-05	0	0	0	0	0	0	0	0	0	0	0	0	0	0	0	0	0	0	0	0	0	0	0	0	0	0	0	0	0	0	0
Silicimonas	0	0	2.12e-05	0	0	0	0	0	0	0	0	0	0	0	0	0	0	0	0	0	0	0	0	0	0	0	0	0	0	0	0	0	0	0	0	0	2.12e-05	0	0	0	0	0	0	0	2.12e-05	0	0	0	0
Actinotignum	0	0	0	0	0	0	0	0	0	2.12e-05	0	0	0	0	0	2.12e-05	0	2.12e-05	0	0	0	0	0	0	0	0	2.12e-05	0	0	0	0	0	0	0	0	0	0	0	0	0	0	0	0	2.12e-05	4.24e-05	0	0	0	4.24e-05
Morganella	0	0	0	2.12e-05	0	0	0	0	0	0	0	0	0	4.24e-05	0	0	0	0	0	0	0	0	4.24e-05	0	0	0	0	0	0	0.000190917	0	0	0	0	0	0	0	0	0	0	0	0	0	0	2.12e-05	0	0	0	0
Vibrio	0.000106065	2.12e-05	6.36e-05	8.49e-05	0.000169704	4.24e-05	8.49e-05	8.49e-05	0.000296981	0.000127278	6.36e-05	0.000106065	2.12e-05	6.36e-05	6.36e-05	8.49e-05	4.24e-05	4.24e-05	0.000106065	0.000106065	4.24e-05	2.12e-05	6.36e-05	4.24e-05	0.000106065	8.49e-05	0.000127278	4.24e-05	6.36e-05	0.00021213	0.00021213	6.36e-05	6.36e-05	0	0.000275768	0.000148491	0.000148491	6.36e-05	0.000127278	2.12e-05	0.000106065	4.24e-05	8.49e-05	6.36e-05	8.49e-05	0.000127278	0.000148491	8.49e-05	6.36e-05
Calditerrivibrio	0	0	0	0	0	0	0	0	0	0	0	0	0	0	0	0	0	0	0	0	0	0	0	0	0	0	0	0	0	0	0	0	0	0	0	0	0	0	0	0	0	0	0	0	0	0	0	0	0
Thiomonas	0	0	0	2.12e-05	4.24e-05	0	0	2.12e-05	0	0	2.12e-05	2.12e-05	2.12e-05	0	0	0	0	0	0	0	0	0	0	0	0	0.000190917	2.12e-05	2.12e-05	8.49e-05	2.12e-05	0	0	2.12e-05	0	0	0	0	2.12e-05	0	4.24e-05	2.12e-05	0	2.12e-05	0	2.12e-05	0	6.36e-05	0	0
Thalassospira	0	0	0	0	0	0	0	2.12e-05	0	0	0	0	0	0	0	0	0	0	0	0	0	4.24e-05	0	0	0	0	0	0	0	0	0	0	0	0	0	0	0	0	0	0	0	0	2.12e-05	0	0	0	0	0	0
Erysipelothrix	2.12e-05	0	0	0	0	0	0	4.24e-05	2.12e-05	0	0	2.12e-05	0	0	0	0	2.12e-05	0	2.12e-05	0	2.12e-05	2.12e-05	0	0	0	0	4.24e-05	0	0	4.24e-05	0	0	0	0	0	4.24e-05	0	0	0	0	2.12e-05	0	4.24e-05	0	0	2.12e-05	0	2.12e-05	4.24e-05
Fibrella	0	0	0	2.12e-05	0	2.12e-05	0	0	0	0	4.24e-05	0	2.12e-05	0	2.12e-05	4.24e-05	0	0	2.12e-05	0	2.12e-05	2.12e-05	0	0	4.24e-05	0	0	2.12e-05	0	0	0	0	0	0	0	0	0	0	0	0	0	0	0	0	2.12e-05	0	0	0	0
Agarivorans	0	0	0	0	0	0	0	0	0	0	0	2.12e-05	0	0	0	0	0	0	0	0	0	0	0	0	0	0	0	0	0	0	0	0	0	0	0	0	0	0	0	0	0	0	0	0	0	0	0	0	0
Rhizobium	0	0	0	0	0	2.12e-05	0	0	4.24e-05	6.36e-05	6.36e-05	2.12e-05	0	0	0	6.36e-05	4.24e-05	0	2.12e-05	0	0	0	2.12e-05	0	0	0	6.36e-05	2.12e-05	2.12e-05	0	2.12e-05	0	0	0	2.12e-05	0	0	2.12e-05	4.24e-05	2.12e-05	2.12e-05	2.12e-05	2.12e-05	8.49e-05	6.36e-05	0	2.12e-05	0	2.12e-05
Actinoalloteichus	0	2.12e-05	2.12e-05	0	2.12e-05	0	0	0	0	0	0	0	0	4.24e-05	0	0	2.12e-05	0	0	0	0	0	8.49e-05	0	0	0	0	0	0	0	0	0	0	0	0	0	0	0	2.12e-05	0	0	0	0	0	0	0	0	0	2.12e-05
Bombella	0	0	0	0	0	0	0	0	0	0	0	0	0	0	0	0	0	0	0	0	0	0	0	0	0	0	0	0	0	0	0	0	0	0	0	0	0	0	0	0	0	0	0	0	0	0	0	0	0
Desulfosarcina	0	0	0	0	0	0	0	0	0	0	2.12e-05	0	0	4.24e-05	0	4.24e-05	0	0	0	0	0	0	0	0	0	0	0	0	0	0	0	0	0	0	0	0	0	0	0	0	0	0	0	0	0	0	0	0	2.12e-05
Candidatus_Cardinium	0	0	0	0	0	0	0	0	0	0	0	0	0	0	0	0	4.24e-05	0	2.12e-05	0	0	0	0	0	0	0	0	0	0	0	0	2.12e-05	0	0	0	2.12e-05	2.12e-05	0	0	0	0	0	0	0	2.12e-05	0	0	0	0
Methyloversatilis	0	0	0	2.12e-05	0	0	0	0	0	0	0	0	0	0	0	0	0	0	0	0	0	0	0	0	0	0	0	0	0	0	2.12e-05	0	0	0	0	0	0	0	0	0	0	0	0	0	2.12e-05	0	0	0	0
Amycolatopsis	2.12e-05	0	0	2.12e-05	0	2.12e-05	6.36e-05	0	0	2.12e-05	0	6.36e-05	0	2.12e-05	0	4.24e-05	0	0.000106065	0	0	0	4.24e-05	2.12e-05	0	2.12e-05	2.12e-05	0	0	0	0	0	0	2.12e-05	2.12e-05	0	0	0	0	2.12e-05	0	0	0	4.24e-05	2.12e-05	4.24e-05	0	0	0	2.12e-05
Mucinivorans	0	0	0	0	0	0	2.12e-05	0	0	0	0	0	0	0	0	0	0	0	2.12e-05	4.24e-05	0	4.24e-05	0	0	0	0	0	0	0	2.12e-05	0	2.12e-05	0	0	0	0	8.49e-05	2.12e-05	0	0	2.12e-05	2.12e-05	0	0	0	0	2.12e-05	2.12e-05	0
Caballeronia	0	0	0	0	4.24e-05	0	0	0	0	0	0	2.12e-05	0	0	0	0	0	2.12e-05	0	0	0	0	0	0	0	0	0	0	0	0	0	0	0	0	0	0	0	0	0	0	0	0	0	0	0	0	0	0	0
Phytobacter	0	0	0	0	0	0	0	0	0	2.12e-05	0	0	0	0	0	0	0	0	0	0	0	0	0	0	0	0	0	0	0	0	0	0	0	0	0	0	0	0	0	0	0	0	0	0	0	0	0	0	0
Ferrovibrio	0	0	0	0	0	0	0	0	0	0	0	0	0	2.12e-05	0	0	0	0	0	0	0	0	0	0	0	0	0	0	0	0	0	0	0	0	0	0	0	0	0	0	0	0	0	0	0	0	0	0	0
Changchengzhania	0	0	0	0	0	0	2.12e-05	0	0	0	0	0	0	0	0	0	0	0	0	0	0	0	0	0	0	0	0	2.12e-05	0	0	2.12e-05	0	0	2.12e-05	0	0	0	0	0	0	2.12e-05	0	0	0	0	0	0	0	0
Silvanigrella	0	0	0	0	0	0	0	0	0	0	0	0	0	0	0	0	0	0	0	0	0	0	0	0	0	0	2.12e-05	0	0	0	0	2.12e-05	0	0	0	0	0	0	0	0	0	0	0	4.24e-05	0	0	0	0	0
Kerstersia	0	0	0	0	2.12e-05	0	0	0	0	0	0	0	0	0	0	0	0	0	0	0	0	0	0	0	0	0	0	0	0	0	0	0	0	0	0	2.12e-05	0	0	0	0	0	0	0	0	0	0	0	0	0
Aeropyrum	0	0	0	0	0	0	0	0	0	0	0	0	0	0	0	0	0	0	0	0	0	0	0	0	0	0	0	0	0	0	0	0	0	0	0	0	0	0	0	0	0	0	0	0	0	0	0	0	0
Candidatus_Syntrophocurvum	0	0	0	0	0	0	0	0	0	0	0	0	0	0	0	0	0	0	0	0	0	0	0	0	0	0	0	0	0	0	2.12e-05	0	0	0	0	0	0	0	0	0	0	0	0	0	2.12e-05	0	0	0	0
Rheinheimera	0	0	0	0	0	0	0	0	0	0	0	0	0	0	0	0	0	2.12e-05	0	0	0	0	0	0	0	0	0	0	0	0	0	0	0	0	0	2.12e-05	0	2.12e-05	0	0	0	0	0	0	0	0	0	0	0
Halothece	0	0	0	0	0	0	0	0	0	0	0	0	0	0	0	0	0	0	0	0	0	0	0	0	0	0	0	0	0	0	0	0	0	0	0	0	0	0	0	0	0	0	0	0	0	0	0	0	0
Blattabacterium	0	0	0	0	0	0	0	0	0	0	0	0	0	0	0	0	0	0	0	2.12e-05	0	0	2.12e-05	0	0	0	0	0	0	0	2.12e-05	0	0	0	0	0	0	0	0	0	0	0	0	0	0	0	0	0	0
Phreatobacter	0	0	0	0	0	0	2.12e-05	0	0	0	0	0	0	0	0	0	0	0	0	0	0	0	0	0	0	0	0	0	0	0	0	0	0	0	0	0	0	0	0	0	0	0	0	0	2.12e-05	0	0	0	0
Tulanevirus	0	0	0	0	0	0	0	0	0	0	0	0	0	0	0	0	0	0	0	0	0	0	0	0	0	0	0	0	0	0	0	0	0	0	0	0	0	0	0	0	0	0	0	0	0	0	0	0	0
Thioclava	0	0	0	0	0	0	0	0	0	0	0	0	0	0	0	0	0	0	0	0	0	0	0	0	0	0	0	0	0	0	0	0	0	0	0	2.12e-05	0	0	4.24e-05	0	0	0	0	0	0	0	0	0	0
Cellvibrio	0	4.24e-05	0	0	0	2.12e-05	0	0	0	0	0	0	0	0	0	0	0	0	2.12e-05	0	0	0	0	0	0	0	0	0	0	0	2.12e-05	0	0	0	0	0	0	0	0	0	0	0	0	0	0	4.24e-05	0	4.24e-05	2.12e-05
Jiangella	0	0	0	2.12e-05	0	2.12e-05	2.12e-05	0	0	0	2.12e-05	0	0	0	0	0	6.36e-05	0	0	2.12e-05	0	0	2.12e-05	0	2.12e-05	0	0	2.12e-05	0	0	0	0	0	0	2.12e-05	2.12e-05	0	0	0	0	0	0	0	2.12e-05	0	0	0	0	0
Cystobacter	0	0	0	2.12e-05	0	0	0	0	0	0	0	0	0	0	0	0	0	0	0	0	0	0	0	0	0	0	0	0	0	0	0	0	0	2.12e-05	0	0	0	0	0	0	2.12e-05	0	0	0	0	0	0	0	0
Selenomonas	0.0013152	0.00483655	0.00411531	0.00670329	0.00237585	0.00222736	0.00190917	0.00530324	0.00364863	0.00697906	0.00354256	0.0103943	0.00787001	0.0155279	0.000848518	0.0244373	0.00243949	0.0047517	0.00403046	0.00190917	0.00265162	0.0149339	0.00364863	0.014043	0.0156552	0.00551537	0.00763666	0.0499353	0.00642753	0.0100337	0.000169704	0.00125156	0.00222736	0.00358499	0.00602448	0.00398804	0.00301224	0.00663966	0.0088458	0.0198341	0.0095034	0.0142339	0.000275768	0.0116883	0.0484928	0.00420016	0.00485777	0.00201523	0.0137672
Dichelobacter	0	2.12e-05	0	0	0	0	0	0	0	0	0	0	0	0	0	0	0	0	0	0	0	0	0	0	0	0	0	0	0	0	0	0	0	0	0	0	0	0	0	0	0	0	0	0	0	0	0	0	0
Kitasatospora	0	0	0	0	0	0	0	0	0	2.12e-05	0	0	0	0	0	0	2.12e-05	0	0	2.12e-05	0	0	0	0	0	0	0	0	0	0	0	0	0	0	0	0	0	0	0	0	4.24e-05	0	0	0	0	0	0	0	0
Desulfatibacillum	0	0	0	0	0	0	0	0	0	0	0	0	0	0	0	0	0	0	0	0	0	0	0	0	0	0	0	0	0	0	0	0	0	0	0	0	0	0	0	0	0	0	0	0	0	0	0	0	0
Sphaerochaeta	0	0	0	0	2.12e-05	0	0	0	0	0	4.24e-05	0	0	0	0	0	0	0	2.12e-05	0	0	0	0	0	0	0	0	0	0	0	0	4.24e-05	2.12e-05	0	2.12e-05	0	2.12e-05	0	0	0	2.12e-05	0	0	0	0	0	0	0	0
Methanosalsum	0	0	0	0	0	0	0	0	0	0	0	0	0	0	0	0	0	0	0	0	0	0	0	0	0	0	0	0	0	0	0	0	0	0	0	0	0	0	0	0	0	0	0	0	0	0	0	0	0
Cafeteriavirus	0	0	0	0	0	0	0	0	0	0	0	0	0	0	0	0	0	0	0	0	0	0	0	0	0	0	0	0	0	0	0	0	0	0	0	0	0	0	0	0	0	0	0	0	0	0	0	0	0
Paraoceanicella	0	0	0	0	0	0	0	0	0	0	0	0	2.12e-05	0	0	0	0	0	0	0	0	0	0	0	0	0	0	0	0	0	0	0	0	0	0	0	0	0	0	0	0	0	0	0	0	0	0	0	0
Egicoccus	0	2.12e-05	0	0	0	0	0	0	0	0	0	0	0	0	0	0	0	0	0	0	0	0	0	0	0	0	0	0	0	0	0	0	0	0	2.12e-05	0	0	0	0	0	0	0	0	0	2.12e-05	0	0	0	0
Hydrocarboniclastica	0	0	0	0	0	0	0	0	0	0	0	0	0	0	0	0	0	0	0	0	0	0	0	0	0	0	0	0	0	0	0	0	0	0	0	0	0	0	0	0	0	0	0	0	0	0	0	0	0
Alkalitalea	0	0	0	2.12e-05	0	0	0	0	6.36e-05	0	0	0	0	2.12e-05	0	0	0	0	0	0	0	0	0	0	0	0	2.12e-05	0	4.24e-05	0	0	0	0	2.12e-05	4.24e-05	0	0	0	0	0	0	0	0	2.12e-05	0	0	0	0	0
Natronobacterium	0	0	0	0	0	0	0	0	0	0	0	0	0	0	0	0	0	0	0	0	0	0	0	0	0	0	0	0	0	0	0	0	0	0	0	0	0	0	2.12e-05	0	0	0	0	0	0	0	0	0	0
Tannerella	0.00810335	0.00918521	0.0201099	0.00021213	0.00636389	0.000466685	0.0243737	0.00632146	0.0201099	0.00152733	0.00256677	0.00362742	0.0121338	0.00581235	0.000869731	0.00750939	0.000848518	0.018031	0.00101822	0.000912157	0.0100125	0.0099913	0.000742453	0.00271526	0.00608812	0.0206614	0.00844276	0.00683057	0.00224857	0.019325	0.000721241	0.00403046	0.000636389	0.00820941	0.0125793	0.00129399	0.00517596	0.00443351	0.00303345	0.00676693	0.00309709	0.00797607	0.00144248	0.00328801	0.00284254	0.00101822	0.00659723	0.00309709	0.00857004
Helicobacter	0	4.24e-05	2.12e-05	0	0	0	2.12e-05	0	0	0	0	0	0	2.12e-05	0	0	0	2.12e-05	2.12e-05	0	2.12e-05	4.24e-05	0	2.12e-05	0	0	0	0	0	0	2.12e-05	0	0	2.12e-05	2.12e-05	0	2.12e-05	2.12e-05	0	0	2.12e-05	2.12e-05	0	0	0	2.12e-05	0	4.24e-05	4.24e-05
Flavisolibacter	0	0	0	0	0	0	0	0	0	0	0	0	0	0	0	0	0	0	0	0	0	0	2.12e-05	0	0	0	2.12e-05	2.12e-05	0	2.12e-05	0	0	0	2.12e-05	4.24e-05	0	0	0	0	0	0	0	0	0	0	0	0	0	0
Listeria	0	0	0	4.24e-05	2.12e-05	2.12e-05	2.12e-05	2.12e-05	2.12e-05	2.12e-05	4.24e-05	0.000106065	2.12e-05	2.12e-05	2.12e-05	8.49e-05	2.12e-05	4.24e-05	0	0.000127278	2.12e-05	2.12e-05	2.12e-05	4.24e-05	6.36e-05	2.12e-05	0	0	0	8.49e-05	2.12e-05	0	0	2.12e-05	2.12e-05	2.12e-05	0	4.24e-05	6.36e-05	2.12e-05	0	2.12e-05	4.24e-05	2.12e-05	0.000127278	4.24e-05	0	2.12e-05	0
Auraticoccus	0	0	0	0	0	0	4.24e-05	0	0	0	0	0	0	0	0	4.24e-05	0	2.12e-05	0	0	0	0	0	0	0	0	0	0	0	0	0	0	0	0	0	0	0	0	0	0	2.12e-05	0	0	2.12e-05	0	0	0	0	0
Elusimicrobium	0	0	0	0	0	0	0	0	0	0	0	0	0	0	0	0	0	0	0	0	0	0	0	0	0	0	0	0	0	0	0	0	0	0	0	0	0	0	0	0	0	0	0	0	0	0	0	0	0
Anabaena	0	0	0	0	0	0	0	0	0	0	0	0	0	0	0	0	0	0	0	0	0	0	0	0	0	2.12e-05	0	0	0	0	0	0	0	0	0	0	0	0	0	0	0	0	0	0	0	0	0	0	4.24e-05
Bacteroides	0.00036062	0.0013152	0.00057275	0.000445472	0.000381833	0.00110307	0.000657602	0.00120914	0.00237585	0.000318194	0.000318194	0.00106065	0.000424259	0.000530324	0.000615176	0.000551537	0.000657602	0.00108186	0.00101822	0.000445472	0.000636389	0.00328801	0.000848518	2.12e-05	0.000997009	0.000339407	0.00292739	0.00140006	0.00165461	0.00263041	0.000487898	0.000784879	0.000445472	0.000827305	0.00093337	0.000912157	0.000975796	0.00339407	0.000827305	0.00106065	0.00186674	0.00154855	0.000403046	0.00103944	0.00199402	0.00103944	0.000827305	0.00101822	0.00125156
Pseudobutyrivibrio	0	6.36e-05	0	4.24e-05	0.00165461	2.12e-05	2.12e-05	0	0	2.12e-05	0	0	2.12e-05	2.12e-05	0	0	0	0	2.12e-05	0	2.12e-05	4.24e-05	0	0	0	2.12e-05	0	0	0	2.12e-05	0	2.12e-05	0	4.24e-05	2.12e-05	0	0	0	4.24e-05	2.12e-05	4.24e-05	4.24e-05	2.12e-05	4.24e-05	2.12e-05	4.24e-05	2.12e-05	0	2.12e-05
Pusillimonas	0	0	2.12e-05	2.12e-05	4.24e-05	0	0	0	0	0	0	2.12e-05	0	0	0	0	2.12e-05	0	0	4.24e-05	0	0	0	2.12e-05	0	0	0	0	2.12e-05	0	0	0	0	0	0	2.12e-05	0	0	0	0	0	0	0	0	0	0	0	0	0
Flagellimonas	0	0	0	0	0	0	0	0	0	0	0	0	0	0	0	0	0	0	0	0	0	0	0	0	0	0	0	0	0	2.12e-05	0	2.12e-05	0	0	0	0	0	0	0	0	0	0	0	0	0	0	0	0	0
Alcanivorax	0	0	0	0	0	0	0	8.49e-05	0	0	4.24e-05	2.12e-05	0	0	0	0	0	2.12e-05	0	0	0	0	0	0	0	0	0	0	0	2.12e-05	0	2.12e-05	0	0.000318194	2.12e-05	0	0	0	0	0	0	0	0	0	0	0	0	6.36e-05	0
Oceanithermus	0	0	0	0	0	0	0	0	0	0	0	0	0	0	0	0	0	0	0	0	0	0	0	2.12e-05	0	0	0	0	0	0	0	0	0	0	0	0	0	0	0	0	0	0	0	0	0	0	0	0	0
Leptotrichia	0.00680936	0.0102034	0.0255192	0.00600327	0.0144248	0.000657602	0.0166946	0.00888823	0.00793365	0.00689421	0.00918521	0.0342589	0.0381621	0.00356378	0.00663966	0.0114126	0.00659723	0.0112429	0.00820941	0.00602448	0.010161	0.00265162	0.00899429	0.0324982	0.0151248	0.0107125	0.00199402	0.0130884	0.00428502	0.0201311	0.00282132	0.00470928	0.00398804	0.0454169	0.0193886	0.00610933	0.00617297	0.00846397	0.0205766	0.00835791	0.00674572	0.0158673	0.00110307	0.0275556	0.0313103	0.00593963	0.0113065	0.0100125	0.0184765
Litorilituus	0	0	0	0	0	0	0	0	0	0	0	0	0	0	0	0	0	0	0	0	0	2.12e-05	0	0	0	0	2.12e-05	0	0	0	0	0	0	0	0	0	0	0	0	0	0	2.12e-05	0	0	0	0	0	0	0
Fromanvirus	0	0	0	0	0	0	0	0	0	0	0	0	0	0	0	0	0	0	0	0	0	0	0	0	0	0	0	0	0	0	0.000424259	0	0	0	0	0	0	0	0	0	0	0	0	0	0	0	0	0	0
Cnuibacter	0	0	0	0	0	2.12e-05	0	0	0	0	0.000127278	0	0	0	0	0	0	0	0	0	0	0	0	0	0	0	0	0	0	0	0	0	0	0	0	0	0	2.12e-05	0	0	0	0	0	0	0	0	0	0	0
Faecalibaculum	0	0	0	0	0	0	0	0	0	0	0	4.24e-05	0	0	0	0	2.12e-05	2.12e-05	0	0	0	0	0	0	0	0	0	0	0	0	0	0	0	0	0	0	0	0	0	0	0	0	0	0	0	0	0	0	0
Chelativorans	0	0	0	0	0	0	0	0	0	0	0	0	0	0	0	0	0	0	0	0	0	0	0	0	0	0	0	0	0	0	0	0	0	0	0	0	0	0	0	0	0	0	0	0	0	0	0	0	0
Psychromicrobium	0	0	0	0	0	0	0	0	0	2.12e-05	2.12e-05	0	0	0	0	0	6.36e-05	0	0	0	2.12e-05	0	0	0	0	0	0	0	0	0	0	0	0	0	0	0	0	0	0	4.24e-05	2.12e-05	0	0	0	0	0	0	0	0
Mogibacterium	0.00106065	0.0044123	0.00280011	0.00449715	0.000636389	0.00574871	0.00345771	0.00630025	0.00195159	0.00485777	0.00337286	0.00496383	0.00657602	0.00311831	0.00288496	0.00337286	0.00237585	0.00405168	0.00161218	0.000403046	0.000381833	0.0018031	0.00171825	0.000190917	0.0119641	0.00129399	0.00199402	0.00305467	0.00547294	0.00273647	0.000763666	0.00135763	0.00093337	0.00108186	0.00137884	0.00256677	0.00320316	0.0113277	0.00292739	0.00256677	0.00207887	0.00803971	0.000106065	0.00305467	0.00746696	0.00377591	0.000275768	0.00871852	0.00250313
Bacteriovorax	0	0	0	0	0	0	0	2.12e-05	0	0	0	0	0	0	0	0	0	0	0	0	0	0	0	0	0	0	0	0	0	0	0	2.12e-05	0	0	0	0	0	0	0	0	2.12e-05	0	0	0	0	0	0	0	0
Draconibacterium	0	6.36e-05	4.24e-05	2.12e-05	0	0	2.12e-05	0	0	0	2.12e-05	2.12e-05	4.24e-05	0	6.36e-05	0	2.12e-05	2.12e-05	2.12e-05	0	2.12e-05	6.36e-05	0	0	2.12e-05	0	4.24e-05	6.36e-05	0	2.12e-05	0	4.24e-05	0	0	0	0	0	2.12e-05	0	0	8.49e-05	0	0	0	4.24e-05	8.49e-05	4.24e-05	0	2.12e-05
Ruegeria	0	0	0	0	0	0	0	0	0	0	0	0	0	0	0	0	0	0	0	0	0	0	0	0	0	0	0	0	0	0	0	0	0	0	0	0	0	0	0	0	0	0	0	0	0	2.12e-05	0	2.12e-05	0
Ketobacter	0	0	0	2.12e-05	0	0	0	0	0	0	0	0	0	0	0	0	0	0	0	0	0	0	0	0	0	0	0	0	0	0	0	0	0	0	0	0	0	0	0	0	0	0	0	0	0	0	0	0	0
Halostella	0	0	0	0	0	0	0	0	0	0	0	0	0	0	0	0	0	0	0	0	0	0	0	0	0	0	0	0	0	0	0	0	0	0	0	0	0	0	0	0	0	0	0	0	0	0	0	0	0
Microvirgula	0	0	0	0	0	0	0	0	4.24e-05	0	0	0	0	0	0	0	0	0	2.12e-05	0	0	0	0	0	0	0	0	0	0	0	0	0	0	0	0	2.12e-05	0	0	0	0	0	0	0	0	0	0	0	0	0
Alistipes	2.12e-05	0.000169704	0.000169704	2.12e-05	8.49e-05	0.000127278	0.000233343	0.000148491	0.000106065	4.24e-05	4.24e-05	0.000190917	8.49e-05	4.24e-05	4.24e-05	2.12e-05	2.12e-05	0.000127278	2.12e-05	2.12e-05	0.000148491	0.000233343	4.24e-05	2.12e-05	8.49e-05	0.000106065	0.000275768	0.000106065	0.000169704	2.12e-05	6.36e-05	0.000169704	6.36e-05	6.36e-05	6.36e-05	8.49e-05	6.36e-05	6.36e-05	0.000127278	0	0.000275768	0.000148491	2.12e-05	8.49e-05	8.49e-05	2.12e-05	0.000106065	6.36e-05	0.000106065
Marinobacter	2.12e-05	0	0	0	0	0	0	0	0	0	2.12e-05	0	0	0	2.12e-05	0	0	2.12e-05	4.24e-05	2.12e-05	0	0	2.12e-05	2.12e-05	2.12e-05	0	0	0	0	0	0	0	0	0	0	0	2.12e-05	0	0	0	0	0	0	0	0	0	0	4.24e-05	2.12e-05
Brachybacterium	0.000127278	0.000106065	4.24e-05	2.12e-05	4.24e-05	4.24e-05	4.24e-05	4.24e-05	0	0	2.12e-05	0	4.24e-05	0.000148491	0	0.000169704	0.000127278	0.000127278	6.36e-05	0	2.12e-05	0	0.000148491	0.000148491	0.000106065	6.36e-05	0	2.12e-05	4.24e-05	4.24e-05	4.24e-05	4.24e-05	4.24e-05	0	4.24e-05	4.24e-05	0	2.12e-05	2.12e-05	0	2.12e-05	0	0	2.12e-05	4.24e-05	2.12e-05	0	4.24e-05	6.36e-05
Arcticibacterium	0	0	0	0	0	0	0	0	0	0	0	0	0	0	0	0	0	0	0	0	0	0	0	0	0	0	0	2.12e-05	0	0	0	0	0	0	0	0	0	0	0	0	0	0	0	0	0	0	0	0	0
Tropheryma	0	0	0	0	0	0	0	0	0	0	0	2.12e-05	0	0	0	0	0	0	0	0	0	0	0	0	0	0	0	0	0	0	0	0	0	0	0	0	0	0	0	0	0	0	0	2.12e-05	0	0	0	0	0
Fermentimonas	0	0	0	0	0	0	2.12e-05	0	0	0	0	0	0	0	0	0	0	0	0	0	0	4.24e-05	0	0	0	0	0	0	0	0	0	0	0	0	0	0	0	0	2.12e-05	6.36e-05	0	0	0	0	0	0	0	0	0
Terriglobus	0	0	0	0	0	0	0	0	0	0	0	0	0	0	0	0	0	0	0	0	0	0	0	0	0	0	0	0	0	0	0	0	2.12e-05	0	0	0	0	2.12e-05	0	0	0	0	0	0	0	0	0	0	0
Cardiobacterium	0.00112429	0.000763666	0.00140006	0.000742453	0.0011455	0.000233343	0.00152733	0.000424259	0.000275768	0.00116671	0.00373348	0.000403046	0.000381833	0.00140006	0.000169704	0.000678815	0.00021213	0.00364863	0.000275768	0.000318194	0.00526081	0.000784879	0.000106065	0.000678815	0.000318194	0.000763666	0.000190917	0.0018031	2.12e-05	0.000381833	0.000339407	0.000487898	0.000424259	0.00152733	0.00396682	0.00156976	0.000593963	0.000254555	0.000657602	0.000869731	0.000763666	0.000169704	0.0107762	0.000721241	4.24e-05	0.000254555	0.000233343	0.00142127	0.00171825
Kytococcus	0	2.12e-05	0	4.24e-05	0	0	0	0	0	0	2.12e-05	2.12e-05	0	0	0	2.12e-05	0	0	0	0	0	0	0	0	2.12e-05	0	0	0	0	0	0	0	0	0	0	0	0	2.12e-05	2.12e-05	0	4.24e-05	0	0	0	0	0	0	0	0
Fluviicola	0	4.24e-05	0	0	0	0	0	0	0	0	0	0	0	6.36e-05	0	0	0	0	0	0	0	0	0	0	0	0	0	0	0	4.24e-05	0	0	0	0	0	2.12e-05	0	0	0	0	0	0	0	0	0	0	2.12e-05	4.24e-05	0
Hendrixvirus	0	0	0	0	0	0	0	0	0	0	0	0	0	0	0	0	0	0	0	0	0	0	0	0	0	0	0	0	0	0	0	0	0	0	0	0	0	0	0	0	0	0	0	0	0	0	0	0	0
Hydrogenovibrio	0	0	0	0	0	0	0	0	0	0	0	0	0	0	0	0	2.12e-05	2.12e-05	0	0	0	0	0	0	0	0	0	0	0	0	0	0	0	2.12e-05	0	0	0	0	2.12e-05	0	0	0	0	0	0	0	0	0	0
Aquaspirillum	0	0	0	2.12e-05	4.24e-05	0	0	0	4.24e-05	0	0	0	0	0	2.12e-05	0	0	0	0	0	0	0	0	2.12e-05	0	0	0	2.12e-05	0	0	0	0	2.12e-05	0	0	4.24e-05	0	0	0	0	0	0	0	0	0	0	0	0	0
Haematobacter	0	0	4.24e-05	0	0	2.12e-05	0	0	0	2.12e-05	0	0	0	0	4.24e-05	0	0	0	0	0	0	0	0	0	0	0	0	0	0	0	2.12e-05	0	0	0	0	0	0	0	6.36e-05	2.12e-05	0	0	0	0	4.24e-05	0	0	0	2.12e-05
Micavibrio	0	0	0	0	0	0	0	0	0	0	0	0	0	0	0	0	0	0	0	0	0	0	0	0	0	0	0	0	0	0	0	0	0	0	0	0	0	0	0	0	2.12e-05	0	0	0	0	0	0	0	0
Polaromonas	0	0	0	0	2.12e-05	0	0	0	0	0	0	2.12e-05	0	0	0	0	0	0	0	0	0	0	0	2.12e-05	0	0	2.12e-05	0	0	0	0	0	0	0	0	0	0	2.12e-05	0	0	0	0	0	0	0	0	0	0	0
Methylococcus	0	0	0	0	0	0	2.12e-05	0	0	0	0	0	0	0	2.12e-05	0	0	0	0	0	0	0	0	0	0	0	0	0	0	0	0	0	0	0	0	0	0	2.12e-05	0	0	0	0	0	0	0	0	0	0	0
Candidatus_Sneabacter	0	0	0	0	0	0	0	0	0	0	0	0	0	0	0	0	0	0	0	0	0	0	0	0	0	0	0	0	0	0	0	0	0	0	0	0	0	0	0	0	0	0	0	0	0	0	0	0	0
Egibacter	0	0	0	0	0	0	0	0	0	0	0	0	0	0	0	0	0	0	2.12e-05	0	0	0	2.12e-05	0	0	0	0	0	0	0	0	0	0	0	0	0	0	0	0	0	0	0	0	0	0	0	0	0	0
Caldimicrobium	0	0	0	0	0	0	0	0	0	0	0	0	0	0	0	0	0	0	0	0	0	0	0	0	0	0	0	0	0	0	0	0	0	0	0	0	0	0	0	0	0	0	0	0	0	0	0	0	0
Heliobacterium	0	0	2.12e-05	0	0	0	0	0	0	0	2.12e-05	0	2.12e-05	0	0	0	0	0	0	0	0	2.12e-05	0	0	0	0	0	0	0	0	0	0	0	0	0	0	0	0	0	2.12e-05	0	0	0	0	0	0	0	0	0
Desulfocurvibacter	0	0	0	0	0	0	2.12e-05	0	0	0	2.12e-05	0	0	0	0	0	0	0	0	0	0	0	0	0	0	0	0	0	0	0	2.12e-05	0	0	0	0	0	0	0	0	0	0	0	0	0	0	0	0	0	0
Sulfurifustis	0	0	0	0	0	0	0	0	0	0	2.12e-05	0	0	0	0	0	0	0	0	0	0	0	0	0	0	0	0	0	0	0	0	0	0	0	0	0	0	0	0	0	0	0	0	0	0	0	0	0	0
Modestobacter	0	0	0	0	0	2.12e-05	0	0	0	0	0	0	0	0	0	0	0	2.12e-05	0	0	0	0	0	0	0	0	2.12e-05	0	0	0	0	0	0	0	0	0	0	0	0	0	0	0	0	0	0	0	0	0	0
Dehalogenimonas	0	0	0	0	0	0	0	0	0	0	0	0	0	0	0	0	0	2.12e-05	0	0	0	0	0	0	0	0	0	0	0	0	0	0	0	0	0	0	0	0	0	0	2.12e-05	0	2.12e-05	0	2.12e-05	0	0	0	0
Scardovia	0	6.36e-05	0	0	0	2.12e-05	0	0	0	2.12e-05	0	0	2.12e-05	0	0	0	2.12e-05	4.24e-05	0	0	0	0	0	6.36e-05	0	0	0	0	0	0	0	0	0	0	0	0	0	0	0	0	0	0	0	2.12e-05	0	0	0	0	0
Bacterioplanes	0	0	0	0	0	0	0	0	0	0	0	0	0	0	0	0	0	0	0	0	0	0	0	0	0	0	0	0	0	0	0	0	0	0	0	4.24e-05	0	0	0	0	0	0	0	0	0	0	0	0	0
Hungatella	0	0	2.12e-05	0	2.12e-05	0	0	0	0	2.12e-05	0	4.24e-05	2.12e-05	0	0	0	0	0	2.12e-05	0	0	2.12e-05	2.12e-05	0	0	0	2.12e-05	0	0	0	0	0	0	0	0	0	2.12e-05	0	2.12e-05	2.12e-05	0	0	0	0	4.24e-05	4.24e-05	0	0	4.24e-05
Citromicrobium	0	0	0	0	0	0	0	0	0	0	0	0	0	0	0	0	0	0	0	0	0	0	0	0	0	2.12e-05	0	0	0	0	0	0	0	0	0	0	0	0	0	0	0	0	0	0	0	0	0	0	0
Ruminococcus	0	0	6.36e-05	0	2.12e-05	0	0	2.12e-05	0	0	0	2.12e-05	4.24e-05	0	0	0	2.12e-05	4.24e-05	0	0	2.12e-05	2.12e-05	0	0	2.12e-05	2.12e-05	8.49e-05	2.12e-05	0	0	0	4.24e-05	2.12e-05	4.24e-05	4.24e-05	0	0	6.36e-05	6.36e-05	4.24e-05	6.36e-05	4.24e-05	0	6.36e-05	6.36e-05	0	0	2.12e-05	2.12e-05
Liberibacter	2.12e-05	0	0	0	0	0	0	0	0	0	0	0	0	0	0	0	0	0	0	0	2.12e-05	0	0	0	0	0	0	0	0	4.24e-05	0	0	0	0	0	0	0	0	0	0	2.12e-05	0	0	0	0	0	0	0	0
Commensalibacter	0	0	0	0	0	0	0	0	0	0	0	0	0	2.12e-05	0	0	0	0	0	0	0	0	0	0	0	0	0	0	0	0	0	0	0	0	0	0	0	0	0	0	0	0	0	0	0	0	0	0	0
Melittangium	0	0	0	0	0	0	0	0	0	0	0	0	0	0	0	0	0	0	0	0	0	0	0	0	0	0	0	0	0	0	0	0	0	0	0	0	0	0	0	0	0	0	0	0	0	0	0	0	0
Mycobacterium	2.12e-05	8.49e-05	0	0.000148491	8.49e-05	0	2.12e-05	8.49e-05	0	2.12e-05	6.36e-05	0	6.36e-05	4.24e-05	0.000148491	6.36e-05	0.00021213	8.49e-05	2.12e-05	4.24e-05	8.49e-05	4.24e-05	0.000148491	6.36e-05	6.36e-05	4.24e-05	2.12e-05	8.49e-05	0	0	6.36e-05	0	6.36e-05	6.36e-05	0.000318194	4.24e-05	6.36e-05	4.24e-05	8.49e-05	4.24e-05	4.24e-05	8.49e-05	8.49e-05	0.000127278	0.000190917	6.36e-05	2.12e-05	2.12e-05	0
Crinalium	0	0	0	0	0	0	0	0	0	0	0	0	0	0	0	0	0	0	0	0	0	2.12e-05	2.12e-05	0	0	0	0	0	0	0	0	0	0	0	0	0	0	0	0	0	0	0	0	0	0	0	0	0	0
Hypericibacter	0	0	0	0	0	0	0	0	0	2.12e-05	0	0	0	0	0	0	0	0	0	0	0	0	0	0	0	0	0	0	0	0	0	0	0	0	0	0	0	2.12e-05	0	0	0	0	0	0	0	0	0	0	0
Candidatus_Riesia	0	0	0	0	0	0	0	0	0	0	0	0	0	0	0	0	0	0	0	0	0	0	0	0	0	0	0	0	0	2.12e-05	0	0	0	0	0	0	0	0	0	0	0	0	0	0	0	0	0	0	0
Proteus	0	2.12e-05	8.49e-05	0	0	2.12e-05	0	2.12e-05	0	2.12e-05	2.12e-05	0	0	2.12e-05	0	2.12e-05	0	0	2.12e-05	0	0	0	0	0	2.12e-05	2.12e-05	0	2.12e-05	0	0.000190917	8.49e-05	0	2.12e-05	0	2.12e-05	0	0	2.12e-05	0	0	2.12e-05	2.12e-05	2.12e-05	0	8.49e-05	0	2.12e-05	0	0
Chroococcidiopsis	0	0	0	0	0	0	0	0	0	0	0	8.49e-05	0	2.12e-05	0	0	0	0	0	0	0	0	0	0	0	0	0	0	0	0	0	0	0	0	0	0	0	0	0	0	0	0	0	0	0	0	0	0	0
Janibacter	0	0	2.12e-05	4.24e-05	2.12e-05	0	4.24e-05	0	0	0	0	6.36e-05	4.24e-05	2.12e-05	0	2.12e-05	0	0	0	2.12e-05	0	0	4.24e-05	4.24e-05	0	2.12e-05	0	0	2.12e-05	4.24e-05	0	0	0	0	2.12e-05	0	0	2.12e-05	4.24e-05	0	2.12e-05	0	0	0	0	0	0	2.12e-05	2.12e-05
Sulfuracidifex	0	0	0	0	0	0	0	0	0	0	2.12e-05	0	0	0	0	0	0	0	0	0	0	0	0	0	0	0	0	0	0	0	0	0	0	0	0	0	0	0	0	0	0	0	0	0	0	0	0	0	0
Prevotella	0.0599266	0.195817	0.0498717	0.126705	0.0529688	0.209563	0.0711058	0.2284	0.14726	0.0515475	0.0512717	0.163679	0.0854034	0.143951	0.130354	0.118368	0.0975796	0.118962	0.0908127	0.072718	0.0904945	0.343501	0.0743938	0.00733968	0.216945	0.0665875	0.321291	0.260686	0.329289	0.343565	0.0971766	0.170722	0.205235	0.16947	0.0880338	0.26145	0.227509	0.363611	0.198914	0.438748	0.334868	0.380094	0.028086	0.162937	0.237224	0.324431	0.137163	0.125305	0.215036
Hpunavirus	0	4.24e-05	0	0	0	0	0	4.24e-05	0	0	0	0	0	0	2.12e-05	0	8.49e-05	0	0	0	0	0	0	0	0	0	0	0	0	0	0	0	0	0	2.12e-05	0	0	0	0	0	0	0	0	0	6.36e-05	0	0	0	0
Janthinobacterium	0	0	0	0	2.12e-05	0	0	0	0	0	4.24e-05	0	2.12e-05	2.12e-05	0	4.24e-05	2.12e-05	0	4.24e-05	2.12e-05	2.12e-05	0	2.12e-05	0	0	0	4.24e-05	4.24e-05	2.12e-05	0	0	0	0	0	0	0	0	0	2.12e-05	0	0	2.12e-05	2.12e-05	2.12e-05	0	0	0	2.12e-05	0
Candidatus_Hodgkinia	0	0	0	0	0	0	0	0	0	0	0	0	0	0	0	0	0	0	0	0	0	0	0	0	0	0	0	0	0	0	0	0	0	0	0	0	0	0	0	0	0	0	0	0	0	0	0	0	0
Haloactinobacterium	0	2.12e-05	0	0	0	0	2.12e-05	0	0	0	0	0	2.12e-05	0	0	0	2.12e-05	2.12e-05	0	0	0	0	4.24e-05	2.12e-05	0	0	0	0	2.12e-05	0	0	0	0	0	2.12e-05	0	0	0	0	0	0	0	0	0	0	0	0	0	0
Chiangmaivirus	0	0	0	0	0	0	0	0	0	0	0	0	0	0	0	0	0	0	0	0	0	0	0	0	0	0	0	0	0	0	0	0	0	0	0	0	0	0	0	0	0	0	0	0	0	0	0	0	0
Roseimaritima	0	0	0	0	0	0	0	0	0	0	0	0	0	0	0	6.36e-05	4.24e-05	0	0	0	0	0	0	0	0	0	0	0	0	0	2.12e-05	0	0	0	0	0	0	0	0	0	0	0	0	0	0	0	0	0	0
Salinigranum	0	0	0	0	0	0	0	0	0	0	0	0	0	0	0	2.12e-05	0	0	0	0	0	0	0	0	0	0	0	0	0	0	0	0	0	0	0	0	0	0	0	0	0	0	0	0	0	0	0	0	0
Rhodanobacter	0	0	0	0	0	0	0	0	2.12e-05	0	0	0	0	0	0	0	0	0	0	0	0	0	0	0	0	0	0	0	2.12e-05	0	0	0	0	0	0	0	0	0	0	0	0	0	0	0	0	0	0	0	0
Nocardioides	2.12e-05	4.24e-05	0	6.36e-05	0	2.12e-05	4.24e-05	4.24e-05	0	2.12e-05	6.36e-05	0	0	8.49e-05	2.12e-05	0.000169704	0.000190917	2.12e-05	0	0.000106065	0	0	8.49e-05	0.000106065	0	0.000127278	0	2.12e-05	2.12e-05	4.24e-05	2.12e-05	2.12e-05	0	2.12e-05	0.000106065	0	4.24e-05	0	0	2.12e-05	2.12e-05	0	0	4.24e-05	8.49e-05	2.12e-05	0	0	2.12e-05
Kocuria	0	6.36e-05	4.24e-05	6.36e-05	4.24e-05	0	4.24e-05	2.12e-05	0	4.24e-05	4.24e-05	6.36e-05	4.24e-05	0.000106065	6.36e-05	0.000403046	0.000509111	4.24e-05	0	2.12e-05	4.24e-05	4.24e-05	0.000339407	2.12e-05	6.36e-05	0	0	0.000106065	4.24e-05	4.24e-05	2.12e-05	0	6.36e-05	0	4.24e-05	2.12e-05	2.12e-05	2.12e-05	4.24e-05	2.12e-05	6.36e-05	0	2.12e-05	4.24e-05	6.36e-05	2.12e-05	0	0	0
Riemerella	6.36e-05	2.12e-05	0	0	0.000106065	0	0	0	0	0	0	0	2.12e-05	0	2.12e-05	0	0	0	0	0	2.12e-05	0	0	0	0	0	2.12e-05	2.12e-05	2.12e-05	8.49e-05	2.12e-05	8.49e-05	0	4.24e-05	0	0	0	2.12e-05	0	0	0.000106065	0	8.49e-05	2.12e-05	0	2.12e-05	0	0	0
Brevibacterium	2.12e-05	0.000106065	4.24e-05	0.000106065	0	6.36e-05	2.12e-05	4.24e-05	0	2.12e-05	4.24e-05	4.24e-05	4.24e-05	0	0	4.24e-05	0.000127278	2.12e-05	2.12e-05	6.36e-05	2.12e-05	2.12e-05	0.000106065	2.12e-05	2.12e-05	8.49e-05	0	0	0.000106065	6.36e-05	2.12e-05	4.24e-05	2.12e-05	0	2.12e-05	0	4.24e-05	4.24e-05	2.12e-05	4.24e-05	0	0	2.12e-05	6.36e-05	0.000127278	4.24e-05	0	2.12e-05	2.12e-05
Thiobacillus	0	0	0	0	0	0	0	0	0	0	0	0	0	0	0	0	0	0	0	0	0	0	0	0	0	0	0	0	0	0	0	0	0	0	0	0	0	0	0	0	0	0	2.12e-05	0	0	0	0	0	0
Thauera	0	2.12e-05	2.12e-05	0	6.36e-05	0	4.24e-05	0	0	0	2.12e-05	4.24e-05	0	0	0	0	0	0	0	2.12e-05	4.24e-05	0	0	0	0	0	2.12e-05	2.12e-05	0	0	0	0	2.12e-05	2.12e-05	0	0	0	0	0	0	2.12e-05	0	0	0	2.12e-05	0	2.12e-05	2.12e-05	0
Youhaiella	0	2.12e-05	0	0	0	0	0	0	0	0	0	0	0	0	0	0	0	0	0	0	0	0	0	0	0	0	0	0	0	0	0	0	0	0	0	0	0	0	0	0	0	0	0	0	0	0	0	0	0
Anaerohalosphaera	0	0	0	0	0	0	0	0	0	0	0	0	0	0	0	0	0	0	0	0	0	0	0	0	0	4.24e-05	0	0	0	0	0	0	0	0	0	0	0	0	0	0	0	0	0	0	2.12e-05	0	0	0	0
Fischerella	0	0	0	0	0	0	0	0	0	2.12e-05	2.12e-05	0	2.12e-05	0	0	0	0	0	0	0	0	0	0	0	0	0	0	0	0	0	0	0	0	0	0	0	0	0	0	0	0	0	0	2.12e-05	0	0	2.12e-05	0	0
Halomonas	2.12e-05	6.36e-05	0	2.12e-05	6.36e-05	2.12e-05	2.12e-05	0	2.12e-05	2.12e-05	6.36e-05	0	2.12e-05	6.36e-05	6.36e-05	2.12e-05	2.12e-05	0	0	0	2.12e-05	0	2.12e-05	8.49e-05	2.12e-05	4.24e-05	0.000106065	2.12e-05	6.36e-05	0	2.12e-05	4.24e-05	0	2.12e-05	2.12e-05	2.12e-05	0	4.24e-05	2.12e-05	8.49e-05	0	0	2.12e-05	4.24e-05	0	0	4.24e-05	4.24e-05	0
Candidatus_Pelagibacter	0	0	2.12e-05	0	0	0	4.24e-05	0	0	0	0	0	0	0	0	0	0	2.12e-05	0	2.12e-05	0	0	0	0	0	0	2.12e-05	2.12e-05	0	0	0	0	0	0	0	0	2.12e-05	0	0	2.12e-05	2.12e-05	0	0	2.12e-05	0	0	2.12e-05	0	2.12e-05
Hirschia	0	0	0	0	0	0	0	0	0	0	0	0	0	0	0	0	0	0	0	0	0	0	0	0	0	0	0	0	0	0	0	0	0	0	0	0	0	0	0	0	0	0	0	0	0	0	0	0	0
Eggerthella	0	0	0	0	2.12e-05	0	0	0	0	0	0	0	0	2.12e-05	0	0	0	0	0	2.12e-05	0	0	0	0	0	0	0	0	0	0	0	0	0	2.12e-05	4.24e-05	0	0	2.12e-05	0	2.12e-05	0	0	0	2.12e-05	0	0	0	0	0
Acidiphilium	0	0	0	0	0	0	0	0	4.24e-05	0	0	0	0	0	0	0	0	0	0	0	0	0	0	2.12e-05	0	0	0	0	0	0	0	0	0	0	0	0	0	0	0	0	0	0	0	0	0	0	0	0	0
Nakamurella	0	2.12e-05	0	0	0	0	0	2.12e-05	0	2.12e-05	0	2.12e-05	0	0	0	2.12e-05	0	0	0	0	0	0	2.12e-05	0	0	2.12e-05	0	0	0	0	0	0	0	0	0	0	0	0	0	0	0	0	0	0	2.12e-05	0	0	0	0
Fuerstia	0	0	6.36e-05	0	0	0	0	0	0	0	0	0	0	0	0	0	0	0	0	0	0	0	0	0	0	0	0	0	0	0	0	0	0	0	0	0	0	0	0	0	0	0	0	2.12e-05	0	0	0	0	0
Mixta	0	0	0	0	0	2.12e-05	0	0	0	0	0	0	0	0	0	0	4.24e-05	0	0	0	0	0	2.12e-05	0	0	0	0	4.24e-05	0	0.000742453	2.12e-05	0	0	0	0	0	0	2.12e-05	0	0	0	0	0	0	0	0	0	0	0
Defluviimonas	0	0	0	0	0	0	0	0	0	0	0	0	0	0	0	0	0	0	0	0	0	0	0	2.12e-05	0	0	0	0	0	0	0	0	0	0	0	0	0	0	0	0	0	0	0	0	0	0	0	0	0
Hymenobacter	2.12e-05	4.24e-05	8.49e-05	8.49e-05	4.24e-05	0	2.12e-05	2.12e-05	0	2.12e-05	0	0	0.000127278	0	8.49e-05	0	0	0.000106065	0	0	6.36e-05	2.12e-05	2.12e-05	0	2.12e-05	2.12e-05	0.000148491	2.12e-05	0.000127278	4.24e-05	0	4.24e-05	0	6.36e-05	2.12e-05	0	2.12e-05	2.12e-05	2.12e-05	0	6.36e-05	4.24e-05	0	0	0	2.12e-05	2.12e-05	4.24e-05	2.12e-05
Buttiauxella	0	0	0	0	0	0	0	0	0	0	0	0	0	0	0	0	0	0	0	0	0	0	0	0	0	0	0	0	0	2.12e-05	0	0	0	0	0	0	0	0	2.12e-05	0	0	0	0	0	0	0	0	0	0
Zhihengliuella	0	0	0	0	0	0	0	0	0	0	0	0	0	0	0	0	2.12e-05	0	0	0	0	0	2.12e-05	2.12e-05	0	0	0	0	0	0	0	0	0	0	0	0	0	0	0	0	0	0	0	0	0	0	0	0	0
Tistrella	0	0	0	0	0	0	0	0	0	0	0	0	0	0	0	0	0	0	0	0	0	0	2.12e-05	2.12e-05	0	0	0	0	0	0	0	0	0	0	0	0	0	0	0	0	0	0	0	0	0	0	0	0	0
Lutibacter	0	0	0	0	0	0	0	0	0	0	0	0	0	0	0	0	0	0	0	2.12e-05	0	0	0	0	0	0	0	0	0	0	4.24e-05	0	0	0	0	0	0	0	0	0	2.12e-05	0	0	0	0	0	0	0	0
Mariniblastus	0	0	0	0	0	0	0	0	0	0	0	0	0	0	0	0	0	0	0	0	0	0	0	0	0	0	0	0	0	0	0	0	0	0	0	0	0	0	0	0	0	0	0	0	0	0	0	0	0
Haematospirillum	0	0	0	0	0	0	0	0	0	0	0	0	0	0	0	0	0	0	0	0	0	0	0	0	0	0	0	0	0	0	0	0	0	0	0	0	0	0	0	0	0	0	0	0	0	0	0	0	0
Rickettsia	0	0	4.24e-05	0	0	4.24e-05	0	0	0	4.24e-05	0	0	0	0	0	0	0	0	0	0	0	0	0	0	0	0	0	0	0	4.24e-05	0	0	0	0	2.12e-05	2.12e-05	2.12e-05	0	0	0	0	0	0	0	2.12e-05	0	0	0	0
Cohaesibacter	0	0	0	0	6.36e-05	0	0	0	0	0	0	0	0	0	0	0	0	0	0	0	0	0	0	0	0	0	0	0	0	0	0	0	0	0	0	0	0	0	0	0	0	0	0	0	0	0	0	0	0
Candidatus_Sulcia	0	0	0	0	0	0	0	0	0	0	0	2.12e-05	0	0	0	0	0	0	0	0	0	0	0	0	0	0	0	0	0	0	0	0	0	0	0	4.24e-05	0	6.36e-05	0	0	0	0	0	0	0	0	0	0	2.12e-05
Varicellovirus	0	0	0	0	0	0	0	0	0	0	0	0	0	0	0	0	0	0	0	0	0	0	0	0	0	0	0	0	0	0	0	0	0	0	0	0	0	0	0	0	0	0	0	0	0	0	0	0	0
Citrobacter	0	0	0	0	0	0	2.12e-05	2.12e-05	2.12e-05	0	2.12e-05	0	0	2.12e-05	0	2.12e-05	0	0	0	2.12e-05	2.12e-05	2.12e-05	0	2.12e-05	0	0	2.12e-05	0	2.12e-05	0.00222736	0	0	0	4.24e-05	0	4.24e-05	2.12e-05	0	0	0	0.000127278	2.12e-05	8.49e-05	0	4.24e-05	0	4.24e-05	0	0
Rhodomicrobium	0	0	0	0	0	0	0	0	0	0	0	0	0	0	0	0	0	0	0	0	0	0	0	0	0	0	0	0	0	0	0	0	0	0	0	0	0	0	0	0	0	0	0	0	0	0	0	0	0
Aquicella	0	0	0	0	0	0	0	0	0	0	2.12e-05	0	0	0	0	0	0	0	0	0	0	0	0	0	0	2.12e-05	0	2.12e-05	0	0	0	0	0	0	0	0	0	0	0	0	0	0	0	0	0	0	0	0	2.12e-05
Pedobacter	0	0	4.24e-05	2.12e-05	0	2.12e-05	0	0	0	0	0	8.49e-05	2.12e-05	2.12e-05	0	6.36e-05	0	4.24e-05	2.12e-05	0	0.000106065	4.24e-05	2.12e-05	0	0	8.49e-05	0	2.12e-05	0	4.24e-05	2.12e-05	4.24e-05	8.49e-05	0	0	0	4.24e-05	4.24e-05	2.12e-05	0	2.12e-05	2.12e-05	0	2.12e-05	4.24e-05	2.12e-05	2.12e-05	4.24e-05	2.12e-05
Tomitella	2.12e-05	0	0	0	2.12e-05	0	0	0	0	2.12e-05	0	0	0	0	0	0	0	2.12e-05	0	0	0	0	0	0	0	0	0	0	0	0	0	0	0	0	0	0	0	0	0	0	0	0	0	0	0	0	0	0	0
Mimivirus	0	0	0	0	0	0	0	0	0	0	0	0	0	0	0	0	0	0	0	0	0	0	0	0	0	0	0	0	0	0	0	0	0	0	0	0	0	0	0	0	0	0	0	0	0	0	0	0	0
Streptobacillus	0	0	2.12e-05	2.12e-05	0	0	2.12e-05	0	0	0	2.12e-05	0	0.00167582	4.24e-05	0	2.12e-05	0	0	0	0	4.24e-05	0	0	0	2.12e-05	0	4.24e-05	0	0	0	0	4.24e-05	0	0	0	0	0	0	6.36e-05	2.12e-05	2.12e-05	0	0	6.36e-05	0	0	0	0	0
Carnobacterium	0	8.49e-05	2.12e-05	0	2.12e-05	6.36e-05	0	0.000106065	2.12e-05	4.24e-05	0.000106065	2.12e-05	4.24e-05	0	0.000106065	8.49e-05	4.24e-05	2.12e-05	6.36e-05	0	2.12e-05	2.12e-05	6.36e-05	2.12e-05	2.12e-05	0.000148491	0	6.36e-05	0	6.36e-05	4.24e-05	2.12e-05	2.12e-05	2.12e-05	0	4.24e-05	4.24e-05	4.24e-05	0.000148491	0	6.36e-05	2.12e-05	2.12e-05	0.000106065	6.36e-05	4.24e-05	0	4.24e-05	4.24e-05
Colwellia	2.12e-05	0	2.12e-05	0	4.24e-05	0	0	0	4.24e-05	0	0	0	0	0	0	0	0	0	0	0	0	0	0	0	2.12e-05	0	0	2.12e-05	0	4.24e-05	0.000106065	0	2.12e-05	2.12e-05	2.12e-05	0	4.24e-05	2.12e-05	0	0	0	4.24e-05	2.12e-05	2.12e-05	0	0	4.24e-05	0	2.12e-05
Aliiarcobacter	0	0	0	0	0	0	0	0	0	0	0	0	0	0	0	0	0	0	0	0	0	0	0	0	0	0	0	0	0	0	0	0	0	0	0	0	0	0	0	0	0	0	0	0	0	0	0	0	0
Tetrasphaera	0	0	0	0	0	0	0	0	0	2.12e-05	2.12e-05	0	0	0	0	0	0	0	0	0	0	0	2.12e-05	0	0	0.000127278	0	0	0	0	0	0	0	0	0	0	0	0	0	0	0	0	0	0	0	0	0	0	0
Marinobacterium	0	0	0	0	0	0	0	0	0	0	0	0	0	0	0	0	0	0	0	0	0	0	0	0	0	0	0	0	0	0	0	0	0	0	0	0	0	0	0	0	0	0	0	0	0	0	0	0	0
Methylorubrum	0	0	0.000275768	0	0	2.12e-05	2.12e-05	0	0	0	2.12e-05	0	0	0	0	0	2.12e-05	0	0	0	2.12e-05	0	2.12e-05	0	2.12e-05	0	0	0	0	0	0	0	0	2.12e-05	8.49e-05	0	0	0	0	0	2.12e-05	0	0	0	0	0	0	0	0
Salinimonas	0	6.36e-05	0	0	2.12e-05	0	0	0	2.12e-05	0	0	0	0	0	0	0	0	2.12e-05	0	0	2.12e-05	0	0	0	0	4.24e-05	0	0	0	0	0	0	0	0	2.12e-05	0	0	0	2.12e-05	0	0	0	0	0	0	0	0	0	0
Acidibrevibacterium	0	0	0	0	0	0	0	0	0	0	0	0	0	0	0	0	0	0	0	0	0	0	0	0	0	0	0	0	0	0	0	0	0	0	0	0	0	0	0	0	0	0	0	0	0	0	0	0	0
Desulfallas	0	0	0	0	0	0	0	0	0	0	0	0	0	0	0	0	0	0	0	0	0	0	0	0	0	0	0	0	0	0	0	0	0	0	0	0	0	0	0	0	0	0	0	0	0	0	0	0	0
Gynuella	0	0	0	0	0	0	2.12e-05	0	2.12e-05	0	0	2.12e-05	0	0	0	0	0	0	0	0	0	0	0	0	0	0	0	0	0	2.12e-05	0	0	0	0	0	0	0	2.12e-05	0	0	0	0	0	0	0	0	0	2.12e-05	0
Anaerobutyricum	0	0	0	2.12e-05	0	2.12e-05	0	0	4.24e-05	0	6.36e-05	2.12e-05	2.12e-05	0	0	0	0	6.36e-05	0	0	6.36e-05	0	2.12e-05	0	4.24e-05	0	0	0	0	6.36e-05	0	0	0	0	4.24e-05	0	0	2.12e-05	4.24e-05	0	0	2.12e-05	0.000551537	4.24e-05	0	0	0	0	0
Hippea	0	0	0	0	0	0	0	0	0	0	0	0	0	0	0	0	0	0	0	0	0	0	0	0	0	0	0	0	0	2.12e-05	0	0	0	0	0	0	0	0	0	0	0	0	0	0	0	0	0	0	0
Trueperella	2.12e-05	2.12e-05	0	2.12e-05	0	0	4.24e-05	0	0	2.12e-05	0	2.12e-05	2.12e-05	2.12e-05	2.12e-05	0.000127278	0	4.24e-05	0	2.12e-05	2.12e-05	0	0	8.49e-05	8.49e-05	0	0	0	0	0	2.12e-05	6.36e-05	0	2.12e-05	0	0	0	0.000127278	2.12e-05	2.12e-05	0	0	2.12e-05	4.24e-05	2.12e-05	0	0	2.12e-05	0
Nocardia	2.12e-05	0	0.000106065	2.12e-05	0	0	4.24e-05	2.12e-05	2.12e-05	0	4.24e-05	0	6.36e-05	0	0	2.12e-05	4.24e-05	2.12e-05	0	6.36e-05	0	2.12e-05	4.24e-05	2.12e-05	2.12e-05	6.36e-05	0	0	0	0	2.12e-05	2.12e-05	2.12e-05	2.12e-05	6.36e-05	0	0	4.24e-05	6.36e-05	2.12e-05	4.24e-05	0	2.12e-05	0	2.12e-05	2.12e-05	0	0	0
Pseudoclostridium	0	0	0	0	0	0	0	0	0	0	0	0	0	0	0	2.12e-05	0	0	6.36e-05	0	0	0	0	0	0	0	0	0	0	0	2.12e-05	0	0	0	0	0	0	0	0	0	0	0	0	2.12e-05	0	0	0	0	0
Dermatophilus	0	0	0	0	0	0	2.12e-05	0	0	0	0	0	0	0	0	0	0	0	0	0	0	0	0	0	0	2.12e-05	0	0	0	0	0	0	0	0	0	0	0	0	2.12e-05	0	2.12e-05	0	0	0	2.12e-05	0	0	0	0
Frischella	2.12e-05	0	0	0	0	0	0	0	0	0	0	0	2.12e-05	0	0	0	0	0	0	0	0	0	0	0	2.12e-05	4.24e-05	0	0	0	0	0	0	0	0	0	0	0	2.12e-05	0	0	0	0	0	0	2.12e-05	0	0	0	0
Labilibaculum	0	0	0	0	0	2.12e-05	0	0	0	0	0	0	0	0	0	0	0	0	0	0	2.12e-05	0	0	0	0	0	0	0	0	0	0	2.12e-05	0	0	2.12e-05	0	0	0	0	2.12e-05	0	0	0	0	2.12e-05	0	0	0	0
Litoreibacter	0	0	0	0	0	0	0	0	0	0	0	0	0	0	0	0	0	0	0	0	0	0	0	0	0	0	0	0	0	0	0	0	0	0	0	0	0	0	0	0	0	0	0	0	0	0	0	0	0
Gardnerella	0	2.12e-05	2.12e-05	0	0	2.12e-05	0	4.24e-05	0	2.12e-05	0	0	0	0	0	0	0	0	2.12e-05	2.12e-05	0	0	0	2.12e-05	0	0	0	0	0	0	0	0	0	0	0	0	0	0	6.36e-05	2.12e-05	0	2.12e-05	0	4.24e-05	2.12e-05	0	0	2.12e-05	0
Ralstonia	8.49e-05	0	6.36e-05	4.24e-05	4.24e-05	2.12e-05	2.12e-05	0	6.36e-05	0	2.12e-05	4.24e-05	0	6.36e-05	2.12e-05	2.12e-05	0	2.12e-05	0	0	2.12e-05	0	2.12e-05	0	6.36e-05	0.000233343	0	2.12e-05	6.36e-05	4.24e-05	0	2.12e-05	0	4.24e-05	6.36e-05	0	2.12e-05	2.12e-05	0	0	2.12e-05	2.12e-05	2.12e-05	0	0	4.24e-05	0	0	0
Mycoavidus	0	0	0	0	0	0	0	0	0	0	0	0	0	0	0	0	0	0	0	0	0	0	0	0	0	0	0	0	0	2.12e-05	0	0	0	0	0	0	0	0	0	0	0	0	0	0	0	0	0	0	0
Zobellella	0	0	0	0	0	0	0	0	0	0	0	0	0	0	0	0	0	0	0	0	0	0	0	0	0	0	0	0	0	0	0	0	0	4.24e-05	0	0	0	0	0	0	0	0	0	0	0	0	0	0	0
Herminiimonas	0	0	2.12e-05	2.12e-05	0	0	0	0	0	0	2.12e-05	0	0	0	0	0	0	0	4.24e-05	0	0	0	0	0	0	2.12e-05	0	2.12e-05	0	2.12e-05	0	0	0	0	2.12e-05	0	0	0	0	0	0	0	0	2.12e-05	0	0	0	0	0
Alkaliphilus	0	0	0	0	0	2.12e-05	0	0	2.12e-05	0	0	0	0	0	0	0	2.12e-05	2.12e-05	2.12e-05	2.12e-05	4.24e-05	4.24e-05	0	0	0	0	0	0	0	4.24e-05	0	0	0	0	0	2.12e-05	4.24e-05	2.12e-05	2.12e-05	4.24e-05	2.12e-05	2.12e-05	4.24e-05	2.12e-05	0	4.24e-05	0	0	0
Oscillatoria	0	0	0	0	0	0	0	0	0	0	0	0	0	0	0	0	0	0	0	0	0	0	0	0	0	0	0	0	0	0	0	0	0	0	0	0	0	0	0	0	0	0	0	0	0	0	0	0	0
Haemophilus	0.113171	0.0511444	0.0528415	0.0784243	0.0591841	0.0321164	0.0506778	0.0467321	0.101971	0.0785092	0.0848518	0.0391379	0.055281	0.0793152	0.0739696	0.0381833	0.0333892	0.00840033	0.0547294	0.074712	0.024607	0.00748817	0.0227615	0.0298254	0.28175	0.0690906	0.0299315	0.024904	0.0690482	0.0254343	0.123969	0.0911309	0.0799728	0.0711695	0.143357	0.11979	0.119684	0.0406865	0.033771	0.0216584	0.0801213	0.0355105	0.0522687	0.0623873	0.00581235	0.0465412	0.0394349	0.0713392	0.0370166
Myxococcus	0	0	0	0	2.12e-05	0	0	0	0	0	0	4.24e-05	0	0	0	0	0	4.24e-05	4.24e-05	0	2.12e-05	0	0	2.12e-05	0	0	0	0	2.12e-05	0	0	0	0	0	0	0	0	0	2.12e-05	0	0	0	0	0	0	0	0	0	0
Candidatus_Korarchaeum	0	0	0	0	0	0	0	0	0	0	0	0	0	0	0	0	0	0	0	0	0	0	0	0	0	0	0	0	0	0	0	0	0	0	0	0	0	0	0	0	0	0	0	0	0	8.49e-05	0	0	0
Thermosulfidibacter	0	0	0	0	0	0	0	0	0	0	0	0	0	0	0	0	0	0	0	0	0	0	0	0	0	0	0	0	0	0	0	0	0	0	0	0	0	0	2.12e-05	0	0	0	0	0	0	0	0	0	0
Kuravirus	0	0	0	0	0	0	0	0	0	0	0	0	0	0	0	0	0	0	0	0	0	0	0	0	0	0	0	0	0	0	0	0	0	0	0	0	0	0	0	0	0	0	0	0	0	0	0	0	0
Candidatus_Mikella	0	0	0	0	0	0	0	0	0	0	0	0	2.12e-05	0	0	0	0	2.12e-05	0	0	0	0	0	0	0	0	0	0	0	0	0	0	0	0	0	0	0	0	0	0	0	0	0	0	0	0	0	0	0
Haloplanus	0	0	0	0	2.12e-05	0	0	0	0	0	0	0	0	0	0	0	0	0	0	0	0	0	0	0	0	2.12e-05	0	0	0	0	0	0	0	0	0	0	0	0	2.12e-05	0	0	0	0	0	0	0	0	0	0
Lonsdalea	0	0	0	0	0	0	0	0	0	0	0	0	0	0	0	2.12e-05	0	0	0	0	0	0	0	0	0	0	0	0	0	2.12e-05	0	0	0	0	0	0	0	0	0	0	0	0	0	0	0	0	0	0	0
Woeseia	0	0	0	0	0	0	0	0	0	0	0	0	0	0	0	0	0	0	0	0	0	0	0	0	0	0	0	0	2.12e-05	0	0	0	0	0	0	0	0	0	0	0	0	0	0	0	0	2.12e-05	0	0	0
Haliangium	0	0	0	0	0	0	0	0	0	0	0	0	0	0	0	0	0	0	0	0	0	0	0	0	0	0	2.12e-05	0	0	0	0	0	0	0	0	0	0	0	0	0	2.12e-05	0	0	0	0	0	0	0	0
Mesotoga	0	0	0	0	0	0	0	0	0	0	0	0	0	0	0	0	0	0	0	0	0	0	0	0	0	0	0	0	0	0	0	0	0	0	0	0	0	0	0	0	0	0	0	0	0	0	0	0	0
Sulfuriflexus	0	0	0	0	0	0	0	0	0	0	0	0	0	0	0	0	0	0	0	0	0	0	0	0	0	0	0	0	0	0	0	0	0	0	0	0	0	0	0	0	0	0	0	0	0	0	0	0	0
Barnesiella	2.12e-05	2.12e-05	0	0	6.36e-05	2.12e-05	0	0	0	0	0	4.24e-05	0	2.12e-05	2.12e-05	0	0	0	2.12e-05	0	6.36e-05	6.36e-05	2.12e-05	0	6.36e-05	0.000106065	8.49e-05	0	2.12e-05	0.000106065	2.12e-05	2.12e-05	6.36e-05	0	2.12e-05	0	2.12e-05	4.24e-05	2.12e-05	6.36e-05	2.12e-05	0	4.24e-05	0	2.12e-05	8.49e-05	4.24e-05	6.36e-05	0
Paucibacter	0	0	0	0	0	0	0	2.12e-05	0	0	0	0	0	2.12e-05	0	2.12e-05	0	0	2.12e-05	0	0	0	0	0	0	0	0	0	0	0	0	0	0	0	0	0	0	0	0	0	0	0	0	0	0	2.12e-05	0	0	2.12e-05
Vampirococcus	0	0	0	0	0	0	0	0	0	0	0	0	0	0	0	0	0	0	0	0	0	0	0	0	0	0	0	0	0	0	0	0	0	0	0	0	0	0	0	0	0	0	0	0	0	0	0	0	0
Ancylobacter	0	0	0	0	0	0	0	0	0	0	0	0	0	0	0	0	0	0	0	0	0	0	0	0	0	0	0	0	0	2.12e-05	0	0	0	0	0	0	0	0	0	0	0	0	0	0	0	0	0	0	0
Propionimicrobium	0	4.24e-05	0	0	0	2.12e-05	0	0	0	2.12e-05	2.12e-05	0	0	0	0	2.12e-05	2.12e-05	2.12e-05	0	0	0	0	0	0	2.12e-05	0	0	2.12e-05	0	0	0	0	0	0	0	0	0	4.24e-05	2.12e-05	0	0	0	0	0	2.12e-05	2.12e-05	2.12e-05	2.12e-05	0
Peptoniphilus	0	0	0	0	0	2.12e-05	2.12e-05	0	0	0	0	0	4.24e-05	4.24e-05	0	0	0	0	0	0	0	4.24e-05	0	0	2.12e-05	0	4.24e-05	0	4.24e-05	4.24e-05	0	0	2.12e-05	2.12e-05	0	0	4.24e-05	2.12e-05	2.12e-05	2.12e-05	0	0	0	2.12e-05	0	0	0	0	0
Oceanicoccus	0	0	0	0	0	0	0	0	0	0	0	0	0	0	0	0	0	0	0	0	0	0	0	0	0	0	0	0	0	0	0	0	0	0	0	0	0	0	0	0	0	0	0	0	0	0	0	0	0
Guyparkeria	0	0	0	0	0	0	0	0	0	0	0	0	2.12e-05	0	0	0	0	0	0	0	0	0	0	0	0	0	0	0	0	0	0	0	0	0	0	0	0	0	0	0	0	0	0	0	0	2.12e-05	0	0	0
Arachidicoccus	0	0	0	0	0	0	0	0	0	0	0	2.12e-05	2.12e-05	0	0	0	0	0	2.12e-05	0	0	0	0	0	0	2.12e-05	0	4.24e-05	0	0	0	0	0	0	2.12e-05	0	4.24e-05	2.12e-05	2.12e-05	0	0	0	0	2.12e-05	0	2.12e-05	0	0	2.12e-05
Palaeococcus	0	0	0	0	0	0	0	0	0	0	0	0	4.24e-05	0	0	0	0	0	0	0	0	0	0	0	0	0	0	0	0	0	0	0	0	0	0	0	0	0	0	0	0	0	0	0	0	0	0	0	0
Fusobacterium	0.0484292	0.034662	0.10808	0.0119217	0.0554082	0.0133429	0.054984	0.0334953	0.0749666	0.0298254	0.0252858	0.0278526	0.0632358	0.0304618	0.0445684	0.014446	0.00560022	0.0466897	0.0143824	0.00366984	0.0372287	0.0117308	0.00320316	0.0113914	0.0313103	0.0521839	0.0221463	0.0161643	0.0117308	0.0454382	0.0361681	0.134533	0.0134066	0.0429987	0.0707664	0.0322861	0.049808	0.0367621	0.0365711	0.0394349	0.0888823	0.0733332	0.0248192	0.030483	0.00833669	0.0270253	0.1455	0.0354893	0.0980251
Cryobacterium	0	0	2.12e-05	2.12e-05	0	0	2.12e-05	0	0	0	0	0	0	0	2.12e-05	2.12e-05	4.24e-05	2.12e-05	0	0	0	0	4.24e-05	0	0	0	0	2.12e-05	0	0	0	4.24e-05	0	0	2.12e-05	0	0	0	0	0	2.12e-05	0	0	2.12e-05	2.12e-05	0	0	0	2.12e-05
Kozakia	0	0	0	0	2.12e-05	0	0	0	0	4.24e-05	0	0	0	0	0	0	0	0	0	0	0	0	0	0	0	0	0	0	0	0	0	0	0	0	0	0	0	0	0	0	0	0	0	0	0	0	0	0	0
Pantoea	8.49e-05	0	2.12e-05	4.24e-05	6.36e-05	0	0	2.12e-05	0	2.12e-05	4.24e-05	2.12e-05	2.12e-05	4.24e-05	6.36e-05	2.12e-05	0	2.12e-05	0	4.24e-05	0	6.36e-05	0	0	2.12e-05	8.49e-05	4.24e-05	0	2.12e-05	0.0036062	8.49e-05	2.12e-05	4.24e-05	4.24e-05	0	2.12e-05	0	0	2.12e-05	2.12e-05	2.12e-05	0	2.12e-05	2.12e-05	2.12e-05	0	0	8.49e-05	2.12e-05
Fictibacillus	0	0	0	0	0	0	0	0	0	0	0	0	0	0	0	0	0	0	0	0	0	0	2.12e-05	0	0	0	0	0	0	0	0	4.24e-05	0	0	0	0	0	0	2.12e-05	0	0	0	0	0	0	0	0	0	0
Proteiniphilum	0	2.12e-05	0	0	2.12e-05	0	0	4.24e-05	0	0	0	0	0	6.36e-05	0	0	0	4.24e-05	4.24e-05	0	4.24e-05	4.24e-05	2.12e-05	0	0	4.24e-05	0	0	0	0	2.12e-05	4.24e-05	0	0	0	0	0	2.12e-05	0	0	4.24e-05	2.12e-05	0	4.24e-05	0	2.12e-05	0	0	0
Gemmatirosa	0	0	0	0	0	0	0	0	0	0	0	0	0	0	0	0	0	0	0	0	0	0	0	0	0	2.12e-05	0	0	0	0	0	0	0	0	0	0	0	0	0	0	0	0	0	0	0	0	0	0	0
Dactylococcopsis	0	0	0	0	0	0	0	0	0	0	0	0	0	0	0	0	0	0	0	0	0	0	0	0	0	0	0	0	0	0	0	0	0	0	0	0	0	0	0	0	0	0	0	0	0	0	0	0	0
Lymphocryptovirus	0	4.24e-05	0.000148491	0	2.12e-05	4.24e-05	0	0	0	0	0	0	0	0	0	6.36e-05	0	0	0	0	0	0.000169704	4.24e-05	0	0	0	0	0	0	0	0	0	4.24e-05	0	0	0	0.000296981	0	2.12e-05	0	0	0	0	0	0	4.24e-05	0	0	0
Haloterrigena	0	0	0	0	0	0	0	0	0	0	0	0	0	0	0	0	0	0	0	0	0	0	0	0	0	0	0	0	0	0	0	0	0	0	0	0	0	0	0	0	0	0	0	0	0	0	0	0	0
Luteimonas	0	0	0	0	0	2.12e-05	0	0	0	0	4.24e-05	0	0	0	0	0	0	0	0	0	0	0	0	0	0	0	4.24e-05	0	2.12e-05	0	6.36e-05	0	0	0	4.24e-05	0	0	0	0	0	0	0	0	0	0	0	0	0	0
Fipvunavirus	0	0	0	0	0	0	0	0	0	0	0	0	0	0	0	0	0	0	0	0	0	0	0	0	0	0	0	2.12e-05	0	0	0	0	0	0	0	0	0	0	0	0	0	0	0	0	0	0	0	0	0
Nitratifractor	0	0	0	0	0	0	0	0	0	2.12e-05	0	0	0	0	0	0	0	0	0	0	0	0	0	0	0	0	0	0	0	0	0	0	0	0	0	0	0	0	0	0	0	0	0	0	0	0	0	0	0
Rufibacter	0	0	0	0	0	0	0	0	0	0	0	0	0	0	0	0	0	0	2.12e-05	0	0	2.12e-05	0	0	2.12e-05	0	2.12e-05	2.12e-05	0	0	0	0	0	0	0	0	0	0	2.12e-05	0	0	4.24e-05	0	0	0	4.24e-05	2.12e-05	0	0
Aquimarina	0	0	0	0	0	0	0	2.12e-05	0	0	0	0	2.12e-05	0	0	0	2.12e-05	0	0	0	0	0	0	0	0	0	0	0	0	0	0	0	0	0	0	0	0	2.12e-05	0	0	0	0	0	0	2.12e-05	2.12e-05	2.12e-05	0	0
Oceanicola	0	0	0	0	0	0	0	0	0	0	0	0	0	0	0	0	0	2.12e-05	0	0	0	0	0	0	0	0	0	0	0	0	0	0	0	0	0	0	0	0	0	0	0	0	0	0	0	0	0	0	0
Sodalis	0	0	0	0	0	0	0	0	0	0	0	0	0	0	0	0	0	2.12e-05	0	0	0	0	2.12e-05	0	0	0	0	0	2.12e-05	0.000127278	0	0	0	0	2.12e-05	0	0	0	0	0	0	0	0	0	0	0	0	0	0
Sorangium	0	0	0	0	4.24e-05	0	0	0	4.24e-05	0	0	0	0	4.24e-05	0	0	4.24e-05	0	0	0	0	0	0	0	0	0	0	0	0	0	0	0	0	0	0	0	0	0	0	2.12e-05	0	0	0	0	0	0	0	0	0
Sphingorhabdus	0	0	0	4.24e-05	0	0	0	0	0	0	0	0	0	0	0	0	0	0	0	0	0	0	0	0	0	0	0	0	0	0	0	0	0	0	0	0	0	0	0	0	0	0	0	0	0	0	0	0	0
Brachyspira	0	0.00133642	0	0	0	0	0.00188795	0	0	0.000487898	0.00207887	6.36e-05	2.12e-05	0.00110307	0	0	0	2.12e-05	2.12e-05	4.24e-05	0	0.00110307	0	0.000403046	0.000487898	0	4.24e-05	0	0	0	0	0	0.000169704	0.0013152	0	0.000912157	2.12e-05	0	0.00171825	0	0	0.000530324	0.00103944	2.12e-05	0	0	4.24e-05	0	0.00129399
Corynebacterium	0.0142975	0.00899429	0.012749	0.000806092	0.00651238	0.000636389	0.00761545	0.00273647	0.00857004	0.0180098	0.010161	0.00449715	0.00248192	0.00857004	0.0040941	0.0165673	0.0142975	0.0254768	0.00216372	0.0114974	0.0114974	0.000466685	0.00447593	0.0599266	0.000678815	0.00464564	0.00443351	0.00377591	0.00140006	0.00697906	0.00186674	0.00118793	0.00519717	0.0183916	0.0251586	0.00570629	0.00676693	0.00250313	0.00248192	0.00093337	0.00263041	0.00330922	0.00159097	0.00600327	0.00195159	0.000848518	0.00123035	0.00322437	0.00863367
Candidatus_Symbiobacter	0	0	0	0	0	0	0	0	0	0	0	0	0	0	0	0	0	0	0	0	0	0	0	0	0	0	0	0	0	0	0	0	0	0	0	0	0	0	0	0	0	0	0	0	0	0	0	0	0
Chloriridovirus	0	0	0	0	0	0	0	0	0	0	0	0	0	0	0	0	0	0	0	0	0	0	0	0	0	0	0	0	0	0	0	0	0	0	0	0	0	0	0	0	0	0	0	0	0	0	0	0	0
Sulfuricaulis	0	0	0	0	0	0	0	0	0	0	0	0	0	0	0	0	0	0	0	0	0	0	0	0	0	0	0	0	0	0	0	0	0	0	0	0	0	0	0	0	0	0	0	0	0	0	0	0	0
Anseongella	0	0	2.12e-05	0	0	2.12e-05	0	0	0	0	0	0	0	0	0	0	0	2.12e-05	0	0	0	0	0	0	0	0	6.36e-05	0	0	0	0	0	0	2.12e-05	0	0	0	0	2.12e-05	0	0	0	0	0	0	2.12e-05	2.12e-05	0	0
Candidatus_Bipolaricaulis	0	0	0	0	0	0	0	0	0	0	0	0	0	0	0	0	0	0	0	0	0	0	0	0	0	0	0	0	0	0	0	0	0	0	0	0	0	0	0	0	0	0	0	0	0	0	0	0	8.49e-05
Mudcatvirus	0	0	0	0	0	0	0	0	0	0	0	0	0	0	0	0	0	0	0	0	0	0	0	0	0	0	0	0	0	0	0	0	0	0	0	0	0	0	0	0	0	0	0	0	0	0	0	0	0
Nankokuvirus	0	0	0	0	0	0	0	0	0	0	0	0	0	0	0	0	0	0	0	0	0	0	0	0	0	0	0	0	0	0	0	0	0	0	0	0	0	0	0	0	0	0	0	0	0	0	0	0	0
Phietavirus	0	0	0	0	0	0	0	0	0	0	0	0	0	0	0	0	0	0	0	0	0	0	0	0	0	0	0	0	0	0	0	0	0	0	0	0	0	0	0	0	0	0	0	0	0	0	0	0	0
Salipiger	0	0	0	0	0	0	0	0	0	0	0	0	0	0	0	0	0	2.12e-05	2.12e-05	4.24e-05	0	0	0	0	0	0	0	0	0	0	0	0	0	0	0	0	0	0	0	0	0	0	4.24e-05	0	0	0	0	0	0
Sinomonas	0	0	0	0	0	0	0	0	0	0	0	0	0	2.12e-05	2.12e-05	6.36e-05	0	0	0	2.12e-05	0	0	6.36e-05	2.12e-05	0	0	0	0	0	0	0	0	2.12e-05	0	0	2.12e-05	0	0	0	0	0	0	0	0	0	0	0	0	2.12e-05
Actinomyces	0.0217433	0.0178401	0.0168007	0.00878216	0.0128338	0.00581235	0.0240131	0.00960947	0.0054093	0.0331771	0.0311406	0.0110307	0.00820941	0.0770879	0.00727604	0.0370802	0.0318619	0.0411319	0.00581235	0.0484716	0.0210857	0.0172673	0.0233767	0.105725	0.0174158	0.00880338	0.00284254	0.00568507	0.0178825	0.0065548	0.00680936	0.00528203	0.00719119	0.0157188	0.0784667	0.00927006	0.00973675	0.0145733	0.00946098	0.00583356	0.00483655	0.00284254	0.00543052	0.0106277	0.0136611	0.00716998	0.00167582	0.0156552	0.00702149
Denitrobacterium	0	2.12e-05	0	0	0	0	0	0	0	0	0	0	0	2.12e-05	0	0	0	0	0	0	0	0	0	0	0	0	0	0	0	0	0	2.12e-05	0	0	6.36e-05	0	0	0	0	0	2.12e-05	0	0	0	0	0	0	0	0
Rhodopirellula	0	0	0	0	0	0	0	0	0	0	0	0	0	0	0	0	0	0	0	0	0	0	8.49e-05	0	0	0	0	0	0	0	0	0	0	0	0	0	0	0	0	0	0	2.12e-05	0	0	0	0	0	0	0
Saliniradius	0	0	0	0	0	0	0	0	0	0	0	0	0	0	2.12e-05	0	0	0	0	0	0	0	0	0	0	0	0	0	0	2.12e-05	0	0	0	0	0	2.12e-05	0	0	0	0	0	0	2.12e-05	2.12e-05	0	0	0	0	0
Ichthyobacterium	0	0	0	0	0	0	0	0	0	0	0	0	0	2.12e-05	0	0	0	0	0	0	0	0	0	0	0	0	0	0	0	0	0	0	0	2.12e-05	0	0	0	0	0	0	0	0	0	0	0	0	0	0	0
Zunongwangia	0	0	0	0	0	0	0	0	0	0	0	2.12e-05	0	0	0	0	0	0	0	0	0	4.24e-05	0	0	0	0	0	0	2.12e-05	0	0	0	0	0	0	0	2.12e-05	0	0	0	0	0	2.12e-05	0	0	0	0	0	0
Alicycliphilus	0	0	0	0	4.24e-05	0	0	0	0	0	2.12e-05	0	0	0	0	0	0	2.12e-05	0	2.12e-05	0	0	0	0	0	0	0	0	0	0	0	0	0	0	0	0	0	0	0	0	0	0	0	0	0	2.12e-05	0	0	0
Auricoccus	0	0	0	0	0	0	0	4.24e-05	0	0	0	0	0	0	0	0	0	0	2.12e-05	0	0	0	0	2.12e-05	0	0	0	0	2.12e-05	0	2.12e-05	0	2.12e-05	2.12e-05	0	0	0	0	0	0	0	0	0	0	6.36e-05	0	0	0	0
Sinimarinibacterium	0	0	0	0	0	0	0	0	0	0	0	0	2.12e-05	0	0	0	0	0	0	0	0	0	0	0	0	0	0	0	0	0	0	0	0	0	0	0	0	0	0	0	0	0	0	0	0	0	0	0	0
Stella	0	0	0	0	0	0	0	0	0	0	0	0	0	0	0	2.12e-05	0	0	0	0	0	0	0	0	0	0	0	0	0	0	0	0	0	0	0	0	0	0	0	0	0	0	0	0	0	0	0	0	0
Breoghania	0	0	0	0	0	0	0	0	0	0	0	0	0	0	0	0	0	0	0	0	0	0	0	2.12e-05	0	0	0	0	0	0	0	0	0	0	4.24e-05	0	0	0	0	0	0	0	0	0	0	0	0	0	0
Rivularia	0	0	0	0	0	0	0	0	0	0	0	0	0	0	0	0	0	0	0	0	2.12e-05	0	0	0	0	0	0	0	0	0	0	0	0	0	0	0	0	0	2.12e-05	0	0	0	0	0	0	0	0	0	0
Olsenella	0.000381833	0.000954583	0.00118793	6.36e-05	0.00112429	6.36e-05	0.00106065	0.000636389	0.000339407	0.00169704	0.000254555	0.00195159	0.000806092	0.00339407	4.24e-05	0.00243949	4.24e-05	0.000530324	0.000127278	0.00036062	0.000148491	0.000254555	4.24e-05	0.000657602	0.00101822	0.000275768	2.12e-05	0.00101822	2.12e-05	0.000106065	4.24e-05	0.000912157	0.000106065	0.000827305	0.00727604	0.000106065	0.00093337	0.00195159	0.0013152	0.000106065	4.24e-05	0.00021213	4.24e-05	0.000381833	0.00195159	0.000254555	2.12e-05	0.000381833	0.000318194
Paracoccus	2.12e-05	0	0	0	4.24e-05	0	0	2.12e-05	2.12e-05	0	2.12e-05	0	0	0	2.12e-05	0	0	2.12e-05	0	4.24e-05	2.12e-05	2.12e-05	4.24e-05	2.12e-05	0	0	0	0	0	8.49e-05	0	2.12e-05	2.12e-05	6.36e-05	4.24e-05	0	0	0	0	0	2.12e-05	0	0	2.12e-05	2.12e-05	0	2.12e-05	0	0
Jeotgalicoccus	0	0	0	0	0	0	0	0	0	0	0	0	2.12e-05	0	0	0	0	0	0	0	0	0	0	0	0	0	0	0	0	0	0	0	0	0	0	0	0	0	0	0	0	0	0	0	0	0	0	0	0
Leclercia	0	0	2.12e-05	0	6.36e-05	0	2.12e-05	2.12e-05	0	0	0	0	0	2.12e-05	0	0	0	0	0	2.12e-05	0	0	0	2.12e-05	0	0	0	0	0	0.000296981	0	0	4.24e-05	0	0	0	0	2.12e-05	0	0	0	0	0	0	4.24e-05	2.12e-05	0	0	0
Gemmatimonas	0	0	0	0	0	0	2.12e-05	0	0	0	0	0	2.12e-05	0	0	0	0	0	0	0	0	0	0	0	0	0	0	0	0	0	0	2.12e-05	0	0	0	0	0	0	0	0	0	0	0	0	0	0	2.12e-05	0	2.12e-05
Azotobacter	0	0	0	0	0	0	0	0	0	0	0	0	0	0	2.12e-05	0	2.12e-05	0	0	0	0	0	4.24e-05	0	0	0	0	2.12e-05	0	0	0	0	0	0	0	0	0	2.12e-05	0	0	0	0	0	0	0	0	2.12e-05	0	0
Thermofilum	0	0	0	0	0	0	0	0	0	0	2.12e-05	0	0	0	0	0	0	0	0	0	0	0	0	0	0	0	0	0	0	0	0	0	0	0	0	0	0	0	0	0	0	0	0	0	0	0	0	0	0
Pseudobacter	0	0	0	0	0	0	0	0	0	0	0	0	0	0	0	0	0	0	0	0	0	0	0	0	0	0	0	0	0	0	0	0	0	0	0	0	0	0	0	0	0	0	0	0	0	0	0	0	0
Gramella	0	0	0	0	0	4.24e-05	0	2.12e-05	2.12e-05	0	0	0	0	0	0	0	0	2.12e-05	0	2.12e-05	2.12e-05	0	0	0	0	0	2.12e-05	2.12e-05	2.12e-05	4.24e-05	4.24e-05	0	0	0	0	0	0	0	4.24e-05	0	0	0	0	2.12e-05	2.12e-05	0	2.12e-05	0	2.12e-05
Stappia	0	0	0	0	0	2.12e-05	0	0	0	0	0	0	2.12e-05	0	0	2.12e-05	2.12e-05	0	0	0	0	0	0	0	0	0	0	0	0	0	0	0	2.12e-05	0	2.12e-05	0	0	0	0	0	0	0	0	0	0	0	0	0	0
Pseudactinotalea	0	0	0	4.24e-05	0	2.12e-05	0	2.12e-05	0	2.12e-05	0	0	4.24e-05	0	0	0	4.24e-05	0	0	0	0	0	0	4.24e-05	0	0	0	0	0	0	0	0	0	0	0	0	0	2.12e-05	0	0	2.12e-05	0	0	0	2.12e-05	0	2.12e-05	0	4.24e-05
Prauserella	0	0	0	0	0	0	0	0	0	0	0	0	0	0	0	2.12e-05	0	0	0	0	0	0	0	0	0	0	0	0	0	0	0	0	0	0	0	0	0	0	0	0	0	0	0	0	0	0	0	2.12e-05	0
Otariodibacter	0	0	4.24e-05	0	2.12e-05	0	0	0	8.49e-05	0	2.12e-05	2.12e-05	2.12e-05	0	0	2.12e-05	0	0	2.12e-05	2.12e-05	4.24e-05	0	0	2.12e-05	6.36e-05	2.12e-05	0	0	8.49e-05	2.12e-05	0.000169704	0	0	2.12e-05	0.000190917	4.24e-05	2.12e-05	0	0	0	6.36e-05	2.12e-05	0	0	0	0	2.12e-05	4.24e-05	0
Thermodesulfobacterium	0	0	0	0	2.12e-05	0	0	0	0	0	0	0	0	0	0	2.12e-05	0	0	0	0	0	0	2.12e-05	0	0	0	2.12e-05	0	0	0	0	0	0	0	0	0	0	0	0	2.12e-05	0	0	0	0	0	0	0	0	0
Teredinibacter	0	0	0	0	0	0	0	0	0	0	0	0	0	0	0	0	0	0	0	0	0	0	0	0	0	0	0	0	0	0	0	0	0	0	0	0	0	0	0	0	0	0	0	0	0	0	0	0	0
Ruania	2.12e-05	0	0	0	2.12e-05	0	0	0	0	0	0	0	0	2.12e-05	0	0	0	0	2.12e-05	2.12e-05	0	0	2.12e-05	0	0	0	0	0	0	0	0	0	0	2.12e-05	0	2.12e-05	0	0	2.12e-05	0	0	0	0	0	0	0	0	0	0
Methanoplanus	0	0	0	0	0	0	0	0	0	0	0	0	0	0	0	0	0	0	0	0	0	0	0	0	0	0	0	0	0	0	0	0	0	0	0	0	0	0	0	0	0	0	0	0	0	0	0	0	0
Allochromatium	0	0	0	0	0	0	0	0	0	0	0	0	0	0	0	0	0	0	0	0	0	0	0	0	0	0	0	4.24e-05	0	0	0	0	0	0	0	0	0	0	0	0	0	0	0	0	0	0	0	0	0
Vulcanisaeta	0.000106065	0	0	0	0	0	0	0	0	0	0	0	0	0	0	0	0	0	0	0	0	0	0	0	0	0	0	0	0	0	0	0	0	0	0	0	0	0	0	0	0	0	0	0	0	0	0	0	0
Streptosporangium	0	0	0	2.12e-05	0	0	4.24e-05	0	0	0	0	0	0	2.12e-05	0	0	2.12e-05	0	0	0	0	0	0	0	2.12e-05	0	0	0	0	0	0	0	0	0	6.36e-05	0	0	4.24e-05	0	2.12e-05	0	0	0	0	0	0	0	0	0
Psychroserpens	0	0	0	0	0	0	0	0	0	0	0	0	0	0	0	0	0	0	0	0	0	0	0	0	0	0	0	0	0	0	0	0	0	0	0	0	0	0	0	0	0	2.12e-05	0	0	0	2.12e-05	0	0	0
Acetobacter	0	2.12e-05	2.12e-05	0	2.12e-05	0	0	0	0	0	0	2.12e-05	0	0	2.12e-05	0	0	0	0	0	0	0	0	0	0	0	0	0	0	0	2.12e-05	0	0	2.12e-05	0	0	0	0	2.12e-05	0	2.12e-05	0	0	0	0	0	0	2.12e-05	2.12e-05
Octadecabacter	0	0	0	0	0	0	0	0	0	2.12e-05	0	0	0	0	0	0	0	2.12e-05	0	0	0	0	0	0	0	0	2.12e-05	0	4.24e-05	2.12e-05	0	0	0	0	0	0	0	2.12e-05	0	0	0	0	0	2.12e-05	0	0	0	0	0
Thermoanaerobacter	0	0	0	0	0	2.12e-05	0	0	0	0	0	0	0	0	0	2.12e-05	2.12e-05	0	0	0	0	4.24e-05	0	0	0	0	0	0	0	0	0	0	0	0	0	0	2.12e-05	0	0	0	0	0	0	0	0	0	0	0	0
Cytophaga	0	4.24e-05	0	0	0	0	0	0	0	0	0	0	0	0	0	4.24e-05	0	0	4.24e-05	2.12e-05	0	6.36e-05	0	0	0	0	0	2.12e-05	0	0	0	0	0	0	0	0	0	0	0	2.12e-05	2.12e-05	0	4.24e-05	4.24e-05	0	4.24e-05	0	0	0
Devriesea	0	0	0	0	0	0	0	0	0	0	0	0	0	0	0	4.24e-05	0	4.24e-05	0	0	0	2.12e-05	0	0	0	0	0	0	0	0	0	0	0	0	0	0	0	2.12e-05	0	0	2.12e-05	2.12e-05	0	0	0	0	0	0	2.12e-05
Ferroglobus	0	0	0	0	0	0	0	0	0	0	0	0	0	0	0	0	0	0	0	0	0	0	0	0	0	0	0	0	0	0	0	0	0	0	0	0	0	0	0	0	0	0	0	0	0	0	0	0	0
Rahnella	0	0	4.24e-05	0	0	2.12e-05	0	4.24e-05	0	0	0	0	4.24e-05	0	0	0	0	0	0	0	2.12e-05	0	0	0	0	0	2.12e-05	0	0	2.12e-05	0	0	0	0	2.12e-05	0	2.12e-05	0	0	2.12e-05	0	0	0	0	0	0	0	0	0
Halotalea	0	0	0	0	2.12e-05	0	0	0	0	0	0	0	0	0	0	0	0	0	0	0	0	0	0	0	0	0	0	0	0	0	0	0	0	0	0	0	0	0	0	0	0	0	0	0	0	0	0	0	0
Nocardiopsis	0	0	0	4.24e-05	0	0	0	0	0	0	4.24e-05	0	0	0	0	0	2.12e-05	2.12e-05	0	0	0	0	0	2.12e-05	0	0	0	0	0	0	0	2.12e-05	0	0	0	0	0	0	2.12e-05	0	0	0	0	2.12e-05	0	0	0	0	0
Betaentomopoxvirus	0	0	0	0	0	0	0	0	0	0	0	0	0	0	0	0	0	0	0	0	0	0	0	0	0	0	0	0	0	0	0	0	0	0	0	0	0	0	0	0	0	0	0	0	0	0	0	0	0
Aurantimicrobium	0	0	0	0	0	0	0	0	0	0	2.12e-05	0	0	0	0	0	6.36e-05	0	0	0	0	0	0	0	2.12e-05	0	0	0	0	4.24e-05	0	2.12e-05	0	0	0	0	0	0	0	0	0	0	0	4.24e-05	2.12e-05	0	0	0	0
Oxalobacter	0	0	0	0	0	0	0	0	2.12e-05	0	0	0	0	0	0	0	0	0	0	0	0	0	0	0	0	0	0	0	0	2.12e-05	0	0	0	0	0	0	0	0	0	0	0	0	2.12e-05	0	0	0	0	0	0
Martelella	0	0	0	0	0	0	0	0	0	0	0	2.12e-05	0	0	0	0	0	0	0	0	0	0	0	2.12e-05	0	0	0	0	0	0	0	2.12e-05	0	2.12e-05	2.12e-05	0	0	0	0	0	0	0	0	0	0	0	0	0	0
Methylovorus	2.12e-05	2.12e-05	0	0	0	0	0	2.12e-05	0	0	0	0	0	0	2.12e-05	0	0	0	0	0	0	0	0	0	0	0	2.12e-05	0	0	0	0	0	0	0	0	0	0	0	0	0	0	0	0	0	0	0	0	0	0
Phoenicibacter	0	0	0	0	0	0	0	0	0	0	0	0	0	0	0	0	0	0	0	0	0	0	0	0	0	0	0	0	0	0	0	0	0	0	0	0	0	0	0	0	0	0	0	0	0	0	0	0	0
Granulosicoccus	0	0	0	0	0	0	0	0	0	0	0	0	0	0	0	0	0	0	0	0	0	0	0	0	0	0	0	0	0	0	0	0	0	0	0	0	0	0	0	0	0	0	0	0	0	0	0	0	0
Candidatus_Nitrosotenuis	0	0	0	0	0	0	0	0	0	0	0	0	4.24e-05	0	0	0	0	0	0	0.000169704	0	0	0	0	0	0	0	0	0	0	0	0	0	0	0	0	0	0.000127278	0	0	0	0	0.00135763	0	0	0	0	0	0
Bifidobacterium	0.000106065	0.000615176	0.000127278	0.000106065	4.24e-05	0.000169704	0.000127278	0.00021213	0	0.00093337	0.000466685	8.49e-05	4.24e-05	0.00581235	0	0.000487898	0.0116247	0.000127278	0.000148491	0.000190917	2.12e-05	0.000190917	0.000275768	0.00142127	0.000190917	0	4.24e-05	0.00150612	0.000148491	0.000233343	2.12e-05	8.49e-05	0	2.12e-05	0.000254555	2.12e-05	6.36e-05	4.24e-05	4.24e-05	4.24e-05	4.24e-05	2.12e-05	2.12e-05	0.000148491	0.000169704	8.49e-05	0	4.24e-05	2.12e-05
Beutenbergia	2.12e-05	2.12e-05	0	0	0	0	0	0	0	0	0	0	0	0	0	2.12e-05	0	0	0	0	0	0	0	2.12e-05	0	4.24e-05	0	0	0	0	0	2.12e-05	0	0	0	0	4.24e-05	4.24e-05	0	0	0	0	0	0	0	0	0	0	0
Blautia	0	6.36e-05	2.12e-05	4.24e-05	0	8.49e-05	6.36e-05	2.12e-05	0.000169704	4.24e-05	4.24e-05	0.000190917	0.000169704	2.12e-05	2.12e-05	0	4.24e-05	6.36e-05	6.36e-05	2.12e-05	0	4.24e-05	6.36e-05	2.12e-05	0	2.12e-05	2.12e-05	8.49e-05	2.12e-05	0.000106065	2.12e-05	0	0	0	0	6.36e-05	6.36e-05	0.000127278	4.24e-05	2.12e-05	0	0.000106065	4.24e-05	6.36e-05	0.000254555	0	2.12e-05	0	2.12e-05
Planctopirus	0	0	0	0	0	0	0	0	0	0	0	0	0	0	0	0	0	0	0	0	0	0	0	0	0	0	0	0	0	0	0	0	0	0	0	0	0	0	0	0	0	0	0	0	0	0	0	0	0
Ferriphaselus	0	0	0	0	0	0	0	0	0	0	0	0	0	0	0	0	0	0	0	0	2.12e-05	0	0	0	0	0	0	0	0	0	0	0	0	0	0	0	0	0	0	0	0	0	0	0	0	0	0	2.12e-05	0
Belliella	0	0	0	2.12e-05	0	0	0	0	0	0	0	2.12e-05	2.12e-05	0	0	0	0	0	0	0	0	0	0	0	0	0	0	0	0	0	0	0	0	0	0	0	0	0	0	0	0	0	0	0	0	0	0	0	0
Moritella	2.12e-05	0	2.12e-05	0	2.12e-05	0	0	0	0	0	0	0	0	2.12e-05	2.12e-05	2.12e-05	0	0	0	0	0	0	0	0	4.24e-05	0	0	0	0	0	2.12e-05	2.12e-05	0	0	0	0	2.12e-05	0	0	0	2.12e-05	0	0	0	0	0	0	0	0
Segniliparus	0	0	0	2.12e-05	0	0	0	0	0	0	0	0	0	0	0	0	6.36e-05	0	0	0	0	0	0	0	0	0	0	0	2.12e-05	0	0	0	0	0	0	0	0	2.12e-05	0	0	0	0	0	0	0	0	0	0	0
Alloprevotella	4.24e-05	0.000106065	2.12e-05	4.24e-05	8.49e-05	8.49e-05	0.000169704	8.49e-05	2.12e-05	0	0	8.49e-05	4.24e-05	2.12e-05	2.12e-05	0	4.24e-05	0.000127278	0	0	2.12e-05	0.000424259	4.24e-05	0	4.24e-05	0	0.000296981	2.12e-05	0.000254555	0.000127278	2.12e-05	4.24e-05	0	8.49e-05	0.000106065	0.000106065	0.000127278	0.000190917	8.49e-05	2.12e-05	0.000318194	6.36e-05	2.12e-05	4.24e-05	0.000169704	2.12e-05	0.00021213	0.000106065	0.000106065
Cellulosimicrobium	0	0	0	0	0	0	0	0	0	0	2.12e-05	0	0	2.12e-05	0	2.12e-05	2.12e-05	2.12e-05	2.12e-05	2.12e-05	4.24e-05	2.12e-05	4.24e-05	2.12e-05	0	0	2.12e-05	0	0	0	0	0	0	2.12e-05	0	0	0	0	2.12e-05	0	0	0	2.12e-05	2.12e-05	6.36e-05	0	0	0	0
Serpentinomonas	0	0	0	0	2.12e-05	0	2.12e-05	0	0	0	0	0	0	0	0	0	0	0	0	0	4.24e-05	0	0	0	0	0	0	0	0	0	0	0	0	0	0	0	0	0	0	0	0	0	2.12e-05	0	0	0	0	0	0
Methanothermobacter	0	0	0	0	0	0	0	0	0	0	0	0	0	0	0	0	0	0	0	0	0	0	0	0	0	0	0	0	0	0	0	0	0	0	0	0	0	0	0	0	0	0	0	0	0	0	0	0	0
Anaerocolumna	0	0	2.12e-05	0	0	0	4.24e-05	0	0	0	0	4.24e-05	2.12e-05	0	2.12e-05	0	0	0	0	0	0	0	0	0	0	0	0	0	0	0	0	0	0	2.12e-05	0	0	0	0	4.24e-05	0	0	2.12e-05	0	2.12e-05	0	2.12e-05	0	0	0
Intestinibaculum	0	0	4.24e-05	0	0	0	0	2.12e-05	0	0	0	0	0	0	2.12e-05	0	0	0	0	0	2.12e-05	2.12e-05	0	0	0	0	0	0	0	0	0	0	0	0	0	0	2.12e-05	0	0	0	0	2.12e-05	0	0	0	0	0	4.24e-05	0
Detrevirus	0	0	0	0	0	0	0	0	0	0	0	0	0	0	0	0	0	0	0	0	0	0	0	0	0	0	0	0	0	0	0	0	0	0	0	0	0	0	0	0	0	0	0	0	0	0	0	0	0
Entomoplasma	0	0	0	0	0	0	2.12e-05	0	0	0	0	0	0	0	0	0	0	0	0	0	0	0	0	0	0	0	0	0	0	0	0	0	0	0	0	0	0	0	0	0	0	0	0	0	0	0	0	0	0
Jannaschia	0	0	2.12e-05	0	0	0	0	0	0	0	0	0	0	0	0	0	0	0	0	0	0	0	0	0	0	0	0	0	0	0	0	0	0	0	0	0	0	0	0	0	2.12e-05	0	2.12e-05	0	0	0	0	0	0
Paeniclostridium	0	0	2.12e-05	2.12e-05	0	0	2.12e-05	0	0	0	0	6.36e-05	2.12e-05	0	0	0	2.12e-05	0	0	8.49e-05	0	0	0	0	2.12e-05	0.00135763	0	0	0	0	0	0	0	0	0	2.12e-05	8.49e-05	2.12e-05	6.36e-05	0	4.24e-05	2.12e-05	0	0	2.12e-05	0	0	0	0
Pseudomonas	0.000169704	0.000127278	0.000445472	0.000127278	0.000445472	4.24e-05	0.000254555	0.000551537	0.000318194	0.000190917	0.000296981	0.000318194	2.12e-05	0.000296981	2.12e-05	0.000381833	0.000275768	0.000509111	0.000169704	0.000106065	0.000190917	0.000106065	0.000254555	0.000233343	0.000487898	0.000339407	0.000169704	0.000148491	0.000318194	0.000742453	0.000169704	0.000127278	0.000127278	8.49e-05	0.000445472	8.49e-05	0.000445472	8.49e-05	0.000169704	0.000148491	0.000148491	0.000148491	0.0355529	0.000106065	0.000254555	6.36e-05	0.000275768	0.000190917	8.49e-05
Pseudothermotoga	0	0	2.12e-05	0	0	0	0	0	0	0	0	0	0	0	0	0	0	0	0	0	0	0	0	0	0	0	0	0	0	0	2.12e-05	0	0	0	0	0	0	0	0	0	0	0	0	0	0	0	0	0	0
Parascardovia	0	0.000127278	0	0	0	2.12e-05	0	2.12e-05	0	0	2.12e-05	2.12e-05	0	0.000190917	0	0.00103944	0.00417895	0	8.49e-05	0.000975796	0	0	0	0.00036062	2.12e-05	0	0	0.000127278	0	0.000106065	0	0	0	0	0.000275768	0	0	0	0	0	0	0	0	8.49e-05	4.24e-05	0	0	0	0
Immundisolibacter	0	0	0	0	0	0	0	0	0	0	0	0	0	0	0	0	0	2.12e-05	0	0	0	0	0	0	0	0	0	0	0	0	0	0	0	0	0	0	0	0	0	0	0	0	0	0	0	0	2.12e-05	2.12e-05	0
Methanohalophilus	0	0	0	0	0	0	0	0	0	0	0	0	0	0	0	0	0	0	0	0	0	0	0	0	0	0	0	0	0	0	0	0	0	0	0	0	0	0	0	0	0	0	0	0	0	0	0	0	0
Hartmannibacter	0	0	0	0	0	0	0	0	0	0	0	0	0	0	0	0	0	0	0	0	0	0	0	0	0	0	0	0	0	0	0	0	0	0	0	0	0	0	0	0	0	0	0	0	0	0	0	0	0
Sanguibacter	0	0	0	4.24e-05	2.12e-05	0	4.24e-05	0	0	4.24e-05	0	2.12e-05	0	0	0	2.12e-05	4.24e-05	2.12e-05	0	2.12e-05	0	0	8.49e-05	2.12e-05	4.24e-05	0	0	0	0	0	0	0	0	2.12e-05	0	0	0	2.12e-05	2.12e-05	0	0	0	0	0	2.12e-05	0	0	0	0
Opitutus	0	0	2.12e-05	0	0	0	0	0	0	0	2.12e-05	0	0	0	0	0	0	0	0	0	0	0	0	0	0	0	0	0	0	0	0	0	0	0	0	0	0	2.12e-05	0	0	0	0	0	0	0	0	0	0	0
Noviherbaspirillum	0	0	0	0	0	0	0	0	0	0	0	2.12e-05	0	0	0	2.12e-05	0	0	0	0	0	0	0	0	0	2.12e-05	0	0	0	0	0	0	0	0	0	0	0	0	0	0	0	2.12e-05	0	0	0	0	0	0	0
Bergeyella	4.24e-05	0.000445472	0.00106065	2.12e-05	0.00154855	0	0.00390318	0.000678815	0.0096519	0	4.24e-05	0.000106065	2.12e-05	0	2.12e-05	0	4.24e-05	0.00379712	0.00135763	0.000106065	0.00224857	0	2.12e-05	2.12e-05	0	0.000169704	0.000148491	0.00057275	8.49e-05	8.49e-05	0.000318194	0.000657602	2.12e-05	0.000530324	0.000190917	0.00243949	0.00140006	0.000233343	0.000148491	0.000169704	0.000106065	2.12e-05	0.0050699	0.000127278	0	0	6.36e-05	6.36e-05	0.0086761
Dictyoglomus	0	0	0	0	0	0	0	0	0	0	0	0	0	0	0	2.12e-05	0	0	0	0	0	0	0	0	0	0	0	0	0	0	0	0	0	0	0	0	2.12e-05	0	0	0	0	0	0	0	0	0	0	0	0
Phascolarctobacterium	0	0	0	0	0	0	0	0	0	0	2.12e-05	0.009164	0	0	0	0	0	0	0.00210008	0.00148491	2.12e-05	0	0	2.12e-05	0	0	0	0	0	0	0	2.12e-05	0	0	0.00140006	0	0.0135127	0	0.0098216	0.0194311	0	0	0	0.00388197	0	0	0	0	0
Chryseolinea	0	0	0	0	0	0	0	0	4.24e-05	0	0	0	0	0	0	0	0	0	0	0	0	0	0	0	0	0	0	0	2.12e-05	0	0	0	0	0	0	0	0	0	0	0	0	0	0	0	0	0	0	0	0
Psychrobacter	0	0	6.36e-05	0	4.24e-05	0	0	0	2.12e-05	0	2.12e-05	0	2.12e-05	0	0	0	0	2.12e-05	2.12e-05	0	0	2.12e-05	2.12e-05	0	4.24e-05	0	0	0	0	0	0	2.12e-05	2.12e-05	0	4.24e-05	8.49e-05	0	0	0	0	2.12e-05	2.12e-05	0	0	2.12e-05	0	2.12e-05	0	2.12e-05
Winogradskyella	0	0	0	6.36e-05	0	2.12e-05	0	0	2.12e-05	2.12e-05	0	0	0	2.12e-05	0	0	0	2.12e-05	0	2.12e-05	2.12e-05	2.12e-05	0	0	0	0	4.24e-05	0	2.12e-05	2.12e-05	2.12e-05	0	0	0	0	0	2.12e-05	0	0	2.12e-05	2.12e-05	2.12e-05	0	0	0	0	0	2.12e-05	2.12e-05
Tardiphaga	0	0	0	0	0	0	0	0	0	0	0	0	0	0	0	0	0	0	0	0	0	0	0	0	0	0	0	0	0	0	0	0	0	0	0	0	0	0	0	0	0	0	0	0	0	0	0	0	2.12e-05
Methylocaldum	0	0	0	0	0	0	0	0	4.24e-05	0	2.12e-05	0	0	0	0	0	2.12e-05	2.12e-05	0	0	0	0	0	0	0	0	2.12e-05	0	0	0	0	2.12e-05	0	0	0	0	0	0	0	0	0	0	0	0	0	0	0	0	0
Turicibacter	0	2.12e-05	4.24e-05	0	0	0	0	0	0	0	0	0	0	0	0	0	0	0	0	2.12e-05	0	0	0	0	0	0	0	0	0	0	0	0	0	0	0	0	0	2.12e-05	0	0	0	0	0	0	0	2.12e-05	0	0	0
Arcobacter	2.12e-05	0	2.12e-05	0	4.24e-05	0	0	4.24e-05	0	0	0	0	0	0	0	0	2.12e-05	2.12e-05	0	0	0	0	0	0	0	0	4.24e-05	2.12e-05	0	4.24e-05	2.12e-05	2.12e-05	0	2.12e-05	0	0	0	0	0	2.12e-05	0	2.12e-05	0	2.12e-05	4.24e-05	0	0	0	0
Mycoplasma	6.36e-05	0.000127278	6.36e-05	0	8.49e-05	2.12e-05	0.000233343	0.000127278	0.00116671	2.12e-05	0.000148491	0.000403046	0.000127278	0.000254555	6.36e-05	4.24e-05	2.12e-05	0.000403046	2.12e-05	0	0.000190917	0.000403046	2.12e-05	4.24e-05	6.36e-05	0.00021213	2.12e-05	0.000657602	0.000106065	0.000742453	2.12e-05	0.000296981	2.12e-05	0.000127278	8.49e-05	2.12e-05	0.000127278	0.000233343	0.000169704	0.000148491	4.24e-05	0.000254555	6.36e-05	6.36e-05	0.000530324	4.24e-05	0.000254555	0	0.000190917
Pseudovibrio	0	0	0	0	0	0	0	0	0	0	0	0	0	0	0	0	0	0	0	0	0	0	0	0	0	0	0	0	0	0	0	0	0	0	0	0	0	0	0	0	0	0	2.12e-05	0	0	0	0	0	0
Candidatus_Hoaglandella	0	0	0	0	0	2.12e-05	0	0	0	0	0	0	0	0	0	0	0	0	0	0	0	0	0	0	0	0	0	0	2.12e-05	0	0	0	0	0	0	0	0	0	0	0	0	0	0	0	0	2.12e-05	0	0	0
Spirosoma	2.12e-05	4.24e-05	0	0	2.12e-05	0	2.12e-05	4.24e-05	4.24e-05	0	4.24e-05	0	2.12e-05	0	6.36e-05	2.12e-05	0	0	0	2.12e-05	6.36e-05	2.12e-05	0	0	0	0	4.24e-05	0	4.24e-05	0	0	0	2.12e-05	2.12e-05	2.12e-05	2.12e-05	0	4.24e-05	2.12e-05	0	6.36e-05	0	0	0	8.49e-05	0	2.12e-05	2.12e-05	0
Halorientalis	0	0	0	0	0	0	0	0	0	0	0	0	0	0	0	0	0	0	0	0	0	0	0	0	0	0	0	0	0	0	0	0	0	0	0	0	0	0	0	0	0	0	0	0	0	0	0	0	0
Marmoricola	0	0	0	0	0	0	2.12e-05	0	0	2.12e-05	2.12e-05	0	0	0	0	2.12e-05	0	0	0	2.12e-05	0	0	0	0	0	0	0	0	0	0	0	0	0	0	2.12e-05	0	0	0	0	0	0	0	0	0	2.12e-05	0	0	0	0
Methanobrevibacter	0	2.12e-05	0	0	0.000106065	0	0	0	0	0	0	0	0	0	2.12e-05	0	2.12e-05	4.24e-05	0	0	2.12e-05	0	0	0	0	2.12e-05	0	0	4.24e-05	0	0	0	0	0	0	0	0	0	0	0	0	0	0	0	0	0	0	0.000318194	0
Syntrophobacter	0	0	0	0	0	0	0	0	0	0	0	0	0	0	0	0	0	0	0	0	0	0	0	0	0	0	0	0	0	0	0	0	0	0	0	0	0	0	0	0	0	0	0	0	0	0	0	0	0
Planococcus	0	4.24e-05	4.24e-05	2.12e-05	4.24e-05	0	0	0	4.24e-05	2.12e-05	2.12e-05	0	6.36e-05	0	0	0	0	2.12e-05	2.12e-05	2.12e-05	0	0	4.24e-05	2.12e-05	0	0	0	0	4.24e-05	0	0	0	4.24e-05	0	2.12e-05	0	0	4.24e-05	2.12e-05	2.12e-05	0	2.12e-05	0	4.24e-05	0	0	2.12e-05	0	0
Hungateiclostridium	0	0	2.12e-05	0	0	0	0	0	0	0	0	0	2.12e-05	0	0	0	0	0	0	0	4.24e-05	0	0	0	0	0	2.12e-05	0	0	0	0	4.24e-05	2.12e-05	0	0	8.49e-05	0	2.12e-05	4.24e-05	2.12e-05	0	2.12e-05	0	0	2.12e-05	2.12e-05	0	2.12e-05	0
Natronolimnobius	0	0	0	0	0	0	0	0	0	0	0	0	0	0	0	0	0	2.12e-05	0	0	0	0	0	0	0	0	0	0	0	0	0	0	0	0	0	0	0	0	2.12e-05	0	0	0	0	0	0	0	0	0	0
Streptacidiphilus	2.12e-05	2.12e-05	0	0	0	0	0	0	0	0	0	0	0	0	0	0	0	2.12e-05	0	0	0	0	0	0	0	0	0	0	0	0	0	0	0	0	0	0	0	0	0	0	0	0	0	0	0	0	0	0	0
Pseudescherichia	0	0	0	0	0	0	0	0	0	0	0	0	0	0	0	0	0	0	0	0	0	0	0	0	0	0	0	0	0	2.12e-05	0	0	0	0	0	0	0	0	0	0	0	0	0	0	0	0	0	0	0
Fastidiosipila	0	0	2.12e-05	0	0	4.24e-05	2.12e-05	0	0	0	0	0	0	0	0	2.12e-05	2.12e-05	4.24e-05	4.24e-05	2.12e-05	0	6.36e-05	4.24e-05	0	0	4.24e-05	0	4.24e-05	4.24e-05	0	2.12e-05	0	0	0	2.12e-05	4.24e-05	2.12e-05	4.24e-05	2.12e-05	0	0	0	2.12e-05	4.24e-05	6.36e-05	0	0	0.000106065	2.12e-05
Enterococcus	0.000169704	4.24e-05	8.49e-05	0.000127278	0.000169704	0.00021213	0.000106065	0.000148491	0.000190917	0.000148491	0.000106065	0.000106065	0.000190917	4.24e-05	0.000106065	0.000127278	8.49e-05	0.000106065	0.000233343	0.000106065	0.000190917	0.000127278	0.000233343	0.000296981	0.000106065	0.000106065	2.12e-05	0.000169704	4.24e-05	8.49e-05	0.000148491	4.24e-05	8.49e-05	0.000127278	8.49e-05	8.49e-05	0.000127278	4.24e-05	8.49e-05	6.36e-05	0.000127278	0	0.00036062	0.000254555	0.000106065	0.00021213	6.36e-05	0.000318194	0.000106065
Celeribacter	0	0	2.12e-05	0	0	2.12e-05	0	0	0	0	0	0	0	0	0	2.12e-05	0	0	0	0	0	0	0	0	0	0	0	8.49e-05	0	0	0	0	0	0	0	0	0	0	2.12e-05	0	0	0	0	2.12e-05	0	0	0	0	0
Friedmanniella	0	2.12e-05	0	0	0	0	0	0	0	2.12e-05	0	0	0	0	0	0	2.12e-05	0	0	0	0	0	2.12e-05	0	0	0	0	0	0	0	0	0	0	0	6.36e-05	0	0	0	0	0	2.12e-05	0	0	0	2.12e-05	2.12e-05	0	0	0
Coprothermobacter	0	0	0	0	0	0	0	0	0	0	0	0	0	0	0	0	0	0	0	0	0	0	0	0	0	0	0	0	0	0	0	0	0	0	0	0	0	0	0	0	0	0	0	0	0	0	0	0	0
Starkeya	0	0	0	0	0	0	0	0	0	0	0	0	0	0	0	0	0	0	0	0	0	0	0	0	0	0	0	0	0	0	0	0	0	0	0	0	0	0	0	0	0	0	0	0	0	0	0	0	0
Candidatus_Hamiltonella	0	0	0	0	0	0	0	0	0	0	0	0	0	0	0	0	0	0	0	0	0	0	0	0	0	0	0	0	0	0	0	0	0	0	0	0	0	0	0	0	0	0	0	0	2.12e-05	0	0	0	0
Wolbachia	0	0	0	0	0	0	0	0	0	0	0	2.12e-05	0	0	0	0	0	0	0	0	0	0	0	0	0	0	0	0	0	0	2.12e-05	2.12e-05	0	0	0	0	0	0	0	0	0	0	2.12e-05	2.12e-05	0	0	0	0	0
Halocella	0	0	0	0	0	0	0	0	0	0	0	0	0	0	0	0	0	0	0	0	0	0	0	0	0	0	0	0	0	0	0	0	0	0	0	0	0	4.24e-05	0	0	0	0	0	0	0	0	0	0	2.12e-05
Roseibacterium	0	0	0	0	0	0	0	0	0	0	0	0	0	0	0	0	0	0	0	0	0	0	0	0	0	0	0	0	0	0	0	0	0	0	0	0	0	0	0	0	0	0	0	0	0	0	0	0	0
Aneurinibacillus	2.12e-05	0	2.12e-05	0	0	0	0	0	0	0	0	0	0	0	0	2.12e-05	0	0	2.12e-05	0	0	0	0	0	0	0	0	0	0	0	2.12e-05	0	0	0	0	0	0	0	0	0	0	0	0	2.12e-05	0	0	0	0	0
Methylomusa	0	0	0	0	0	0.00723362	0	0	0	0	0	0	0	0	0	0	0	0	0	0	0	0	0	0	0	0	0	0	0	0	0	0	0	0	0	0	0	0	0	0	2.12e-05	0	0	0	0	0	0	0	2.12e-05
Sediminispirochaeta	0	0	0	0	0	0	0	0	0	0	0	0	0	0	0	0	0	0	0	0	0	0	0	0	0	0	0	0	0	0	0	0	0	0	0	0	0	0	0	0	0	0	0	0	0	0	0	0	2.12e-05
Alloactinosynnema	2.12e-05	0	0	0	4.24e-05	0	0	0	0	0	0	0	0	0	0	2.12e-05	0	0	0	0	0	0	0	0	0	2.12e-05	0	0	0	0	0	0	0	0	0	0	0	0	0	2.12e-05	0	0	0	0	0	0	0	0	0
Raineyella	2.12e-05	0	0	0	0	2.12e-05	0	0	0	2.12e-05	0	0	2.12e-05	6.36e-05	0	6.36e-05	6.36e-05	0	0	0	0	0	6.36e-05	0	0	0	2.12e-05	0	0	0	0	0	0	0	2.12e-05	0	0	0	0	0	0	0	0	2.12e-05	0	0	0	0	0
Leisingera	2.12e-05	0	0	0	0	0	0	0	0	0	0	0	0	0	0	0	0	0	0	0	0	0	0	0	0	0	0	0	0	0	0	0	0	0	0	2.12e-05	0	0	0	2.12e-05	0	0	0	0	0	0	0	0	0
Mariprofundus	0	0	0	0	0	0	0	0	0	0	0	2.12e-05	0	0	0	0	0	0	0	0	0	0	0	0	0	0	0	0	2.12e-05	0	0	0	0	0	0	0	0	0	0	0	0	4.24e-05	0	0	0	0	0	0	0
Helsingorvirus	0	0	0	0	0	0	0	0	0	0	0	0	0	0	0	0	0	0	0	0	0	0	0	0	0	0	0	0	0	0	0	0	0	0	0	0	0	0	0	0	0	0	0	0	0	0	0	0	0
Gilliamella	0	0	0	0	0	0	0	0	0	0	0	2.12e-05	0	0	0	0	0	0	0	0	0	0	0	0	0	0	0	0	0	6.36e-05	0	2.12e-05	0	0	2.12e-05	2.12e-05	0	0	0	0	0	0	0	0	0	0	0	2.12e-05	0
Sideroxydans	0	0	0	0	2.12e-05	0	0	0	0	0	6.36e-05	2.12e-05	0	0	0	0	2.12e-05	0	0	0	0	0	0	0	0	0	0	0	0	0	0	0	0	0	0	0	0	0	0	0	0	0	0	0	2.12e-05	0	0	0	0
Gudongella	0	0	0	0	0	0	0	0	0	0	0	0	0	0	0	0	0	0	2.12e-05	0	0	0	0	0	0	0	0	0	0	0	0	0	0	0	0	0	0	0	0	0	0	0	0	0	0	0	0	0	0
Candidatus_Accumulibacter	0	0	0	0	0	0	0	0	0	0	2.12e-05	0	0	4.24e-05	0	0	0	0	0	0	0	0	0	0	0	0	4.24e-05	0	0	0	0	0	0	0	0	0	0	2.12e-05	0	0	0	0	0	0	0	0	0	0	0
Homo	0.0249889	0.00706391	0.0271738	0.00536688	0.0150612	0.00222736	0.0231645	0.00700028	0.0473897	0.0236949	0.0120277	0.00750939	0.00182431	0.0289133	0.00356378	0.0253919	0.00371227	0.0102671	0.00142127	0.00288496	0.0190068	0.00371227	0.00339407	0.00500626	0.020322	0.0479413	0.00135763	0.0121975	0.0302709	0.0193462	0.00740332	0.00513354	0.00642753	0.00661844	0.0347468	0.00532445	0.0153794	0.00625782	0.00398804	0.00093337	0.00263041	0.00328801	0.00492141	0.0052396	0.00254556	0.00301224	0.00292739	0.0247555	0.00318194
Halomicrobium	0	2.12e-05	0	0	0	0	0	0	0	0	0	0	0	0	0	0	0	0	0	0	0	0	0	0	0	0	0	0	0	0	0	0	0	0	0	0	0	0	0	0	0	0	0	0	0	0	0	0	0
Rodentibacter	0.000148491	6.36e-05	0	6.36e-05	8.49e-05	0	0.000296981	6.36e-05	0.000190917	0.000148491	2.12e-05	2.12e-05	4.24e-05	8.49e-05	2.12e-05	0	2.12e-05	2.12e-05	2.12e-05	6.36e-05	2.12e-05	0.000106065	0	2.12e-05	0.000296981	0	2.12e-05	0.000106065	0	4.24e-05	0.00021213	0	0	4.24e-05	0.00021213	0.000169704	0.000169704	2.12e-05	0	0	4.24e-05	6.36e-05	4.24e-05	4.24e-05	0	2.12e-05	2.12e-05	6.36e-05	0
Pectobacterium	0	4.24e-05	0	2.12e-05	0	0	2.12e-05	0	0	0	4.24e-05	0	0	0	0	0	0	0	0	2.12e-05	0	4.24e-05	0	2.12e-05	0	0	0	0	0	0.000593963	4.24e-05	0	0	4.24e-05	2.12e-05	4.24e-05	0	0	0	0	0	0	4.24e-05	0	0	0	4.24e-05	0	0
Chlorobium	0	0	0	0	0	0	0	0	0	0	0	0	0	0	0	0	4.24e-05	0	0	0	0	2.12e-05	0	0	0	0	0	0	0	4.24e-05	0	0	0	0	0	0	0	0	0	0	0	0	0	0	4.24e-05	0	0	0	0
Tlsvirus	0	0	0	0	0	0	0	0	0	0	0	0	0	0	0	0	0	0	0	0	0	0	0	0	0	0	0	0	0	0	0	0	0	0	0	0	0	0	0	0	0	0	0	0	0	0	0	0	0
Rhodoplanes	0	0	0	0	0	0	0	0	0	0	0	0	0	0	0	0	0	0	0	2.12e-05	0	0	0	0	0	0	0	0	2.12e-05	0	0	0	0	0	0	0	0	0	0	0	0	0	0	0	0	0	0	0	0
Sagittula	0	0	0	0	2.12e-05	0	0	0	0	0	0	0	2.12e-05	0	0	0	6.36e-05	0	0	0	0	0	0	0	0	0	0	0	0	0	0	0	0	0	0	0	0	0	0	0	0	0	0	0	0	0	0	0	0
Azoarcus	0	0	4.24e-05	0	2.12e-05	0	0	2.12e-05	0	0	2.12e-05	0	0	2.12e-05	2.12e-05	2.12e-05	0	0	0	0	2.12e-05	0	0	0	0	4.24e-05	2.12e-05	2.12e-05	0	0	0	0	0	0	2.12e-05	0	0	0	0	0	0	0	0	0	2.12e-05	0	0	0	0
Candidatus_Kuenenia	0	0	0	0	0	0	0	0	0	0	0	0	0	0	0	0	0	0	0	0	0	0	0	0	0	0	0	0	0	0	0	0	0	0	0	0	0	0	0	0	2.12e-05	0	0	0	0	0	0	0	0
Marinirhabdus	0	0	0	0	0	0	0	0	0	0	0	0	0	0	0	0	0	0	0	0	0	0	0	0	0	0	0	2.12e-05	0	0	0	0	0	0	0	0	0	0	0	0	0	0	0	0	0	0	0	2.12e-05	0
Kineobactrum	0	0	0	0	0	0	0	0	0	0	0	0	0	0	0	0	0	0	0	0	0	0	0	0	0	0	0	0	0	0	0	0	0	0	0	0	0	0	0	0	0	0	0	0	0	0	0	0	0
Thermochromatium	0	2.12e-05	0	0	0	0	0	0	0	0	0	0	0	0	0	0	0	0	0	0	0	0	0	0	0	0	0	0	0	0	0	0	0	0	0	0	0	0	0	0	0	0	0	0	0	0	0	0	0
Dinoroseobacter	0	0	0	0	0	0	0	0	0	0	2.12e-05	0	0	0	0	0	0	0	0	0	0	0	0	0	0	0	0	0	0	0	0	0	0	0	0	0	0	0	0	0	0	0	0	0	0	0	0	0	0
Cedecea	2.12e-05	4.24e-05	0	0	0	0	0	0	0	0	0	0	0	0	0	0	0	4.24e-05	4.24e-05	0	0	0	0	0	0	0	0	0	0	0.000275768	0	0	0	0	0	0	0	0	2.12e-05	0	0	0	0	0	0	0	0	0	0
Desulfitobacterium	0	4.24e-05	0	0	0	0	0	2.12e-05	0	0	0	0	2.12e-05	0	0	4.24e-05	2.12e-05	0	0	4.24e-05	0	0	4.24e-05	0	0	6.36e-05	2.12e-05	2.12e-05	0	4.24e-05	0	0	0	0	0	0	0	0	2.12e-05	0	2.12e-05	0	0	0	0	2.12e-05	0	0	0
Acetoanaerobium	0	0	0	0	0	0	0	0	0	0	0	0	0	0	0	0	0	0	0	0	0	0	0	0	0	0	0	0	0	0	0	2.12e-05	2.12e-05	0	0	0	0	0	0	0	0	0	0	2.12e-05	0	0	0	0	0
Azorhizobium	0	0	0	0	0	0	0	0	0	0	0	0	0	0	0	0	0	0	0	0	0	0	0	0	0	0	0	0	0	0	0	0	0	0	0	0	0	0	0	0	0	0	0	0	0	0	0	4.24e-05	0
Methylocella	0	0	0	0	0	0	0	0	0	0	0	0	0	0	2.12e-05	0	0	0	0	0	0	0	0	0	0	0	0	0	0	0	0	0	2.12e-05	0	2.12e-05	0	0	0	0	0	2.12e-05	2.12e-05	0	0	2.12e-05	0	0	0	0
Candidatus_Kinetoplastibacterium	0	0	2.12e-05	0	0	0	0	0	0	0	0	0	0	0	0	0	0	2.12e-05	0	0	0	0	0	0	0	0	0	0	0	0	0	0	0	0	0	0	0	0	0	0	0	0	0	0	0	0	0	0	0
Thermobifida	2.12e-05	0	0	0	0	0	2.12e-05	0	0	6.36e-05	0	0	0	0	0	0	2.12e-05	0	0	0	0	0	0	0	0	4.24e-05	0	0	0	0	0	0	0	0	0	0	0	0	0	0	0	0	0	0	2.12e-05	2.12e-05	0	0	0
Sterolibacterium	0	0	0	0	0	0	0	0	0	0	0	0	0	0	0	0	0	0	0	0	0	0	0	0	0	4.24e-05	0	0	0	0	2.12e-05	0	0	0	4.24e-05	0	0	0	0	0	0	0	0	0	0	0	2.12e-05	0	0
Microchaete	0	2.12e-05	0	0	0	0	0	0	0	0	0	0	0	0	0	0	0	0	0	0	0	0	0	0	0	0	0	0	0	4.24e-05	0	0	0	0	0	0	0	0	0	0	0	0	0	0	2.12e-05	0	0	0	0
Candidatus_Profftella	0	0	0	0	0	0	2.12e-05	0	0	0	0	0	0	0	0	0	0	0	0	0	0	0	0	0	0	0	0	0	0	2.12e-05	0	0	0	0	0	0	0	0	0	0	0	0	0	0	0	0	0	0	0
Murdochiella	0	0	0	0	0	0	0	0	2.12e-05	2.12e-05	0	2.12e-05	0	0	0	0	0	2.12e-05	2.12e-05	0	0	2.12e-05	0	0	0	0	0	0	0	0	0	0	0	0	0	0	0	0	0	0	0	0	0	0	6.36e-05	0	0	0	0
Butyrivibrio	2.12e-05	2.12e-05	2.12e-05	0	6.36e-05	0.000169704	4.24e-05	2.12e-05	4.24e-05	0	2.12e-05	4.24e-05	2.12e-05	0	0	2.12e-05	2.12e-05	0	6.36e-05	0	0	0	4.24e-05	2.12e-05	0	6.36e-05	0	6.36e-05	2.12e-05	0	0	6.36e-05	0	0	0	0	4.24e-05	4.24e-05	0	2.12e-05	6.36e-05	4.24e-05	0	4.24e-05	6.36e-05	0	0	4.24e-05	0
Rimavirus	0	0	0	0	0	0	0	0	0	0	0	0	0	0	0	0	0	2.12e-05	0	0	0	0	0	0	0	0	0	6.36e-05	0.000106065	0	0	0	0	0	0	0	0	0	0	0	0	0	0	0	0	0	0	0	0
Oerskovia	0	0	2.12e-05	0	0	2.12e-05	0	0	0	2.12e-05	0	0	0	0	0	0	0	2.12e-05	0	0	0	0	0	0	0	0	0	0	0	0	0	0	0	0	0	0	0	0	0	0	0	0	0	0	0	0	0	0	0
Kushneria	0	0	2.12e-05	0	0	0	0	0	0	0	0	0	4.24e-05	0	0	0	0	0	0	0	0	0	0	0	0	4.24e-05	0	0	0	2.12e-05	0	0	0	2.12e-05	0	0	0	2.12e-05	0	0	0	0	0	0	2.12e-05	0	0	0	2.12e-05
Methylophilus	0	0	0	2.12e-05	0	0	0	0	0	0	0	2.12e-05	2.12e-05	0	2.12e-05	0	0	0	0	0	0	0	0	0	0	0	0	0	0	0	0	2.12e-05	0	0	0	0	0	0	0	0	2.12e-05	0	2.12e-05	0	0	0	0	2.12e-05	0
Aureimonas	2.12e-05	0	0	0	0	0	0	0	0	0	0	0	0	0	0	0	0	0	0	0	0	0	0	0	0	0	0	0	0	0	0	2.12e-05	0	0	0	0	0	0	0	0	0	0	0	0	0	0	0	0	0
Erythrobacter	0	0	0	0	2.12e-05	0	2.12e-05	0	0	0	2.12e-05	0	0	0	0	0	4.24e-05	0	0	0	0	0	0	0	0	0	0	2.12e-05	0	0	2.12e-05	2.12e-05	0	0	0	2.12e-05	0	0	0	0	0	0	0	0	0	0	0	0	0
Mahella	0	0	0	0	0	0	0	0	0	0	0	0	0	0	0	0	0	0	0	0	0	0	0	0	0	0	0	0	0	0	0	0	0	0	0	0	0	0	0	0	0	0	0	0	0	0	0	0	0
Glaesserella	2.12e-05	6.36e-05	0.000127278	2.12e-05	8.49e-05	2.12e-05	2.12e-05	2.12e-05	0.00021213	0	0	2.12e-05	0	2.12e-05	6.36e-05	2.12e-05	0	0	2.12e-05	2.12e-05	2.12e-05	0	0	0	6.36e-05	6.36e-05	0	0	2.12e-05	2.12e-05	0.000254555	0.000106065	0	2.12e-05	0.000106065	0.000127278	6.36e-05	0	6.36e-05	0	0.000106065	0	6.36e-05	0	0	2.12e-05	6.36e-05	4.24e-05	0
Methylomicrobium	0	0	0	0	0	0	4.24e-05	0	4.24e-05	0	0	0	0	0	0	0	0	0	0	0	0	0	0	0	0	0	0	0	0	0	2.12e-05	0	0	0	0	2.12e-05	0	0	0	0	0	0	0	0	0	0	0	0	0
Geosporobacter	0	0	2.12e-05	0	0	0	0	0	2.12e-05	0	0	0	0	0	4.24e-05	0	0	0	0	0	0	0	0	0	2.12e-05	0	2.12e-05	0	0	4.24e-05	0	0	0	0	0	0	0	0	0	0	2.12e-05	0	0	0	0	0	0	0	0
Petrotoga	0	0	0	0	0	0	0	0	0	0	0	0	0	0	0	0	0	0	0	0	0	0	0	0	0	0	0	0	0	0	0	0	0	0	0	0	0	0	0	0	0	0	0	0	0	0	0	0	0
Gammabaculovirus	0	0	0	0	0	0	0	0	0	0	0	0	0	0	0	0	0	0	0	0	0	0	0	0	0	0	0	0	0	0	0	0	0	0	0	0	0	0	0	0	0	0	0	0	0	0	0	0	0
Candidatus_Planktophila	0	0	0	0	0	0	0	0	0	0	0	0	0	0	0	0	0	0	0	0	0	0	0	0	2.12e-05	0	2.12e-05	0	2.12e-05	0	0	2.12e-05	0	0	0	0	0	0	0	0	4.24e-05	2.12e-05	0	0	0	0	0	0	0
Kluyvera	0	0	0	0	0	0	0	0	0	0	0	0	0	0	0	0	0	0	0	0	0	0	0	0	0	0	0	0	0	0.000339407	0	0	0	0	0	0	0	0	0	0	0	0	0	0	0	0	0	0	0
Pigmentiphaga	0	0	0	0	2.12e-05	0	0	2.12e-05	0	0	0	0	2.12e-05	0	0	0	2.12e-05	0	0	0	0	0	2.12e-05	0	0	2.12e-05	0	0	0	0	0	0	0	0	0	0	0	0	0	0	0	0	0	0	0	0	0	0	0
Crateriforma	0	0	0	0	0	0	0	0	0	0	0	0	0	0	0	0	0	0	0	0	0	0	0	2.12e-05	0	0	2.12e-05	0	0	0	0	0	0	0	0	0	0	0	0	0	0	0	0	0	0	0	0	0	0
Succinivibrio	0	0	0	0	8.49e-05	0	0	0	0	0	0	0	0	0	0	0	0	0	0	0	0	0	0	0	0	0	0	0	0	0	0	0	0	0	0	2.12e-05	0	0	2.12e-05	0	0	0	0	0	2.12e-05	0	0	0	0
Gelderlandvirus	0	0	0	0	0	0	0	0	0	0	0	0	0	0	0	0	0	0	0	0	0	0	0	0	0	0	0	0	0	0	0	0	0	0	0	0	0	0	0	0	0	0	0	0	0	0	0	0	0
Runella	0	0	0	0	0	0	0	2.12e-05	0	0	0	0	0	0	0	0	0	0	0	0	2.12e-05	0	0	0	0	0	0	0	0	2.12e-05	0	0	0	0	0	0	0	0	0	0	4.24e-05	0	0	0	0	0	0	0	2.12e-05
Baekduia	0	0	0	0	0	0	0	0	0	0	0	0	0	0	0	0	0	0	0	0	0	0	0	0	2.12e-05	0	0	0	0	0	0	0	0	2.12e-05	0	0	0	0	0	0	0	0	0	0	0	0	0	0	0
Lautropia	0.00129399	0.0104156	0.0103731	0.0137036	0.0125369	0.000806092	0.00685178	0.00625782	0.00666087	0.00386076	0.0443563	0.00468806	0.00271526	0.00946098	0.00328801	0.0162703	0.00407289	0.0198129	0.00714877	0.00383955	0.0106913	0.00021213	0.0278102	0.0351287	4.24e-05	0.0255404	0.00873974	0.0150824	0.0768121	0.00780637	0.00513354	0.00250313	0.0018031	0.0103095	0.0218918	0.0127914	0.00878216	0.00750939	0.00207887	0.0024607	0.000806092	0.00241828	0.0063851	0.00150612	0.000254555	0.00797607	0.00356378	0.00543052	0.00810335
Zymomonas	0	0	0	0	0	0	0	0	2.12e-05	0	0	0	2.12e-05	0	0	0	0	0	0	0	0	0	0	0	0	0	0	0	0	0	0	0	0	0	4.24e-05	0	0	0	0	0	0	0	0	2.12e-05	0	0	0	0	0
Saccharospirillum	0	0	0	0	0	0	0	0	0	0	0	0	0	0	0	0	0	0	0	0	0	0	0	0	0	0	0	0	0	0	0	0	0	0	0	0	0	0	0	0	0	0	0	0	0	0	0	0	0
Halocynthiibacter	0	0	0	0	0	0	0	0	0	0	0	0	0	0	0	0	2.12e-05	0	0	0	0	0	0	0	0	0	0	0	0	0	0	0	0	0	0	0	0	0	0	0	0	0	0	0	0	0	0	0	0
Granulibacter	0	0	0	0	0	0	0	0	0	0	0	0	0	4.24e-05	0	0	0	0	0	0	0	0	0	0	0	0	0	0	0	0	0	2.12e-05	0	0	0	0	0	0	0	0	0	0	0	0	0	0	0	2.12e-05	0
Acidimicrobium	0	0	0	0	0	0	0	0	0	0	0	0	0	0	0	0	0	0	0	0	0	0	0	0	0	0	0	0	0	0	0	0	0	0	0	0	0	0	0	0	0	0	0	0	0	0	0	0	0
Labrys	0	0	0	0	0	0	4.24e-05	0	0	0	0	0	0	0	0	0	0	0	0	0	0	0	0	0	0	0	0	0	0	0	0	0	0	0	0	0	0	0	0	0	0	0	0	0	0	0	2.12e-05	0	0
Arabia	0	0	0	0	0	0	0	0	0	0	0	0	0	0	0	0	2.12e-05	2.12e-05	0	0	0	0	0	0	0	0	0	0	0	0	0	0	0	0	0	0	0	0	0	0	0	0	0	0	2.12e-05	0	0	0	0
Luteibacter	0	0	0	0	0	0	0	2.12e-05	0	0	0	0	0	0	0	0	0	0	0	0	0	4.24e-05	0	0	2.12e-05	0	0	0	0	0	0	0	2.12e-05	0	0	6.36e-05	0	2.12e-05	0	0	0	0	0	0	0	0	0	2.12e-05	0
Propionibacterium	0	0.00165461	0.000106065	0	0.000106065	6.36e-05	0.000148491	0.000169704	0	0.00106065	0.000190917	2.12e-05	4.24e-05	0.00239706	2.12e-05	0.00146369	0.00218493	0.00021213	0.000127278	0.0099913	0.000106065	4.24e-05	0.000487898	0.000636389	0.000148491	6.36e-05	2.12e-05	4.24e-05	0.000190917	0	0	0.000233343	0	4.24e-05	0.000997009	2.12e-05	0	0	0.000106065	2.12e-05	2.12e-05	8.49e-05	0	0	4.24e-05	2.12e-05	2.12e-05	2.12e-05	0.000148491
Coxiella	0	0	4.24e-05	0	0	0	0	0	4.24e-05	0	0	0	0	0	0	0	0	0	0	0	0	0	0	0	0	0	0	0	0	0	0	0	0	0	0	0	0	0	0	0	0	2.12e-05	0	0	0	0	0	0	0
Solimonas	0	0	0	0	0	0	0	0	0	0	0	0	0	0	0	0	0	0	0	0	0	0	0	0	0	0	0	0	0	0	0	0	0	0	0	2.12e-05	0	0	0	0	0	0	0	0	0	0	0	0	0
Sedimenticola	0	0	0	0	0	0	0	0	0	0	0	0	0	0	0	0	0	0	0	0	0	0	0	0	0	0	0	0	0	0	0	0	0	0	0	0	0	0	0	0	0	0	0	0	0	0	2.12e-05	0	4.24e-05
Olleya	0	0	0	0	0	0	0	0	0	0	0	0	0	0	0	0	0	0	0	0	0	0	0	0	0	0	0	0	0	0	0	0	0	0	0	0	0	0	0	0	0	0	0	0	0	0	0	0	0
Neoasaia	0	0	0	0	0	0	0	0	0	0	0	0	0	0	0	0	0	0	0	0	0	0	0	0	0	0	0	0	0	0	0	0	0	0	0	0	0	0	0	0	0	0	2.12e-05	0	0	0	0	0	0
Stackebrandtia	0	0	0	0	2.12e-05	0	0	0	0	0	0	0	0	0	0	4.24e-05	0	0	0	0	0	0	0	2.12e-05	0	0	0	0	0	0	0	0	0	0	2.12e-05	0	0	0	2.12e-05	2.12e-05	2.12e-05	0	0	0	0	0	0	0	0
Thermogutta	0	0	0	0	0	0	0	0	0	0	0	0	0	0	0	0	0	0	0	0	0	0	0	0	0	0	0	0	0	0	0	0	0	0	0	0	0	0	0	0	0	0	0	0	0	0	0	0	0
Cheoctovirus	0	0	0	0	0	0	0	0	0	0	0	0	0	0	0	0	0	0	0	0	0	0	0	0	0	0	0	0	0	0	0	0	0	0	0	0	0	0	0	0	0	0	0	0	0	0	0	0	0
Pajaroellobacter	0	0	0	0	0	0	0	0	0	0	0	0	0	0	0	0	0	0	0	0	0	0	0	0	0	0	0	0	0	0	0	0	0	0	0	0	0	0	0	0	0	0	0	0	0	0	0	0	0
Vitreoscilla	0	0	0	0	2.12e-05	0	0	0	6.36e-05	0	2.12e-05	0	0	0	0	0	0	0	0	2.12e-05	0	0	0	0	0	2.12e-05	0	0	0	0	0	0	2.12e-05	0	0	2.12e-05	0	0	0	0	0	0	0	0	0	0	0	2.12e-05	0
Paraphotobacterium	0	0	0	0	0	0	0	0	2.12e-05	0	0	0	0	0	0	0	0	0	0	0	0	0	0	0	0	0	0	0	2.12e-05	0	0	0	0	0	0	0	0	0	0	0	0	0	0	0	0	0	0	0	0
Paraglaciecola	0	0	0	0	0	0	0	0	0	0	0	2.12e-05	0	0	0	0	0	0	0	0	0	0	0	0	0	0	4.24e-05	0	0	0	2.12e-05	2.12e-05	0	0	2.12e-05	2.12e-05	0	2.12e-05	0	0	2.12e-05	0	0	0	0	0	0	0	0
Candidatus_Portiera	0	0	0	0	0	0	0	0	0	0	0	0	0	0	0	0	0	0	0	0	0	0	0	0	0	0	0	0	0	0	0	0	0	0	0	0	0	0	0	0	0	0	0	0	0	0	0	0	0
Calothrix	0	0	0	2.12e-05	0	0	0	0	6.36e-05	0	0	0	2.12e-05	0	0	0	2.12e-05	0	0	2.12e-05	0	0	0	0	2.12e-05	0	0	0	0	0	0	4.24e-05	2.12e-05	0	0	0	0	0	0	0	0	0	0	2.12e-05	0	0	4.24e-05	0	0
Azospirillum	2.12e-05	0	0	2.12e-05	0	2.12e-05	0	0	0	0	0	4.24e-05	2.12e-05	2.12e-05	0	2.12e-05	0	0	0	2.12e-05	0	4.24e-05	0	2.12e-05	0	0	0	0	0	4.24e-05	6.36e-05	0	2.12e-05	2.12e-05	0	2.12e-05	0	4.24e-05	2.12e-05	0	0	2.12e-05	0	2.12e-05	4.24e-05	0	2.12e-05	0	2.12e-05
Agrobacterium	0	0	4.24e-05	0	2.12e-05	0	2.12e-05	2.12e-05	0	0	2.12e-05	0	4.24e-05	0	0	6.36e-05	2.12e-05	2.12e-05	0	0	0	2.12e-05	2.12e-05	2.12e-05	0	0	4.24e-05	0	0	0	0	0	0	0	2.12e-05	0	0	2.12e-05	2.12e-05	0	0	0	2.12e-05	0	2.12e-05	2.12e-05	6.36e-05	0	0
Rubrobacter	0	2.12e-05	0	0	0	0	0	0	0	0	2.12e-05	2.12e-05	0	0	0	0.000127278	0	2.12e-05	0	0	2.12e-05	0	0	0	0	0	0	0	0	0	0	0	0	0	0	0	0	2.12e-05	2.12e-05	0	0	0	0	0	0	0	0	0	0
Halovivax	0	0	0	0	0	0	0	0	0	0	0	0	0	0	0	0	0	0	2.12e-05	0	0	0	0	0	0	0	0	0	0	0	0.00120914	0	0	0	0	0	0	0	0	0	0	0	0	0	0	0	0	0	0
Neomicrococcus	0	0	0	0	0	0	0	2.12e-05	0	0	0	0	0	0	0	0	0	0	2.12e-05	2.12e-05	0	2.12e-05	2.12e-05	2.12e-05	2.12e-05	2.12e-05	0	0	0	0	0	4.24e-05	0	0	0	0	0	0	0	2.12e-05	0	0	0	0	0	0	0	0	0
Castellaniella	0	0	2.12e-05	0	2.12e-05	0	0	0	0	0	4.24e-05	0	2.12e-05	0	0	0	0	0	0	0	0	0	0	0	0	4.24e-05	0	0	0	4.24e-05	0	0	0	0	0	0	2.12e-05	0	0	0	0	0	0	0	4.24e-05	0	2.12e-05	0	0
Thermincola	0	0	0	0	0	0	0	0	0	0	0	0	0	0	0	0	0	0	0	0	0	0	2.12e-05	0	0	0	0	0	0	0	0	0	0	0	0	0	0	0	0	0	0	0	0	0	0	0	0	0	0
Jeotgalibacillus	0	0	0	0	0	0	0	0	0	0	0	0	0	0	0	0	0	0	0	0	2.12e-05	0	0	0	0	0	0	0	0	0	0	0	0	0	0	2.12e-05	0	0	0	0	0	0	2.12e-05	0	0	0	2.12e-05	0	0
Methanofollis	0	0	0	0	0	0	0	0	0	0	0	0	0	0	0	0	0	0	0	0	0	0	0	0	0	0	0	0	0	0	0	0	0	0	0	0	0	0	0	0	0	0	0	0	0	0	0	0	0
Hoyosella	0	0	0	0	0	0	0	0	0	0	0	0	0	0	0	4.24e-05	0	0	0	2.12e-05	0	0	0	0	0	0	0	0	0	0	0	0	0	0	0	0	0	0	0	0	0	0	2.12e-05	0	0	0	0	0	2.12e-05
Mycetocola	0	0	4.24e-05	0	0	2.12e-05	2.12e-05	0	0	0	0	0	6.36e-05	0	0	0	0	0	0	2.12e-05	2.12e-05	0	0	0	2.12e-05	0	0	0	0	0	0	0	0	0	2.12e-05	0	0	0	0	0	0	0	0	0	4.24e-05	0	0	0	0
Crassaminicella	0	0	2.12e-05	0	0	0	0	0	0	2.12e-05	0	0	4.24e-05	4.24e-05	2.12e-05	0	0	0	2.12e-05	0	0	0	0	0	0	8.49e-05	0	0	2.12e-05	2.12e-05	0	0	0	0	0	4.24e-05	0	2.12e-05	0	0	0	0	0	2.12e-05	0	2.12e-05	0	0	0
Parabacteroides	0	8.49e-05	0	2.12e-05	0	6.36e-05	0	0	2.12e-05	2.12e-05	0	8.49e-05	0	0	8.49e-05	2.12e-05	0	4.24e-05	0.000127278	0	2.12e-05	8.49e-05	2.12e-05	0	8.49e-05	4.24e-05	0.000233343	0.000148491	6.36e-05	0.000148491	2.12e-05	0	4.24e-05	4.24e-05	4.24e-05	0.000127278	4.24e-05	2.12e-05	8.49e-05	8.49e-05	8.49e-05	4.24e-05	2.12e-05	0	0.000106065	0	0.000106065	4.24e-05	8.49e-05
Paraclostridium	0	0	0	0	0	0	0	0	0	0	4.24e-05	0	0	0.00120914	0	0	0	0	0	0	0	0	0	0	2.12e-05	0	0	0	0	0	0	0	0	0	0	0	0	0	0	0	0	0	0	0	2.12e-05	0	0	0	2.12e-05
Dyadobacter	0	0	2.12e-05	0	2.12e-05	0	0	0	0	0	0	0	0	0	0	0	0	0	0	0	0	2.12e-05	0	0	0	0	2.12e-05	2.12e-05	2.12e-05	4.24e-05	0	0	0	0	0	0	0	0	0	0	0	2.12e-05	0	2.12e-05	0	2.12e-05	0	0	2.12e-05
Cyanobacterium	0	0	0	0	0	0	0	0	0	0	0	0	2.12e-05	0	0	0	0	0	0	0	0	0	2.12e-05	0	0	0	0	2.12e-05	0	0	0	0	0	0	0	0	0	0	0	0	0	0	0	0	0	0	0	0	0
Phenylobacterium	0	0	0	0	0	2.12e-05	0	0	0	2.12e-05	0	0	0	0	0	0	0	0	0	4.24e-05	0	0	0	0	0	2.12e-05	2.12e-05	0	0	0	0	0	0	0	0	0	0	2.12e-05	0	0	0	0	0	0	0	0	0	0	0
Verrucomicrobium	0	0	0	0	0	0	0	0	0	0	0	0	0	2.12e-05	0	0	2.12e-05	0	0	0	0	0	0	0	0	0	2.12e-05	0	0	0	2.12e-05	0	0	0	0	0	0	0	0	0	2.12e-05	0	0	0	0	0	0	0	0
Marinitoga	0	0	0	0	0	0	0	0	2.12e-05	0	0	0	0	0	0	0	0	0	0	0	0	0	0	0	0	0	0	0	2.12e-05	0	0	0	0	0	0	0	0	0	0	0	0	0	0	0	0	0	0	0	0
Lactobacillus	0.000318194	0.000254555	0.000254555	0.000275768	0.000275768	0.00036062	4.24e-05	0.000190917	0.000254555	6.36e-05	0.000339407	0.000190917	0.00021213	0.00371227	0.000318194	0.00125156	0.0118793	0.000169704	0.000763666	0.00430623	0.000318194	0.000509111	0.000551537	0.00422138	6.36e-05	0.000445472	0.00021213	0.00814577	0.000148491	0.000381833	0.000190917	8.49e-05	0.000593963	0.00021213	0.00036062	0.000318194	0.000148491	0.000254555	0.000254555	0.000127278	0.000275768	0.000424259	0.00036062	0.00036062	0.000466685	0.00021213	8.49e-05	0.000445472	0.000127278
Ignavibacterium	0	0	0	0	2.12e-05	0	0	0	0	0	0	0	0	0	0	0	0	2.12e-05	0	0	0	0	0	0	0	0	0	0	0	0	0	0	0	0	0	0	2.12e-05	2.12e-05	0	0	0	0	0	0	0	0	0	0	0
Hoeflea	0	0	0	0	0	0	0	0	0	0	0	0	0	0	0	0	0	0	0	0	0	0	0	0	0	0	0	0	2.12e-05	0	0	0	0	0	0	0	0	0	0	0	0	0	0	0	0	0	0	2.12e-05	0
Idiomarina	0	0	0	0	0	0	0	0	4.24e-05	0	0	4.24e-05	0	0	0	0	4.24e-05	0	0	0	0	0	0	0	0	0	0	0	0	6.36e-05	2.12e-05	0	0	0	0	2.12e-05	0	0	0	0	0	0	0	0	0	0	0	2.12e-05	0
Legionella	0	2.12e-05	4.24e-05	0	0	2.12e-05	0	0	0	0	2.12e-05	6.36e-05	2.12e-05	0	4.24e-05	0	0	0	0	0	0	4.24e-05	0	2.12e-05	0	0	0	0	0.000148491	2.12e-05	4.24e-05	2.12e-05	4.24e-05	4.24e-05	2.12e-05	0	4.24e-05	0	2.12e-05	0	0	4.24e-05	0	0	0	2.12e-05	2.12e-05	0	0
Halopenitus	0	0	0	0	0	0	0	0	0	0	0	0	0	0	0	0	0	0	0	0	0	0	0	0	0	0	0	0	0	0	0	0	0	0	0	0	0	0	2.12e-05	0	0	0	0	0	0	0	0	0	0
Owenweeksia	0	0	0	2.12e-05	0	2.12e-05	0	0	0	0	0	0	0	0	2.12e-05	0	0	2.12e-05	0	0	0	0	0	0	0	0	2.12e-05	0	4.24e-05	0	0	0	0	0	2.12e-05	2.12e-05	0	0	0	2.12e-05	0	0	0	0	0	0	0	0	0
Fibrobacter	0	0	0	0	0	0	0	0	0	0	0	2.12e-05	0	0	0	0	0	0	0	0	0	0	0	0	0	0	0	0	0	0	0	2.12e-05	0	0	0	0	0	0	0	0	0	0	0	0	0	0	0	0	0
Desulfurella	0	0	0	0	0	0	0	0	0	0	0	0	0	0	0	0	0	0	0	0	0	0	0	0	0	0	0	0	0	0	0	0	0	0	0	0	0	0	0	0	0	0	0	0	0	0	0	0	0
Parolsenella	0	0	0	0	0	2.12e-05	0	0	0	0	0	2.12e-05	0	0	0	0	0	0	0	0	0	0	0	0	0	0	0	2.12e-05	0	4.24e-05	0	0	0	0	0	0	0	0	2.12e-05	0	0	2.12e-05	0	4.24e-05	0	2.12e-05	0	0	0
Mucilaginibacter	0	0	0	0	0	0	0	2.12e-05	0	0	2.12e-05	0	2.12e-05	4.24e-05	0	2.12e-05	2.12e-05	2.12e-05	0	2.12e-05	0	0.000106065	0	0	0	0	4.24e-05	0	4.24e-05	0	0	2.12e-05	0	2.12e-05	2.12e-05	0	4.24e-05	2.12e-05	0	0	6.36e-05	4.24e-05	0	2.12e-05	0	2.12e-05	2.12e-05	0	2.12e-05
Saccharophagus	0	0	0	0	0	0	0	0	0	0	0	0	0	0	0	0	0	0	0	0	0	0	0	0	0	0	0	0	0	0	0	0	0	0	0	0	0	0	0	0	0	0	0	0	0	0	0	0	0
Thermus	0	2.12e-05	2.12e-05	0	0	0	2.12e-05	0	0	0	0	0	4.24e-05	0	0	2.12e-05	2.12e-05	0	0	0	2.12e-05	0	2.12e-05	0	0	0	2.12e-05	0	0	0	0	2.12e-05	0	0	0	0	0	0	0	0	0	0	0	0	0	0	0.00207887	0	0
Edaphobacter	0	0	0	0	0	0	0	0	0	0	0	0	0	0	0	0	0	0	0	0	0	0	0	0	0	0	0	0	0	0	0	0	0	0	2.12e-05	2.12e-05	0	0	0	0	0	0	0	0	0	0	0	0	0
Thermobacillus	0	0	0	0	0	0	0	0	0	0	0	0	0	0	0	0	0	0	0	0	0	0	0	0	0	0	0	0	0	0	0	0	0	0	0	0	0	0	0	0	0	0	0	0	0	0	0	0	0
Acidihalobacter	0	0	0	0	0	0	0	0	0	0	0	2.12e-05	0	2.12e-05	0	0	0	4.24e-05	0	0	0	0	0	0	0	0	0	0	0	0	0	0	0	0	0	0	0	2.12e-05	0	0	0	0	0	0	2.12e-05	0	0	0	0
Slashvirus	0	0	0	0	0	0	0	0	0	0	0	0	0	0	0	0	0	0	0	0	0	0	0	0	0	0	0	0	0	0	0	0	0	0	0	0	0	0	0	0	0	0	0	0	0	0	0	0	0
Caldanaerobacter	0	0	0	0	0	0	0	0	0	0	0	0	0	0	0	0	0	0	0	0	0	0	0	0	0	0	0	0	0	0	0	0	0	0	0	0	0	0	0	0	0	0	0	0	0	0	0	0	0
Antarcticibacterium	0	0	0	0	2.12e-05	0	2.12e-05	0	0	0	0	2.12e-05	0	0	0	0	0	0	0	0	0	0	0	0	0	0	0	2.12e-05	0	0	0	0	0	0	0	0	0	0	0	0	0	0	0	0	0	0	0	0	0
Acidipropionibacterium	2.12e-05	2.12e-05	4.24e-05	4.24e-05	2.12e-05	0	4.24e-05	0	0	4.24e-05	2.12e-05	2.12e-05	2.12e-05	4.24e-05	2.12e-05	0	4.24e-05	0	2.12e-05	6.36e-05	0	0	0	2.12e-05	2.12e-05	2.12e-05	2.12e-05	2.12e-05	0	4.24e-05	2.12e-05	0	0	4.24e-05	8.49e-05	0	0	0	2.12e-05	0	0	0	0	0	4.24e-05	0	0	4.24e-05	0
Dyella	0	0	0	0	0	0	0	0	0	0	0	0	2.12e-05	0	0	0	0	0	0	0	0	0	2.12e-05	0	0	0	4.24e-05	0	0	4.24e-05	0	0	0	0	0	2.12e-05	2.12e-05	0	0	0	0	0	0	0	0	0	0	0	2.12e-05
Acidianus	0	0	0	0	0	0	0	0	0	0	0	0	0	0	0	0	0	0	0	0	0	0	0	4.24e-05	0	0	0	0	0	0	0	0	0	0	0	0	0	0	0	0	0	0	0	0	0	0	0	0	0
Absiella	4.24e-05	0	0	0	0	0	0	0	0	0	0	4.24e-05	0	0	0	0	0	0	0	0	0	0	0	0	0	0	0	0	0	4.24e-05	0	2.12e-05	0	0	0	0	4.24e-05	2.12e-05	0	0	0	0	0	0	4.24e-05	2.12e-05	0	0	2.12e-05
Tsarbombavirus	0	0	0	0	0	0	0	0	0	0	0	0	0	0	0	0	0	0	0	0	0	0	0	0	0	0	0	0	0	0	0	0	0	0	0	0	0	0	0	0	0	0	0	0	0	0	0	0	0
Veillonella	0.0141915	0.0587811	0.044123	0.051102	0.0238009	0.102798	0.0258798	0.0702785	0.0301012	0.0708301	0.062557	0.0512293	0.0259434	0.0806092	0.0249464	0.0795062	0.139815	0.0580599	0.0669269	0.0651874	0.0273647	0.209711	0.0760485	0.114698	0.0807153	0.0555779	0.0539021	0.0907915	0.166246	0.0649116	0.0291466	0.0351499	0.0650814	0.0447169	0.0626206	0.0727817	0.0877156	0.107147	0.0558325	0.0866974	0.131138	0.073312	0.0115611	0.153794	0.274135	0.230351	0.0381833	0.0822638	0.0739484
Plantibacter	2.12e-05	0	0	0	0	2.12e-05	0	0	0	0	0	2.12e-05	0	0	2.12e-05	0	0	0	2.12e-05	0	0	0	0	0	0	0	0	0	4.24e-05	0	4.24e-05	0	4.24e-05	0	0	0	0	0	0	0	0	0	2.12e-05	0	2.12e-05	0	0	0	0
Parashewanella	0	0	0	0	0	0	0	0	0	0	0	0	0	0	0	0	0	0	0	0	0	0	0	0	2.12e-05	0	0	0	0	0	2.12e-05	0	0	4.24e-05	0	0	0	0	0	0	0	0	0	0	0	0	0	0	0
Muricauda	0	0	4.24e-05	0	0	0	0	0	0	2.12e-05	0	0	2.12e-05	2.12e-05	0	0	0	0	0	2.12e-05	0	0	0	0	0	0	0	4.24e-05	4.24e-05	0	0	0	0	0	0	0	0	0	2.12e-05	0	2.12e-05	0	0	0	0	0	0	0	0
Leadbetterella	0	0	0	0	2.12e-05	2.12e-05	0	0	0	2.12e-05	0	0	0	0	0	0	0	0	0	0	0	8.49e-05	0	0	0	0	0	2.12e-05	2.12e-05	0	0	0	0	0	0	2.12e-05	0	0	0	0	2.12e-05	0	0	0	2.12e-05	0	0	0	2.12e-05
Chlamydia	0	0	0	0	0	0	0	0	0	0	0	0	0	0	0	0	0	2.12e-05	0	0	0	0	0	0	0	2.12e-05	0	0	0	0	0	0	0	0	0	0	0	0	0	0	0	0	0	0	0	0	0	0	0
Geobacter	6.36e-05	4.24e-05	2.12e-05	0	4.24e-05	0	0	0	0	0	0	2.12e-05	0	0	0	4.24e-05	2.12e-05	6.36e-05	0	0	0	4.24e-05	2.12e-05	0	0	4.24e-05	2.12e-05	0	0	6.36e-05	0	2.12e-05	0	0	0	0	0	0	6.36e-05	0	2.12e-05	2.12e-05	0	0	2.12e-05	2.12e-05	2.12e-05	2.12e-05	2.12e-05
Glycocaulis	0	0	0	0	0	0	0	0	0	0	0	0	0	0	0	0	0	0	0	0	0	0	0	0	0	0	0	0	0	0	0	0	0	0	0	0	0	0	0	0	0	0	0	0	0	0	0	0	0
Frondihabitans	0	2.12e-05	0	0	0	0	2.12e-05	2.12e-05	0	0	0	0	4.24e-05	0	0	0	0	2.12e-05	0	0	0	0	2.12e-05	0	0	0	0	0	0	0	0	0	0	0	0	0	0	0	0	0	0	0	0	2.12e-05	0	0	0	0	2.12e-05
Sulfurovum	0	0	0	0	0	0	0	0	0	0	0	0	0	0	0	0	0	0	0	0	0	0	0	0	0	0	0	0	0	2.12e-05	0	0	0	0	0	0	0	0	0	0	0	0	0	0	2.12e-05	0	0	0	0
Litoricola	0	0	0	0	0	0	0	0	0	0	0	0	0	0	0	0	0	0	0	0	0	0	0	0	0	0	0	0	0	0	0	0	0	0	0	0	0	0	0	0	0	0	0	0	0	0	0	0	0
Thalassolituus	0	0	2.12e-05	0	0	0	0	2.12e-05	0	0	0	0	0	0	0	0	0	4.24e-05	0	6.36e-05	0	2.12e-05	0	0	0	0	0	0	0	0	0	0	0	0	0	0	0	0	2.12e-05	0	0	0	0	0	0	0	0	0	0
Pseudoxanthomonas	0	0	0	0	0	0	0	0	0	0	0	0	0	0	0	0	4.24e-05	0	0	0	0	0	0	0	0	0	0	0	0	0	0	0	0	0	0	0	0	0	0	0	0	0	0	0	0	0	0	0	0
Marisediminicola	0	0	0	0	0	0	0	0	0	0	0	0	0	0	2.12e-05	2.12e-05	0.000106065	0	0	0	0	0	0	0	0	0	0	0	0	0	0	0	0	0	0	0	0	0	0	0	0	0	0	0	0	0	0	0	0
Parageobacillus	0	2.12e-05	2.12e-05	0	0	2.12e-05	0	0	0	0	0	0	0	0	0	0	0	0	0	0	0	0	0	0	0	0	0	0	0	0	0	0	0	0	0	2.12e-05	2.12e-05	0	2.12e-05	0	4.24e-05	0	0	6.36e-05	0	0	2.12e-05	0	0
Elizabethkingia	0	0	0	2.12e-05	4.24e-05	0	0	0	0	2.12e-05	0	2.12e-05	2.12e-05	0	0	0	0	0	2.12e-05	0	6.36e-05	2.12e-05	0	0	0	2.12e-05	2.12e-05	0	2.12e-05	0.00439108	0.000106065	0	0	0	2.12e-05	0	2.12e-05	0	0	0	2.12e-05	2.12e-05	4.24e-05	0	0	2.12e-05	0	0	0
Chromohalobacter	0	0	0	0	0	0	0	0	0	0	0	0	0	0	0	0	0	0	0	0	0	0	0	0	0	0	0	0	0	0	0	0	0	0	0	0	0	0	0	0	0	0	0	0	0	0	0	0	0
Marinithermus	0	0	0	0	0	0	0	0	0	0	0	0	0	0	0	0	0	0	0	0	0	0	0	0	0	0	0	0	0	0	0	0	0	0	0	0	0	0	0	0	0	0	0	0	0	0	0	2.12e-05	0
Eubacterium	0	0	0.000106065	2.12e-05	0	0.000169704	4.24e-05	4.24e-05	0	2.12e-05	2.12e-05	2.12e-05	4.24e-05	0	2.12e-05	0	0	0	0	0	0	0	0	0	0	2.12e-05	6.36e-05	0	0	0	0	0	0	4.24e-05	2.12e-05	0	4.24e-05	4.24e-05	0	0.000106065	4.24e-05	0	0	0.000106065	8.49e-05	0	4.24e-05	0	0
Mageeibacillus	0	4.24e-05	0	0	0	4.24e-05	0	4.24e-05	2.12e-05	0	0	6.36e-05	2.12e-05	0	4.24e-05	4.24e-05	2.12e-05	0	2.12e-05	0	2.12e-05	0	8.49e-05	0	6.36e-05	0	0	2.12e-05	2.12e-05	0	0	0	0	0	4.24e-05	0	0	6.36e-05	2.12e-05	0	0	0.000106065	0	0.000190917	0.000106065	2.12e-05	2.12e-05	0	0
Oleispira	0	0	0	0	0	0	0	0	0	0	0	0	0	0	0	0	0	0	0	0	0	0	0	0	0	0	0	0	0	0	0	0	0	0	0	0	0	0	0	0	0	0	0	0	0	0	0	0	0
Marinomonas	0	0	0	0	2.12e-05	0	0	0	4.24e-05	0	0	0	0	2.12e-05	2.12e-05	0	0	0	0	0	0	0	0	0	0	0	0	0	0	0	0	0	0	0	0	0	0	0	0	0	0	0	0	0	2.12e-05	0	0	0	0
Methanosphaera	0	0	0	0	0	0	0	0	0	0	0	0	0	0	0	0	0	0	0	0	0	0	0	0	0	0	0	0	0	0	0	0	0	0	0	0	0	0	0	0	0	0	0	0	0	0	0	0	0
Limnobaculum	0	0	0	0	0	0	4.24e-05	0	0	0	0	0	2.12e-05	4.24e-05	0	0	0	0	0	0	0	0	0	0	0	0	0	0	0	4.24e-05	0	0	0	0	2.12e-05	0	0	0	0	0	0	0	0	0	0	0	0	0	0
Methylovulum	0	0	0	0	0	0	0	0	0	0	0	0	0	0	0	0	0	0	0	0	0	0	0	0	0	2.12e-05	0	0	0	2.12e-05	0	0	0	0	0	0	6.36e-05	0	0	0	0	0	0	0	0	0	0	0	0
Actinosynnema	2.12e-05	0	0	0	0	0	0	0	0	0	0	0	0	0	0	0	0	2.12e-05	0	0	0	0	0	2.12e-05	0	0	0	0	0	0	0	0	0	0	0	0	0	0	2.12e-05	0	0	0	0	0	0	0	0	0	0
Lachnoclostridium	6.36e-05	6.36e-05	0.000169704	0.00021213	8.49e-05	0.00036062	2.12e-05	4.24e-05	0	4.24e-05	8.49e-05	0.000106065	0.000233343	4.24e-05	2.12e-05	4.24e-05	4.24e-05	0.000190917	8.49e-05	0.000106065	2.12e-05	4.24e-05	2.12e-05	2.12e-05	2.12e-05	8.49e-05	0.000127278	8.49e-05	0.000106065	0.000190917	4.24e-05	8.49e-05	2.12e-05	2.12e-05	0	0.000233343	0.000296981	0.000127278	8.49e-05	0.000678815	0.000106065	0.000169704	0	0.000106065	0.000509111	6.36e-05	4.24e-05	2.12e-05	2.12e-05
Odoribacter	6.36e-05	8.49e-05	6.36e-05	0	0	2.12e-05	0.000127278	4.24e-05	0	2.12e-05	2.12e-05	2.12e-05	4.24e-05	2.12e-05	0.000169704	4.24e-05	0	0.000148491	2.12e-05	8.49e-05	2.12e-05	0.000318194	2.12e-05	0	4.24e-05	0	6.36e-05	0.000169704	4.24e-05	0.000169704	6.36e-05	2.12e-05	4.24e-05	0.000148491	0.000127278	0	6.36e-05	0.000339407	4.24e-05	2.12e-05	0.000190917	2.12e-05	4.24e-05	0.000169704	0.000339407	6.36e-05	0.000127278	8.49e-05	4.24e-05
Vagococcus	4.24e-05	4.24e-05	0	0	0	2.12e-05	2.12e-05	4.24e-05	6.36e-05	4.24e-05	4.24e-05	2.12e-05	6.36e-05	0	2.12e-05	0	4.24e-05	2.12e-05	0.000190917	2.12e-05	0	0	8.49e-05	0.000127278	2.12e-05	0.000106065	6.36e-05	2.12e-05	0	0	6.36e-05	2.12e-05	4.24e-05	4.24e-05	2.12e-05	4.24e-05	4.24e-05	4.24e-05	2.12e-05	4.24e-05	0	0	6.36e-05	4.24e-05	4.24e-05	8.49e-05	2.12e-05	6.36e-05	2.12e-05
Melioribacter	0	0	0	0	0	0	0	0	0	0	0	0	0	0	0	0	0	0	0	0	0	0	0	0	0	0	0	0	0	0	0	0	0	0	0	0	0	0	0	0	0	0	0	0	0	0	0	0	0
Ktedonosporobacter	0	0	0	2.12e-05	0	0	0	0	0	0	0	0	0	0	0	0	0	0	0	0	0	0	0	0	0	0	0	0	0	0	0	0	0	0	0	0	0	0	0	0	0	0	0	0	0	0	0	0	0
Alkalilimnicola	0	0	0	0	0	0	0	0	0	0	0	0	0	0	0	0	0	0	0	0	0	0	0	0	0	0	0	0	0	0	0	0	0	0	0	0	0	0	0	0	0	0	0	0	0	0	0	0	0
Cytomegalovirus	0	0	0	0	0	0	0	0	0	0	0	0	0	0	0	0	0	0	0	0	0	0	0	0	0	0	0	0	0	0	0	0	0	0	0	0	0	0	0	0	0	0	0	0	0	0	0	0	0
Betabaculovirus	0	0	0	0	0	0	0	0	0	0	0	0	0	0	0	0	0	0	0	0	0	0	0	0	0	0	0	0	0	0	0	2.12e-05	0	0	0	0	0	0	0	0	0	0	0	0	0	0	0	0	0
Lentilitoribacter	0	0	0	0	0	0	0	0	0	0	0	0	0	0	0	0	0	0	0	0	0	0	0	0	0	0	0	0	0	0	0	0	0	2.12e-05	0	0	0	0	0	0	0	0	0	0	0	0	0	0	0
Biquartavirus	0	0	0	0	0	0	0	0	0	0	0	0	0	0	0	0	0	0	0	0	0	0	0	0	0	0	0	0	0	0	0	0	0	0	0	0	0	0	0	0	0	0	0	0	0	0	0	0	0
Minicystis	0	0	0	0	0	0	0	0	0	0	0	0	0	0	0	0	0	0	0	0	0	0	0	0	0	0	0	0	0	0	0	0	0	0	0	0	0	0	0	0	0	0	0	0	0	0	0	0	0
Acinetobacter	2.12e-05	6.36e-05	0.000106065	0	4.24e-05	6.36e-05	0.000106065	0.000296981	6.36e-05	6.36e-05	6.36e-05	8.49e-05	4.24e-05	2.12e-05	4.24e-05	6.36e-05	4.24e-05	0.000190917	8.49e-05	0.000127278	6.36e-05	0.000106065	0	0.000148491	0.000233343	8.49e-05	4.24e-05	6.36e-05	0.000169704	0.00101822	0.000190917	8.49e-05	4.24e-05	6.36e-05	0.00137884	0.000127278	0.000148491	8.49e-05	4.24e-05	2.12e-05	0.00021213	4.24e-05	0.000106065	0.000106065	4.24e-05	4.24e-05	8.49e-05	0.000148491	4.24e-05
Gimesia	0	0	0	0	0	0	0	0	0	0	0	0	0	0	0	0	0	0	0	0	0	0	0	0	0	0	0	0	0	2.12e-05	0	0	0	0	0	0	0	0	0	0	0	0	0	0	0	0	0	0	0
Methylocystis	0	0	0	0	0	0	0	0	0	2.12e-05	0	0	0	0	0	0	0	0	0	0	0	0	0	0	0	0	0	0	0	0	0	0	0	0	0	0	0	0	0	0	0	0	0	0	4.24e-05	0	0	0	0
Agromyces	0	0	8.49e-05	2.12e-05	0	2.12e-05	4.24e-05	0	0	0	0	2.12e-05	4.24e-05	2.12e-05	0	6.36e-05	0	0	0	4.24e-05	2.12e-05	2.12e-05	6.36e-05	0	0	0	0	4.24e-05	0	0	4.24e-05	0	2.12e-05	0	4.24e-05	0	0	0	4.24e-05	2.12e-05	2.12e-05	0	0	6.36e-05	6.36e-05	0	0	0	0
Sulfuricella	0	0	0	0	0	0	0	0	0	0	0	2.12e-05	0	0	0	0	0	0	0	0	0	0	0	0	0	0	0	0	0	0	0	0	0	0	0	0	0	2.12e-05	0	0	0	0	0	0	2.12e-05	0	0	0	0
Leifsonia	2.12e-05	0	0	2.12e-05	2.12e-05	2.12e-05	4.24e-05	0	0	0	2.12e-05	0	0	2.12e-05	0	2.12e-05	0	0	0	0	0	0	4.24e-05	2.12e-05	2.12e-05	0	0	0	0	0	0	2.12e-05	0	2.12e-05	0	0	0	2.12e-05	2.12e-05	0	0	0	0	2.12e-05	0	2.12e-05	0	0	0
Fimbriimonas	0	2.12e-05	0	0	0	0	0	0	0	0	0	0	0	0	0	0	0	0	0	0	0	0	0	0	0	0	0	0	0	0	0	0	0	0	0	0	0	0	0	0	0	0	0	0	0	0	0	0	0
Streptomonospora	0	0	0	0	0	0	0	0	0	0	0	0	2.12e-05	0	0	0	0	4.24e-05	0	0	0	0	0	0	0	0	0	0	0	0	0	0	0	0	0	0	0	0	0	0	0	0	0	0	0	0	0	0	0
Gloeocapsa	0	0	0	0	0	0	0	0	0	4.24e-05	0	0	0	0	0	0	2.12e-05	0	0	2.12e-05	0	0	0	0	0	0	0	0	0	0	0	0	0	0	0	0	0	0	0	0	0	2.12e-05	0	0	0	0	0	0	0
Bibersteinia	0.000381833	0.000233343	0	0.000318194	0.000424259	0	0.000106065	0.000190917	0.000339407	0.000190917	0.000190917	4.24e-05	0.000148491	0.000127278	0.000339407	0	6.36e-05	0	0.000148491	4.24e-05	0.000190917	2.12e-05	0.000169704	2.12e-05	0.000275768	0	6.36e-05	6.36e-05	0.000106065	0.0011455	0.000296981	0.000127278	0	0.00021213	0.00057275	0.000127278	0.000190917	0.00036062	4.24e-05	0	0.000275768	0	0.000190917	6.36e-05	0	2.12e-05	0.000339407	0.000127278	0.000127278
Psychrobacillus	0	0	2.12e-05	0	0	2.12e-05	0	0	0	0	0	0	0	0	2.12e-05	0	0	0	2.12e-05	2.12e-05	0	0	0	2.12e-05	0	4.24e-05	0	0	0	0	0	0	2.12e-05	0	0	0	0	0	4.24e-05	0	0	0	4.24e-05	0	0	2.12e-05	0	0	0
Maritalea	0	0	0	0	0	0	0	0	0	0	0	0	0	0	0	0	0	0	0	0	0	0	0	0	0	0	0	0	0	0	0	0	2.12e-05	0	0	0	0	0	0	0	2.12e-05	0	0	0	0	0	0	0	0
Aeromonas	0	0	4.24e-05	2.12e-05	8.49e-05	2.12e-05	2.12e-05	2.12e-05	2.12e-05	0	2.12e-05	4.24e-05	0	0	2.12e-05	0	0	2.12e-05	0	2.12e-05	0	6.36e-05	2.12e-05	0	8.49e-05	8.49e-05	2.12e-05	0	2.12e-05	2.12e-05	4.24e-05	0	2.12e-05	0	0	2.12e-05	4.24e-05	2.12e-05	2.12e-05	2.12e-05	4.24e-05	0	0	2.12e-05	0	2.12e-05	0	0	4.24e-05
Candidatus_Atelocyanobacterium	0	0	0	0	2.12e-05	0	0	0	0	0	2.12e-05	0	0	0	0	0	0	0	0	0	0	0	0	0	0	0	0	0	0	0	0	0	0	0	0	0	0	0	0	0	0	0	0	0	0	0	0	0	0
Kyrpidia	0	0	0	0	0	0	0	0	0	0	0	0	0	0	0	0	0	0	0	0	0	0	0	0	0	0	0	0	0	0	0	0	0	0	0	0	0	0	0	0	0.00254556	0	0	0	0	2.12e-05	0	0	0
Candidatus_Nitrosomarinus	0	0	0	0	0	0	0	0	0	2.12e-05	0	0	0	0	0	0	0	0	0	0	0	0	0	0	0	0	0	0	0	0	0	0	0	0	0	0	0	0	0	0	0	0	0	0.000318194	0	0	0	0	0
Pyrococcus	0	0	0	0	0	0	0	0	0	0	0	0	0	0	0	0	2.12e-05	0	0	0	0	0	0	0	0	0	0	0	0	0	0	0	0	0	0	0	0	0	0	0	0	0	0	0	0	0	0	0	0
Candidatus_Arthromitus	0	2.12e-05	0	0	0	0	0	4.24e-05	0	0	0	0	0	0	0	0	0	0	0	0	0	0	0	0	0	0	0	0	0	0	0	0	0	0	0	0	0	2.12e-05	0	0	0	0	0	0	0	0	2.12e-05	0	0
Actinobacillus	0.000233343	0.000106065	0.000148491	6.36e-05	0.000254555	6.36e-05	0.000233343	8.49e-05	0.00133642	0.00021213	0.000127278	4.24e-05	0.000148491	0.000233343	0.000169704	6.36e-05	0.000148491	0.000127278	0.000190917	0.000169704	8.49e-05	4.24e-05	2.12e-05	0	0.000254555	0.000106065	2.12e-05	0.000127278	0.000424259	0.000106065	0.00133642	0.000169704	4.24e-05	0.000318194	0.000721241	0.00021213	0.000403046	0.00021213	0.000190917	4.24e-05	0.00036062	6.36e-05	0.000254555	0.000148491	0	0.000106065	0.000169704	0.00036062	2.12e-05
Trichormus	0	0	0	0	0	0	0	0	0	0	0	0	0	0	0	0	0	0	0	0	0	0	0	0	0	0	0	0	0	0	0	0	0	0	0	0	0	0	0	0	0	0	0	0	0	0	0	0	0
Muribaculum	6.36e-05	8.49e-05	4.24e-05	2.12e-05	0.000106065	4.24e-05	6.36e-05	0.000127278	4.24e-05	2.12e-05	4.24e-05	2.12e-05	4.24e-05	4.24e-05	0.000127278	8.49e-05	2.12e-05	0	6.36e-05	0	8.49e-05	0.00021213	4.24e-05	0	2.12e-05	0	0.00021213	6.36e-05	2.12e-05	0	8.49e-05	0.000127278	0	8.49e-05	0.000148491	6.36e-05	4.24e-05	0.000127278	6.36e-05	6.36e-05	0.000169704	8.49e-05	4.24e-05	4.24e-05	4.24e-05	0.000106065	8.49e-05	0.000106065	0.000169704
Ndongobacter	4.24e-05	0	2.12e-05	0	0	0	0	0	0	0	0	4.24e-05	0	0	0	0	0	0	0	2.12e-05	0	0	0	0	0	0	2.12e-05	0	0	0	0	0	0	2.12e-05	0	0	0	0	2.12e-05	0	0	0	0	0	0	0	0	0	0
Dermacoccus	0	2.12e-05	2.12e-05	0	0	0	0	0	0	0	0	0	0	4.24e-05	2.12e-05	0	2.12e-05	0	0	2.12e-05	0	0	0	0	2.12e-05	0	0	0	0	0.000148491	2.12e-05	0	0	0	2.12e-05	0	0	0	0	0	0	0	0	0	2.12e-05	0	0	0	2.12e-05
Magnetospirillum	0	0	0	2.12e-05	0	2.12e-05	0	0	0	0	0	2.12e-05	0	0	0	0	0	4.24e-05	0	2.12e-05	0	2.12e-05	0	0	0	0	2.12e-05	0	0	8.49e-05	0	0	0	0	0	0	0	0	0	0	0	0	2.12e-05	0	0	0	2.12e-05	0	0
Yoonia	0	0	0	0	0	0	0	0	0	0	0	0	0	0	0	0	0	0	0	0	0	0	0	0	0	0	0	0	0	0	0	0	0	0	0	0	0	0	0	0	0	0	0	2.12e-05	0	0	0	0	0
Pseudarthrobacter	0.000106065	2.12e-05	2.12e-05	2.12e-05	0	0	8.49e-05	2.12e-05	0	8.49e-05	4.24e-05	2.12e-05	4.24e-05	0	2.12e-05	6.36e-05	0.000106065	0	8.49e-05	2.12e-05	0	2.12e-05	0.000148491	4.24e-05	6.36e-05	2.12e-05	0	0	0	0	4.24e-05	2.12e-05	0	0	2.12e-05	2.12e-05	0	4.24e-05	4.24e-05	2.12e-05	0	2.12e-05	0	2.12e-05	6.36e-05	2.12e-05	0	2.12e-05	0
Gordonibacter	0	0	0	0	0	2.12e-05	6.36e-05	4.24e-05	0	2.12e-05	0	0	2.12e-05	2.12e-05	2.12e-05	0	0	0	0	0	2.12e-05	2.12e-05	0	0	0	4.24e-05	0	4.24e-05	2.12e-05	2.12e-05	0	0	0	4.24e-05	0	0	2.12e-05	4.24e-05	0	0	0	0	0	0	0	4.24e-05	0	0	0
Dehalococcoides	0	0	0	0	0	0	2.12e-05	0	0	0	0	0	0	2.12e-05	0	2.12e-05	0	0	0	0	0	2.12e-05	0	0	0	0	0	2.12e-05	0	0	0	0	0	0	0	0	0	0	2.12e-05	4.24e-05	0	0	0	0	2.12e-05	0	0	0	0
[truncated: 13 more columns]

## Sheet: oral species profile
Supplementary Table S1 The taxonomic abundance profile of oral microbiome at species level
Taxa name	E01	E02	E03	E04	E05	E07	E08	E10	E11	E12	E13	E14	E15	E16	E17	E18	E20	E21	E22	E23	E24	E25	E26	E27	E28	E30	E31	E32	E33	E34	Y01	Y02	Y03	Y04	Y05	Y06	Y07	Y08	Y09	Y10	Y12	Y13	Y14	Y15	Y16	Y17	Y18	Y19	Y20
Terriglobus_albidus	2.12698e-05	0	0	0	0	0	0	0	0	0	0	0	0	0	0	0	0	0	0	0	0	0	0	0	0	0	0	0	0	0	0	0	2.12698e-05	0	0	0	0	0	0	0	0	0	0	0	0	0	0	0	0
Celeribacter_marinus	0	0	0	0	0	0	0	0	0	0	0	0	0	0	0	0	0	0	0	0	0	0	0	0	0	0	0	0	0	0	0	0	0	0	0	0	0	0	0	0	0	0	0	0	0	0	0	0	0
Porphyromonas_asaccharolytica	6.38094e-05	2.12698e-05	6.38094e-05	4.25396e-05	0.000170158	4.25396e-05	8.50792e-05	0.000106349	4.25396e-05	0	4.25396e-05	0.000148889	0.000127619	6.38094e-05	0.000170158	2.12698e-05	0	6.38094e-05	0	4.25396e-05	0.000148889	0.000127619	2.12698e-05	0	2.12698e-05	0.000148889	0.000233968	6.38094e-05	0.000255238	8.50792e-05	6.38094e-05	0.000233968	2.12698e-05	0	0.000127619	8.50792e-05	4.25396e-05	0.000106349	0.000212698	6.38094e-05	0.000340317	6.38094e-05	4.25396e-05	2.12698e-05	4.25396e-05	8.50792e-05	4.25396e-05	0.000170158	0.000106349
Pseudoalteromonas_atlantica	0	0	0	0	0	0	0	0	0	0	0	0	0	0	0	0	0	0	0	0	0	0	0	0	0	0	0	0	0	0	6.38094e-05	2.12698e-05	0	2.12698e-05	0	0	0	0	0	0	0	0	0	0	0	0	2.12698e-05	0	0
Nostoc_punctiforme	0	0	0	0	0	0	0	0	0	0	0	0	0	0	0	0	0	0	0	0	0	0	0	0	0	0	0	0	0	0	0	0	0	0	0	0	0	0	0	0	0	0	0	0	0	0	0	0	0
Rhizobium_etli	0	0	0	0	0	0	0	0	0	0	0	0	0	0	0	0	0	0	0	0	0	0	0	0	0	0	2.12698e-05	0	0	0	0	0	0	0	0	2.12698e-05	0	0	0	0	0	0	2.12698e-05	0	0	0	0	0	0
Halanaeroarchaeum_sulfurireducens	0	0	0	0	0	0	0	0	0	0	0	0	0	0	0	0	0	0	0	0	0	0	0	0	0	0	0	0	0	0	0	0	0	0	0	0	0	0	0	0	0	0	0	0	0	0	0	0	0
Myroides_phaeus	0	0	0	0	0	0	0	0	0	0	0	0	0	0	0	0	0	0	0	0	0	0	0	0	0	0	0	0	0	8.50792e-05	0	0	0	0	0	0	0	0	0	0	0	0	0	0	0	0	0	0	0
Rhodoplanes_sp._Z2.YC6860	0	0	0	0	0	0	0	0	0	0	0	0	0	0	0	0	0	0	0	0	0	0	0	0	0	0	0	0	2.12698e-05	0	0	0	0	0	0	0	0	0	0	2.12698e-05	0	0	0	0	0	0	0	0	0
Limihaloglobus_sulfuriphilus	0	0	0	0	0	0	0	0	0	0	0	0	0	0	0	0	0	0	0	0	0	0	0	0	0	0	0	0	0	0	0	0	0	0	0	0	0	0	0	0	0	0	0	0	0	0	0	0	0
Bacillus_horikoshii	0	0	0	0	0	0	0	0	0	0	0	0	0	0	0	0	0	0	0	0	0	2.12698e-05	0	0	0	0	0	0	0	0	0	2.12698e-05	0	0	0	2.12698e-05	0	0	0	0	0	0	0	0	0	0	0	0	0
Vibrio_mimicus	0	0	0	0	2.12698e-05	0	0	0	0	0	0	0	0	0	0	0	0	0	0	0	0	0	0	0	0	0	0	0	0	0	0	0	0	0	0	0	0	0	0	0	0	0	0	0	0	0	0	0	0
Gordonia_terrae	0	0	0	4.25396e-05	0	0	0	0	0	0	0	0	0	0	0	0	0	0	0	0	0	0	0	0	2.12698e-05	0	0	0	0	0	0	0	0	0	2.12698e-05	0	0	0	0	0	0	0	2.12698e-05	0	0	0	0	0	0
Staphylococcus_virus_IPLAC1C	0	0	0	0	0	0	0	0	0	0	0	0	0	0	0	0	0	0	0	0	0	0	0	0	0	0	0	0	0	0	0	0	0	0	0	0	0	0	0	2.12698e-05	0	0	0	0	0	0	0	0	0
Rhodoferax_saidenbachensis	0	0	0	0	0	0	0	0	0	0	0	0	0	0	0	0	0	0	0	0	0	0	0	0	0	0	0	0	2.12698e-05	0	0	0	2.12698e-05	0	0	0	0	0	0	0	0	0	0	0	0	0	0	2.12698e-05	0
Mesorhizobium_sp._M6A.T.Cr.TU.016.01.1.1	0	0	0	0	0	0	0	0	0	0	0	0	0	0	0	0	0	0	0	0	0	0	0	0	0	0	0	0	0	0	0	0	0	0	0	0	0	0	0	0	0	0	0	0	0	0	0	0	0
Burkholderia_multivorans	0	0	0	0	0	0	0	0	0	0	2.12698e-05	0	0	0	0	0	0	0	0	0	0	0	0	0	0	2.12698e-05	0	0	2.12698e-05	0	0	0	0	0	0	0	0	0	0	0	0	0	0	0	0	0	0	0	0
Thermoactinomyces_vulgaris	0	0	0	0	0	0	0	0	0	0	0	0	0	0	0	0	0	0	0	0	0	0	0	0	0	0	0	0	0	0	0	0	0	0	0	0	0	0	0	0	0	0	0	0	0	0	0	0	0
Cetia_pacifica	0	0	0	0	0	0	0	0	0	0	0	0	0	0	0	0	0	0	0	0	0	0	0	0	0	0	2.12698e-05	0	0	0	0	0	0	0	2.12698e-05	0	0	0	0	0	0	0	0	0	0	0	0	0	0
Mycoplasma_gallisepticum	0	0	0	0	0	0	0	0	0	0	0	0	0	0	0	0	0	0	0	0	0	0	0	0	0	0	0	0	0	0	0	0	0	0	0	0	0	0	0	0	0	0	0	0	0	0	0	0	0
Acidipropionibacterium_virtanenii	0	0	0	0	0	2.12698e-05	0	0	0	6.38094e-05	6.38094e-05	0	0	0	0	0	0	0	0	4.25396e-05	0	0	0	0	0	0	0	2.12698e-05	0	0	0	0	0	0	2.12698e-05	0	0	0	0	0	0	0	0	0	0	0	0	0	0
Mycolicibacterium_monacense	0	0	0	0	0	0	0	0	0	0	0	0	0	0	0	0	0	0	0	2.12698e-05	0	0	0	0	0	0	0	0	0	0	0	2.12698e-05	0	0	0	0	0	0	0	0	0	0	0	0	0	0	0	0	0
Granulicella_sp._WH15	0	0	0	0	0	0	0	0	0	0	0	2.12698e-05	0	0	0	0	0	0	0	0	0	0	0	0	0	0	0	0	0	0	0	0	0	0	0	0	0	0	0	0	0	0	0	0	0	0	0	0	0
Trichormus_azollae	0	0	0	0	0	0	0	0	0	0	0	0	0	0	0	0	0	0	0	0	0	0	0	0	0	0	0	0	0	0	0	0	0	0	0	0	0	0	2.12698e-05	0	0	0	0	0	0	0	0	0	0
Kocuria_rosea	0	2.12698e-05	2.12698e-05	0	0	2.12698e-05	0	0	0	4.25396e-05	0	2.12698e-05	4.25396e-05	0	2.12698e-05	2.12698e-05	0.000106349	0	0	2.12698e-05	0	0	0.000106349	2.12698e-05	0	0	0	0	0	0	0	2.12698e-05	0	0	0	0	0	0	6.38094e-05	4.25396e-05	0	4.25396e-05	2.12698e-05	0	4.25396e-05	6.38094e-05	0	6.38094e-05	0
Streptomyces_sp._Tue_6075	0	0	0	0	0	0	0	0	0	0	0	0	0	0	0	0	0	0	0	0	0	0	0	0	0	0	0	0	0	0	0	0	2.12698e-05	0	0	0	0	0	0	0	0	0	0	0	2.12698e-05	0	0	0	0
Spirosoma_pollinicola	0	0	0	0	0	0	0	0	0	0	0	2.12698e-05	2.12698e-05	0	0	0	0	0	0	0	0	2.12698e-05	0	0	0	0	0	0	0	0	0	0	0	0	0	4.25396e-05	0	4.25396e-05	0	0	0	0	0	0	0	0	0	0	0
Streptomyces_sp._P3	0	0	0	0	0	0	0	0	0	0	0	0	0	0	0	0	0	0	0	0	0	0	0	0	0	0	0	0	0	0	0	0	0	0	0	0	0	0	0	0	0	0	0	0	0	0	0	0	0
Acholeplasma_oculi	0	0	0	0	0	0	0	0	0	0	0	0	0	0	0	0	0	0	0	0	0	0	0	0	0	0	0	0	0	0	0	0	0	0	0	0	0	0	0	0	0	0	0	0	0	0	0	0	0
Meiothermus_silvanus	0	0	0	0	0	0	0	0	0	0	0	0	0	0	0	0	0	0	0	0	0	0	0	0	0	0	0	0	0	0	0	0	0	0	0	0	0	0	0	0	0	0	0	0	0	0	0	0	0
Bacillus_vallismortis	0	0	0	0	0	0	0	0	0	0	0	0	0	0	0	0	2.12698e-05	0	0	0	0	0	0	0	0	0	0	0	0	0	0	2.12698e-05	0	0	0	0	0	0	0	0	0	0	0	0	0	0	0	0	0
Lactobacillus_zymae	0	0	0	0	0	0	0	0	0	0	0	0	0	0	0	0	0	0	0	0	0	0	0	0	0	0	0	0	0	0	0	0	0	0	0	0	0	0	2.12698e-05	0	0	0	2.12698e-05	0	0	2.12698e-05	0	0	0
Streptococcus_phage_PH15	0	0	0	0	0	0	0	2.12698e-05	0	0	0	0	0	2.12698e-05	0	0	0	0	0	6.38094e-05	4.25396e-05	0	0	0	2.12698e-05	0	0	0	0	0	0	0	0	2.12698e-05	0	0	0	0	0	0	0	0	0	0	0	0	0	2.12698e-05	0
Bradyrhizobium_sp.	0	0	0	0	0	0	0	0	0	0	0	0	0	0	0	0	0	0	0	0	0	0	0	0	0	0	0	0	0	0	0	0	0	0	0	0	0	0	0	0	0	0	0	0	0	0	0	0	0
Nostoc_sp._CENA543	0	0	0	0	0	0	0	2.12698e-05	0	0	0	0	0	0	0	0	0	0	0	0	0	0	0	0	0	0	0	0	0	0	0	0	0	2.12698e-05	0	0	0	0	0	0	0	0	0	0	0	0	0	0	0
Paenibacillus_sp._FSL_P4.0081	0	0	0	0	0	0	0	0	0	0	0	0	0	0	0	0	0	0	0	0	0	0	0	0	0	0	0	0	0	0	0	0	0	0	0	0	0	0	0	0	0	0	0	0	2.12698e-05	0	0	0	0
Sodalis_glossinidius	0	0	0	0	0	0	0	0	0	0	0	0	0	0	0	0	0	0	0	0	0	0	0	0	0	0	0	0	0	0.000106349	0	0	0	0	0	0	0	0	0	0	0	0	0	0	0	0	0	0	0
Sphingomonas_sp._ERG5	0	0	0	0	0	0	0	0	0	0	0	0	0	0	0	0	0	0	0	0	0	0	0	0	0	0	0	0	0	0	0	0	0	0	0	0	0	0	0	0	0	0	0	0	0	0	0	0	0
Campylobacter_sp._RM12175	0	0	0	0	0	0	0	0	0	0	0	0	0	0	0	0	0	0	0	0	0	0	0	0	0	0	0	0	0	0	0	0	0	2.12698e-05	0	0	0	0	0	0	2.12698e-05	0	0	0	0	0	0	0	2.12698e-05
Chryseobacterium_taklimakanense	0	0	0	0	0	0	4.25396e-05	0	0	0	0	0	0	0	0	0	0	0	0	0	0	0	0	0	0	0	0	0	0	0	2.12698e-05	0	0	0	4.25396e-05	0	0	0	0	2.12698e-05	0	0	2.12698e-05	0	2.12698e-05	0	0	2.12698e-05	2.12698e-05
Magnetospira_sp._QH.2	0	0	2.12698e-05	0	0	0	0	0	0	0	0	0	0	0	0	0	0	0	0	0	0	0	0	0	0	0	0	0	0	0	0	0	0	0	0	0	0	0	0	0	0	0	0	0	2.12698e-05	0	0	0	0
Sterolibacterium_denitrificans	0	0	0	0	0	0	0	0	0	0	0	0	0	0	0	0	0	0	0	0	0	0	0	0	0	4.25396e-05	6.38094e-05	0	0	0	0	0	0	0	8.50792e-05	0	0	0	0	2.12698e-05	0	0	0	0	2.12698e-05	0	2.12698e-05	0	0
Polynucleobacter_paneuropaeus	0	0	0	0	0	0	0	0	2.12698e-05	0	0	0	0	0	0	0	0	0	0	0	0	0	0	0	0	0	0	0	0	0	0	0	0	0	0	0	0	0	0	0	0	0	0	0	0	0	0	0	0
Flavobacterium_branchiophilum	0	0	0	0	0	0	0	0	0	0	0	0	0	4.25396e-05	0	0	0	0	0	0	0	0	0	0	0	0	0	0	0	0	0	0	0	0	0	0	0	0	0	0	2.12698e-05	0	0	0	0	0	0	0	2.12698e-05
Candidatus_Cytomitobacter_indipagum	0	0	0	0	0	0	0	0	0	0	0	0	0	0	0	0	0	0	0	0	0	0	0	0	0	0	0	0	0	0	0	0	0	0	0	0	0	0	0	0	0	0	0	0	0	0	0	0	0
Nitrosopumilus_maritimus	0	0	0	0	0	0	0	0	0	0	0	0	0	0	0	0	0	0	0	0	0	0	0	0	0	0	0	0	0	0	0	0	0	0	0	0	0	0	0	0	0	0	0	0	0	0	0	0	0
Archaeoglobus_veneficus	0	0	0	0	0	0	0	0	0	0	0	0	0	0	0	0	0	0	0	0	0	2.12698e-05	0	0	0	0	0	0	0	0	0	0	0	0	0	0	0	0	0	0	0	0	0	0	2.12698e-05	0	0	0	0
Chromobacterium_sp._257.1	0	0	0	0	0	0	0	2.12698e-05	0	0	0	0	0	0	0	0	0	0	0	0	0	0	0	0	0	0	0	0	0	0	0	0	0	0	0	2.12698e-05	0	0	0	0	0	0	0	0	0	0	0	2.12698e-05	0
Thermococcus_cleftensis	0	0	0	0	0	0	0	0	0	0	0	0	0	0	0	0	0	0	0	0	0	0	0	0	0	0	0	0	0	0	0	0	0	0	0	0	0	0	0	0	0	0	0	0	0	0	0	0	0
Pseudolysobacter_antarcticus	0	0	0	0	0	0	0	0	0	0	0	0	0	0	0	0	0	0	0	0	0	0	0	0	0	0	4.25396e-05	0	0	2.12698e-05	0	0	0	2.12698e-05	0	0	0	0	2.12698e-05	0	0	0	0	0	0	0	0	0	0
Staphylococcus_equorum	0	0	0	0	0	0	0	0	0	0	0	0	0	0	0	0	0	0	0	0	0	0	0	0	0	0	0	0	0	0	0	0	0	0	0	0	0	0	0	0	0	0	0	0	0	0	0	0	0
Persephonella_marina	0	0	0	0	0	0	0	0	0	0	0	0	0	0	0	0	0	0	0	0	0	0	0	0	0	0	0	0	0	0	0	0	0	0	0	0	0	0	0	0	0	0	0	0	0	0	0	0	0
Mycolicibacterium_confluentis	0	0	0	0	0	0	0	0	0	0	0	0	0	4.25396e-05	0	0	0	0	0	0	0	0	0	0	0	0	0	0	0	0	0	0	0	0	0	0	0	0	0	0	0	0	0	0	0	0	0	0	0
Gemmataceae_bacterium_PX52	0	0	0	0	0	0	0	0	0	0	0	0	0	0	0	0	0	0	0	0	0	0	0	0	0	0	0	0	2.12698e-05	0	0	0	0	0	4.25396e-05	0	0	0	0	0	0	0	0	0	0	0	0	0	0
Psychrobacillus_sp._AK_1817	0	0	0	0	0	0	0	0	0	0	0	0	0	0	0	0	0	0	0	0	0	0	0	0	0	0	0	0	0	0	0	0	0	0	0	0	0	0	0	0	2.12698e-05	0	0	0	0	0	0	0	0
Bacteroides_fragilis	6.38094e-05	0.000170158	0.000127619	0.000106349	0.000148889	0.000319047	0.000170158	0.000255238	6.38094e-05	4.25396e-05	8.50792e-05	0.000191428	8.50792e-05	6.38094e-05	0.000106349	6.38094e-05	0.000148889	0.000127619	8.50792e-05	0.000106349	0.000106349	0.000404126	0.000680634	0	0.000212698	0	0.000340317	0.000276507	0.000319047	0.000212698	6.38094e-05	0.000127619	0.000127619	6.38094e-05	4.25396e-05	0.000446666	0.000148889	0.00146762	0.000106349	0.000297777	0.000276507	0.000446666	2.12698e-05	0.000233968	0.000340317	0.000127619	2.12698e-05	0.000106349	0.000595555
Xanthomonas_translucens	0	0	0	0	0	0	0	0	0	0	0	0	0	0	0	0	0	0	0	0	0	0	0	0	0	0	0	0	0	0	0	0	0	0	0	0	0	0	0	0	0	0	0	0	0	0	0	0	0
secondary_endosymbiont_of_Trabutina_mannipara	0	0	0	0	0	0	0	0	0	0	0	0	0	0	0	0	0	0	0	0	0	0	0	0	0	0	0	0	0	0	0	0	0	0	0	0	0	0	0	0	0	0	0	0	0	0	0	0	0
Sideroxydans_lithotrophicus	0	0	0	0	2.12698e-05	0	0	0	0	0	0	2.12698e-05	0	0	0	0	0	0	0	0	0	0	0	0	0	0	0	0	0	0	0	0	0	0	0	0	0	0	0	0	0	0	0	0	0	0	0	0	0
Chloroflexus_aurantiacus	0	0	0	0	0	0	0	0	0	0	0	0	0	0	0	0	0	0	0	0	0	0	0	0	0	0	0	0	0	0	0	0	0	0	0	0	0	0	0	0	0	0	0	0	0	0	0	2.12698e-05	0
Nocardia_otitidiscaviarum	0	0	4.25396e-05	0	0	0	0	0	0	0	0	0	0	0	0	0	0	0	0	4.25396e-05	0	0	0	0	0	0	0	0	0	0	0	0	0	0	0	0	0	0	0	0	0	0	0	0	0	0	0	0	0
Kyrpidia_spormannii	0	0	0	0	0	0	0	0	0	0	0	0	0	0	0	0	0	0	0	0	0	0	0	0	0	0	0	0	0	0	0	0	0	0	0	0	0	0	0	0	0	0	0	0	0	2.12698e-05	0	0	0
Octadecabacter_antarcticus	0	0	0	0	0	0	0	0	0	0	0	0	0	0	0	0	0	0	0	0	0	0	0	0	0	0	0	0	0	2.12698e-05	0	0	0	0	0	0	0	0	0	0	0	0	0	0	0	0	0	0	0
Neisseria_zoodegmatis	0.000170158	0.000361587	0.000127619	0.000212698	0.000446666	0	0.000191428	6.38094e-05	0.000212698	4.25396e-05	0.000106349	0.000340317	8.50792e-05	0.000106349	0.000191428	0.000148889	0.000106349	0.000127619	0.000191428	0.000340317	0.000106349	2.12698e-05	0.000170158	0.000106349	0	0.000297777	8.50792e-05	8.50792e-05	6.38094e-05	0.000170158	0.000127619	0.000233968	0.000127619	0.000127619	4.25396e-05	0.000255238	0.000127619	0.000127619	4.25396e-05	2.12698e-05	2.12698e-05	0.000255238	0.000148889	0	0	0.000191428	0.000340317	0.000148889	0.000297777
Actinomyces_sp._oral_taxon_171	0.00270127	0.00291396	0.00467936	0.000978411	0.00291396	0.000212698	0.00282888	0.00127619	0.00110603	0.00687015	0.00593428	0.00180793	0.000744443	0.00229714	0.000999681	0.00476444	0.00453047	0.00733808	0.000978411	0.00544507	0.0119962	0.00319047	0.00389237	0.0144422	0.00263746	0.00261619	0.000404126	0.000510475	0.00325428	0.000723173	0.00227587	0.000382857	0.00202063	0.00329682	0.009933	0.00319047	0.00102095	0.000914602	0.00151016	0.000808253	0.00131873	0.000404126	0.00108476	0.00172285	0.000489206	0.000701904	0.000319047	0.00253111	0.000935872
Thioclava_nitratireducens	2.12698e-05	0	0	2.12698e-05	0	0	2.12698e-05	0	0	0	0	0	0	0	0	0	0	0	0	0	0	0	0	0	0	0	0	0	0	0	0	0	0	0	0	0	0	0	0	0	0	0	0	0	2.12698e-05	0	2.12698e-05	0	0
Gordonia_sp._YC.JH1	4.25396e-05	0	0	0	0	0	0	0	0	0	0	0	2.12698e-05	0	0	0	0	0	4.25396e-05	0	0	2.12698e-05	4.25396e-05	0	0	0	0	0	2.12698e-05	0	0	0	2.12698e-05	0	0	4.25396e-05	0	4.25396e-05	0	4.25396e-05	0	0	0	0	0	0	0	0	0
Streptococcus_periodonticum	0.000233968	0.000170158	0.000233968	0.000148889	6.38094e-05	4.25396e-05	0.000191428	8.50792e-05	0.000170158	0.000106349	8.50792e-05	0.000170158	4.25396e-05	0.000148889	4.25396e-05	0.000297777	0.000276507	6.38094e-05	2.12698e-05	0.000255238	0.000297777	0.000340317	6.38094e-05	0.000361587	0	0	6.38094e-05	0.000361587	0.000148889	0.000106349	2.12698e-05	0.000127619	6.38094e-05	0.000127619	0.000170158	6.38094e-05	0	0.000106349	0.000148889	4.25396e-05	0	4.25396e-05	0.000127619	0.000106349	2.12698e-05	0.000106349	2.12698e-05	0.000191428	2.12698e-05
Halomonas_sp._BC.M4.5	0	0	0	0	0	0	0	0	0	0	0	0	0	0	0	0	0	0	0	0	0	0	0	0	2.12698e-05	0	0	0	0	0	0	0	0	0	0	0	0	0	0	0	0	0	0	0	0	0	0	2.12698e-05	0
Bacillus_altitudinis	0	0	0	0	0	2.12698e-05	0	0	0	0	0	0	0	0	0	0	0	0	0	0	0	0	0	0	0	0	0	0	0	0	0	0	0	0	0	0	0	0	0	0	0	0	2.12698e-05	0	0	0	0	0	0
Chloroherpeton_thalassium	0	0	0	0	0	0	0	0	0	0	0	0	0	0	0	0	0	0	0	0	0	0	0	0	0	2.12698e-05	0	0	0	0	0	0	0	0	0	0	0	0	0	0	0	0	0	0	0	0	0	0	0
Mycolicibacterium_moriokaense	0	0	0	0	0	0	0	0	0	0	0	0	0	0	0	0	0	0	0	0	0	0	0	0	0	0	0	0	4.25396e-05	0	0	0	0	0	2.12698e-05	0	0	0	0	0	0	0	0	0	0	0	0	0	0
Halomonas_sp._AM6	0	0	0	0	0	0	0	0	0	0	0	0	0	0	0	0	0	0	0	0	0	0	0	0	0	6.38094e-05	0	0	0	0	0	0	0	0	0	0	0	0	0	0	0	0	0	4.25396e-05	0	0	0	2.12698e-05	0
Tetrasphaera_sp._HKS02	0	2.12698e-05	0	0	0	0	0	0	0	2.12698e-05	0	0	0	0	2.12698e-05	0	0	0	0	0	0	0	6.38094e-05	0	0	8.50792e-05	0	0	0	0	0	0	0	0	0	0	0	0	0	0	0	0	0	0	0	0	0	0	0
Mycobacterium_paragordonae	0	0	0	0	0	0	0	0	0	0	0	0	0	0	0	0	0	0	0	0	0	0	0	0	0	0	0	0	0	0	0	0	2.12698e-05	0	4.25396e-05	0	0	2.12698e-05	0	0	0	0	0	0	0	0	0	0	0
Rhodococcus_biphenylivorans	0	0	0	0	0	0	0	0	0	0	0	0	0	0	0	0	0	0	0	0	0	0	0	0	0	0	0	0	0	0	0	0	0	0	0	0	0	0	0	0	0	0	0	0	0	0	0	0	0
Rhodobacteraceae_bacterium_SH.1	0	0	0	0	0	0	0	0	0	0	0	0	0	0	0	0	0	0	0	0	0	0	0	0	0	0	0	0	0	0	0	0	0	0	0	0	0	0	0	0	0	0	0	0	0	0	0	0	0
Streptomyces_niveus	0	0	0	0	0	0	0	0	0	0	0	2.12698e-05	0	0	0	2.12698e-05	0	0	0	0	0	0	0	0	0	0	0	0	0	0	0	2.12698e-05	0	0	0	0	0	0	0	0	0	2.12698e-05	0	0	0	0	0	0	0
Chromobacterium_rhizoryzae	0	0	0	0	0	0	0	0	0	0	0	0	0	0	0	0	0	0	0	0	0	0	0	0	0	0	0	0	0	0	0	0	0	0	0	0	0	0	0	0	0	0	0	0	0	0	0	0	0
Lactobacillus_amylolyticus	0	0	0	0	0	0	0	0	0	0	0	0	0	0	0	0	2.12698e-05	0	0	0	0	0	0	0	0	0	0	0	0	0	0	2.12698e-05	0	0	0	0	0	2.12698e-05	0	0	0	0	0	2.12698e-05	0	0	0	0	0
Deinococcus_maricopensis	0	0	2.12698e-05	0	0	0	0	0	0	0	2.12698e-05	0	0	0	0	0	0	0	0	0	0	0	0	0	0	0	0	0	0	0	0	0	0	0	0	0	0	0	0	0	0	0	0	0	0	0	0	0	0
Aeribacillus_pallidus	0	0	0	0	0	0	0	0	0	0	0	2.12698e-05	0	0	0	0	0	0	0	0	0	0	4.25396e-05	0	0	0	0	0	0	0	0	0	0	0	0	0	0	0	0	0	0	0	2.12698e-05	0	2.12698e-05	2.12698e-05	0	0	0
Yersinia_entomophaga	0	0	0	0	0	0	0	0	0	0	0	0	0	0	0	0	0	0	0	0	0	0	0	0	0	0	0	0	0	2.12698e-05	0	0	0	0	0	0	0	0	0	0	0	0	0	0	0	0	0	0	0
Prevotella_ruminicola	0	0.000148889	0.000127619	0.000148889	2.12698e-05	0.000106349	8.50792e-05	0.000106349	8.50792e-05	4.25396e-05	2.12698e-05	6.38094e-05	8.50792e-05	8.50792e-05	2.12698e-05	8.50792e-05	4.25396e-05	8.50792e-05	0.000148889	4.25396e-05	2.12698e-05	0.000361587	0.000106349	0	0.000127619	2.12698e-05	0.000361587	0.000361587	0.000191428	0.000170158	6.38094e-05	8.50792e-05	0.000106349	4.25396e-05	0	0.000170158	6.38094e-05	0.000127619	4.25396e-05	8.50792e-05	0.000297777	8.50792e-05	2.12698e-05	0.000276507	0.000467936	0.000233968	8.50792e-05	0.000106349	0.000170158
Pseudomonas_sp._R2.60.08W	0	0	0	0	0	0	0	0	0	0	0	0	0	0	0	0	0	0	0	0	0	0	0	0	0	0	0	0	0	0	0	0	0	0	0	0	0	0	0	0	0	0	0	0	0	0	0	0	0
Halotalea_alkalilenta	0	0	0	0	2.12698e-05	0	0	0	0	0	0	0	0	0	0	0	0	0	2.12698e-05	0	0	0	0	0	0	0	0	0	0	0	0	0	0	0	0	0	0	0	0	0	0	0	0	0	0	0	0	0	0
Myxococcus_stipitatus	0	0	0	0	0	0	0	0	0	0	0	0	0	0	0	0	0	0	2.12698e-05	0	2.12698e-05	0	2.12698e-05	0	0	2.12698e-05	4.25396e-05	0	0	0	0	0	0	0	0	0	0	0	0	0	2.12698e-05	0	0	0	0	0	0	0	0
Serratia_marcescens	0	0	0	0	2.12698e-05	0	0	2.12698e-05	0	0	0	0	0	0	4.25396e-05	0	0	0	0	0	0	2.12698e-05	6.38094e-05	0	0	2.12698e-05	0	0	6.38094e-05	0.000170158	2.12698e-05	0	0	0	0	0	0	0	2.12698e-05	0	0	0	8.50792e-05	0	0	0	4.25396e-05	8.50792e-05	0
Natrinema_versiforme	0	0	0	0	0	0	0	0	0	0	0	0	2.12698e-05	2.12698e-05	0	2.12698e-05	0	0	0	0	0	0	0	0	0	0	0	0	0	0	0	0	0	0	0	0	0	0	0	0	0	0	0	0	0	0	0	0	0
Aquiflexum_balticum	0	0	0	0	0	0	0	0	0	0	0	0	0	0	0	0	0	0	0	0	0	0	0	0	0	0	0	0	0	0	0	0	0	0	0	0	0	0	0	0	0	0	0	0	0	0	0	0	0
Massilia_sp._WG5	0	0	0	0	0	0	0	0	2.12698e-05	0	0	0	0	0	0	0	0	0	0	0	0	0	0	0	0	2.12698e-05	0	2.12698e-05	0	4.25396e-05	0	0	0	0	0	0	0	0	0	0	0	2.12698e-05	0	0	0	0	0	0	0
Desulfosporosinus_meridiei	0	0	0	0	0	0	0	0	0	0	0	0	0	0	0	0	0	0	0	0	0	0	0	0	0	0	0	0	0	0	0	2.12698e-05	0	0	0	0	0	0	0	0	0	0	0	2.12698e-05	0	0	0	0	0
Hymenobacter_sedentarius	0	0	0	0	0	2.12698e-05	0	0	0	0	0	0	0	0	0	0	0	0	0	0	0	0	0	0	0	0	0	0	2.12698e-05	0	0	0	0	0	0	0	2.12698e-05	0	0	0	0	0	2.12698e-05	0	0	0	0	0	0
Niabella_soli	0	0	0	0	0	0	0	0	0	0	0	0	0	0	0	0	0	4.25396e-05	0	0	0	0	0	0	0	0	0	2.12698e-05	0	0	0	0	0	0	0	0	0	0	0	0	0	0	0	0	4.25396e-05	0	0	0	0
Pseudoalteromonas_phenolica	2.12698e-05	0	0	0	0	0	0	0	0	0	0	0	0	0	0	0	0	0	0	0	0	0	0	0	0	0	0	0	0	0	0	0	0	0	0	0	0	0	0	0	0	0	0	0	0	0	0	0	0
Geoglobus_ahangari	0	0	0	0	0	0	0	0	0	0	0	0	0	0	0	0	0	0	0	0	0	0	0	0	0	0	0	0	0	0	0	0	0	0	0	0	0	0	0	0	0	0	0	0	0	0	0	0	0
Streptococcus_sp._CNU_G3	0	0	4.25396e-05	0	0	0	0	0	0	0	0	4.25396e-05	0	0	0	0	0	2.12698e-05	4.25396e-05	0	0	2.12698e-05	4.25396e-05	0	0	4.25396e-05	0	0	0	0	0	0	0	2.12698e-05	0	0	0	2.12698e-05	0	0	0	0	4.25396e-05	2.12698e-05	0	2.12698e-05	0	2.12698e-05	0
Serratia_sp._FS14	0	0	0	0	0	0	0	0	0	0	0	0	0	0	0	0	0	0	0	0	0	0	0	4.25396e-05	0	2.12698e-05	0	0	0	0	0	0	0	0	0	0	0	0	0	0	0	0	0	0	0	0	0	0	0
Hydrogenophaga_sp._NH.16	0	0	0	0	2.12698e-05	0	0	0	0	0	0	0	0	0	0	0	0	0	0	0	0	0	0	0	0	0	0	0	0	0	0	0	0	0	0	0	0	0	0	0	0	0	0	0	0	0	0	0	0
Lysinibacillus_sp._2017	2.12698e-05	4.25396e-05	0	6.38094e-05	0	0	2.12698e-05	0	0	0	0	0	2.12698e-05	0	0	0	0	0	2.12698e-05	0	0	0	2.12698e-05	0	0	8.50792e-05	0	0	0	2.12698e-05	0	2.12698e-05	0	0	0	0	0	0	0	0	0	0	0	0	0	0	0	0	0
Crocosphaera_subtropica	0	0	0	0	0	0	0	0	0	0	0	0	0	0	0	0	0	0	0	0	0	0	0	0	0	0	0	0	0	0	0	0	0	0	0	0	0	0	0	0	0	0	0	0	0	0	0	0	0
Streptococcus_sp._CNU_77.61	4.25396e-05	2.12698e-05	4.25396e-05	0	4.25396e-05	2.12698e-05	2.12698e-05	0	0	0	0	0	0	0	0	0	2.12698e-05	0	0	0	0	2.12698e-05	0	0	0	0	0	0	0	0	4.25396e-05	0	0	0	0	0	2.12698e-05	2.12698e-05	0	0	0	0	0.000106349	0	0	0	0	0	2.12698e-05
Haematospirillum_jordaniae	0	0	0	0	0	0	0	0	0	0	0	0	0	0	0	0	0	0	0	0	0	0	0	0	0	0	0	0	0	0	0	0	0	0	0	0	0	0	0	0	0	0	0	0	0	0	0	0	0
Candidatus_Doolittlea_endobia	0	0	0	0	0	0	0	0	0	0	0	0	0	0	0	0	0	0	0	0	0	0	0	0	0	0	0	0	0	4.25396e-05	0	0	0	0	0	0	0	0	0	0	0	0	0	0	0	0	0	0	0
Thermanaerovibrio_velox	0	0	0	0	0	0	0	0	0	0	0	0	0	0	0	0	0	0	0	0	0	0	0	0	0	0	0	0	0	0	0	0	0	0	0	0	0	2.12698e-05	0	0	0	0	0	0	0	0	0	0	0
Hymenobacter_sp._PAMC_26554	0	2.12698e-05	0	0	0	0	0	0	0	0	0	0	0	0	0	0	0	0	0	0	0	0	0	0	0	0	0	0	2.12698e-05	0	0	0	0	0	0	0	0	0	0	0	0	0	0	0	0	0	0	0	0
Leptotrichia_sp._oral_taxon_498	0.000233968	0.00140381	0.000808253	0.000446666	0.000935872	0	0.00202063	0.000404126	0.000404126	6.38094e-05	0.000191428	0.000872062	0.00193555	0.000127619	0.000765713	0.00197809	0.000893332	0.000638094	0.000297777	0.000765713	0.000106349	6.38094e-05	0.00140381	0.00170158	0.000212698	0.000340317	0	0.000829522	0.000446666	0.000638094	8.50792e-05	8.50792e-05	0.000127619	0.00165904	0.00125492	0.000574285	0.000489206	0.000978411	0.00108476	0.000744443	0.000276507	0.000404126	0	0.0101244	0.00280761	0.000382857	0.000127619	0.000276507	0.00134
Planctomycetales_bacterium_10988	0	0	0	0	0	0	0	0	0	0	0	0	0	0	0	0	0	0	0	0	0	2.12698e-05	0	0	0	0	0	0	0	0	0	0	0	0	0	0	0	0	2.12698e-05	0	0	0	0	0	0	0	0	0	0
Granulosicoccus_antarcticus	0	0	0	0	0	0	0	0	0	0	0	0	0	0	0	0	0	0	0	0	0	0	0	0	0	0	0	0	0	0	0	0	0	0	0	0	0	0	0	0	0	0	0	0	0	0	0	0	0
Haloferax_gibbonsii	0	0	0	0	0	0	0	0	0	0	0	0	0	0	0	0	0	0	0	0	0	0	0	0	0	0	0	0	0	0	0	0	0	0	0	0	0	0	0	0	0	0	0	2.12698e-05	0	0	0	0	0
Campylobacter_hominis	0	0	4.25396e-05	0	2.12698e-05	0	0	2.12698e-05	2.12698e-05	2.12698e-05	2.12698e-05	2.12698e-05	2.12698e-05	2.12698e-05	0	0	0	2.12698e-05	0	0	0	2.12698e-05	0	0	0	2.12698e-05	0	0	0	0	0	0	0	2.12698e-05	2.12698e-05	0	4.25396e-05	0	0	0	2.12698e-05	2.12698e-05	0	0	0	2.12698e-05	0	0	0
Nocardioides_sp._78	0	0	0	0	0	0	0	0	0	0	0	0	0	0	0	0	0	0	0	0	0	0	0	0	0	4.25396e-05	0	0	0	0	0	0	0	0	2.12698e-05	0	0	0	2.12698e-05	0	0	0	0	0	0	0	0	0	0
Bacillus_atrophaeus	0	0	0	0	0	0	0	0	0	0	0	2.12698e-05	0	0	0	0	0	0	0	0	0	0	0	0	0	0	0	0	0	0	0	0	0	0	0	0	0	0	0	0	0	0	0	0	2.12698e-05	0	0	0	0
Streptomyces_asterosporus	0	0	0	0	0	2.12698e-05	0	0	0	0	2.12698e-05	0	0	0	0	0	0	0	0	0	0	0	0	0	0	0	0	0	0	0	0	0	0	0	0	0	0	0	0	0	0	0	0	0	0	0	0	0	0
Rhodobacter_capsulatus	0	0	0	0	0	0	0	0	0	0	0	0	0	0	0	0	0	0	0	0	0	0	0	0	0	0	0	0	0	0	0	0	0	0	0	0	0	0	0	0	0	0	0	0	0	0	0	0	0
Bacillus_thermocopriae	0	0	2.12698e-05	0	0	0	0	0	0	0	0	0	0	0	0	0	0	0	0	0	0	0	0	0	0	0	0	0	0	0	0	0	0	0	0	2.12698e-05	0	0	0	0	4.25396e-05	0	0	0	0	0	0	0	0
Thermus_brockianus	0	0	0	0	0	0	0	0	0	0	0	0	0	0	0	0	0	0	0	0	0	0	0	0	0	0	0	0	0	0	0	0	0	0	0	0	0	0	0	0	0	0	0	0	0	0	0	0	0
Mycobacterium_marseillense	0	0	0	0	0	0	0	0	0	0	0	0	0	0	0	0	0	0	0	0	0	0	0	2.12698e-05	0	0	0	0	0	0	0	0	0	0	0	0	0	0	0	0	0	0	0	0	0	0	0	0	0
Mycolicibacterium_parafortuitum	0	0	0	0	0	0	0	0	0	0	0	0	0	0	0	0	0	0	0	0	0	0	0	2.12698e-05	0	0	0	0	0	0	0	0	0	0	0	0	0	0	0	0	0	0	0	0	0	0	0	0	0
Chryseobacterium_sp._H6466	0	0	0	0	0	0	0	0	0	0	0	0	0	0	0	0	0	4.25396e-05	0	0	0	0	0	0	0	0	0	0	0	8.50792e-05	0	0	0	4.25396e-05	0	0	0	0	0	0	0	0	4.25396e-05	0	0	0	0	0	0
Streptococcus_gordonii	0.00540253	0.00752951	0.00374349	0.00518983	0.00206317	0.00180793	0.00223333	0.00244603	0.00608316	0.00208444	0.00476444	0.000872062	0.00131873	0.00148889	0.00357333	0.0128044	0.0158247	0.0038073	0.00442412	0.00933745	0.00287142	0.0222269	0.0123152	0.0320323	0.00114857	0.00110603	0.00242476	0.0049984	0.00219079	0.00989046	0.00123365	0.00110603	0.0022546	0.00216952	0.0031692	0.00233968	0.00163778	0.00210571	0.00131873	0.000978411	0.000765713	0.000489206	0.0187174	0.00312666	0.00110603	0.00140381	0.000340317	0.00168031	0.000616824
Gloeocapsa_sp._PCC_7428	0	0	0	0	0	0	0	0	0	4.25396e-05	0	0	0	0	0	0	0	0	0	0	0	0	0	0	0	0	0	0	2.12698e-05	0	0	0	0	0	0	0	2.12698e-05	0	0	0	0	0	0	0	0	2.12698e-05	0	0	0
Euzebya_sp._DY32.46	0	2.12698e-05	0	0	0	0	0	4.25396e-05	2.12698e-05	0	0	0	0	0	0	0	0	0	0	0	0	0	0	0	0	2.12698e-05	0	0	0	0	0	0	2.12698e-05	0	0	0	0	0	0	0	0	0	0	0	0	0	0	0	0
Mycobacterium_noviomagense	0	0	0	0	0	0	0	2.12698e-05	0	0	0	0	0	0	0	0	0	0	0	0	0	0	0	0	0	0	0	0	0	0	0	0	0	0	0	0	0	0	0	0	0	0	0	0	0	0	0	0	0
Bifidobacterium_catenulatum	0	0	0	4.25396e-05	0	0	0	2.12698e-05	0	2.12698e-05	0	0	0	0	0	0	2.12698e-05	0	0	0	0	0	2.12698e-05	2.12698e-05	0	0	0	2.12698e-05	0	0	0	0	0	0	0	0	0	0	4.25396e-05	0	0	0	0	0	4.25396e-05	2.12698e-05	0	0	0
Pseudomonas_resinovorans	0	0	0	0	0	0	0	0	0	0	0	0	0	0	0	0	0	0	0	0	0	0	0	0.000191428	0	0	0	0	0	0	0	0	0	0	0	0	0.000510475	0	0	0	0	0	0	0	0	0	0	0	0
Pseudoalteromonas_rubra	0	0	0	0	0	0	0	0	0	0	0	0	0	0	0	0	0	0	0	0	0	0	0	0	0	0	0	0	0	0	0	0	0	0	0	0	0	0	0	0	0	0	0	0	0	0	0	0	0
Anoxybacillus_gonensis	0	0	0	0	0	0	0	0	0	0	0	0	0	0	0	0	0	0	0	0	0	0	0	0	0	0	0	0	0	0	0	0	0	0	0	0	0	0	0	0	0	0	0	0	0	0	0	0	0
Micromonospora_tulbaghiae	0	0	0	0	0	0	0	0	0	0	0	0	0	0	0	0	0	0	0	0	0	0	0	0	0	0	0	0	0	0	0	0	0	0	2.12698e-05	0	0	0	2.12698e-05	0	0	0	0	0	0	0	0	0	2.12698e-05
Candidatus_Blochmannia_vafer	0	0	0	0	0	0	0	0	0	0	0	0	0	0	0	0	0	0	0	0	0	0	0	0	0	0	2.12698e-05	0	0	0	0	0	0	0	0	0	0	0	0	0	0	0	0	0	0	0	0	0	0
Thermoanaerobacter_kivui	0	0	0	0	0	0	0	0	0	0	0	0	0	0	0	0	0	0	0	0	0	0	0	0	0	0	0	0	0	0	0	0	0	0	0	0	0	0	0	0	0	0	0	0	0	0	0	0	0
Ralstonia_solanacearum	4.25396e-05	0	0	0	8.50792e-05	0	0	4.25396e-05	6.38094e-05	0	4.25396e-05	2.12698e-05	0	0	2.12698e-05	2.12698e-05	0	0	0	0	0	2.12698e-05	0	0	0	0	0	0	0	0	0	0	0	0	0	0	0	0	0	2.12698e-05	0	0	0	0	0	0	0	0	2.12698e-05
Aquitalea_magnusonii	0	0	8.50792e-05	0	0	0	0	0	0	0	0	4.25396e-05	0	2.12698e-05	0	0	0	0	0	0	4.25396e-05	0	0	0	0	0	0	0	0	0	0	0	2.12698e-05	0	0	2.12698e-05	0	0	0	0	0	2.12698e-05	0	0	0	0	0	0	0
Candidatus_Atelocyanobacterium_thalassa	0	0	0	0	0	0	0	0	0	0	0	0	0	0	0	0	0	0	0	0	0	0	0	0	0	0	0	0	0	0	0	0	0	0	0	0	0	0	0	0	0	2.12698e-05	0	0	0	0	0	0	0
Atlantibacter_hermannii	0	0	0	0	0	0	0	0	0	0	0	0	0	0	0	0	2.12698e-05	0	0	0	0	0	0	0	0	0	0	0	0	0	0	0	0	0	0	0	0	0	0	0	2.12698e-05	0	0	4.25396e-05	0	0	0	0	0
Shewanella_sp._MR.7	0	0	0	0	0	0	0	0	0	0	0	0	0	0	0	0	0	0	0	0	0	0	0	0	0	0	0	0	0	0	0	0	0	0	0	0	0	0	0	0	0	0	0	0	0	0	0	0	0
Mycoplasma_glycophilum	0	0	0	0	0	0	0	0	0	0	0	0	0	0	0	0	0	0	0	0	0	0	0	0	0	0	0	0	0	0	0	0	0	0	0	0	0	0	0	0	0	0	0	0	0	0	0	0	0
Pseudomonas_sp._Os17	0	0	0	0	0	0	0	0	0	0	0	0	0	0	0	0	0	0	0	0	0	0	0	0	0	0	0	2.12698e-05	0	0	0	0	0	0	0	0	0	0	0	0	0	0	0	0	0	0	0	0	0
Erwinia_amylovora	0	0	0	0	0	0	0	0	0	0	0	2.12698e-05	0	0	0	2.12698e-05	0	0	2.12698e-05	0	2.12698e-05	0	0	0	0	4.25396e-05	2.12698e-05	0	0	0.000106349	0	2.12698e-05	0	0	0	0	0	0	0	0	0	0	0	0	0	0	0	6.38094e-05	0
Saccharomonospora_glauca	0	0	0	0	0	0	0	0	0	0	0	0	0	0	0	0	4.25396e-05	0	0	0	0	0	2.12698e-05	0	0	0	0	0	0	0	0	0	0	0	0	0	0	2.12698e-05	0	0	0	0	0	0	0	0	0	0	0
Celeribacter_indicus	0	0	0	0	0	0	0	0	0	0	0	0	0	0	0	0	0	0	0	0	0	0	0	0	0	0	0	0	0	0	0	0	0	0	0	0	0	0	0	0	0	0	0	0	0	0	0	0	0
Alcanivorax_dieselolei	0	0	0	0	0	0	0	0	0	0	0	0	0	0	0	0	0	0	0	0	0	0	0	0	0	0	0	0	0	0	0	0	0	0	0	0	0	0	0	0	0	0	0	0	0	0	0	0	0
Enterobacter_cancerogenus	0	0	0	0	0	0	0	0	2.12698e-05	0	0	0	0	0	0	0	0	0	0	0	2.12698e-05	0	0	0	0	0	0	0	0	4.25396e-05	0	0	0	0	2.12698e-05	0	0	0	0	0	0	0	0	0	0	0	0	0	0
Endomicrobium_proavitum	0	0	0	0	2.12698e-05	0	0	0	0	0	0	0	0	0	0	0	0	0	0	0	0	0	0	0	0	0	0	0	0	0	0	0	2.12698e-05	0	0	0	0	0	0	0	0	0	0	0	0	2.12698e-05	0	0	0
Pontimonas_salivibrio	0	0	0	0	0	0	0	0	0	0	0	0	0	0	0	0	0	0	0	0	0	0	0	0	0	0	0	0	0	0	0	0	0	0	0	0	0	0	0	0	0	0	0	0	0	0	0	0	0
Roseovarius_sp._TM1035	0	0	0	0	0	0	0	0	0	0	0	0	0	0	0	0	0	0	0	0	0	0	0	0	0	0	0	0	0	0	0	0	0	0	0	0	0	0	0	0	0	0	0	0	0	0	0	0	0
Mesorhizobium_sp._M1D.F.Ca.ET.043.01.1.1	0	0	0	0	0	0	0	0	0	0	0	0	0	0	0	0	4.25396e-05	0	0	0	0	0	0	0	0	0	0	0	0	0	0	0	0	0	0	0	0	0	0	0	0	0	0	0	2.12698e-05	0	0	0	0
Proteus_sp._CD3	0	0	0	0	0	0	0	0	0	0	0	0	0	0	0	0	0	0	0	0	0	0	0	0	0	0	0	0	0	0	0	0	0	0	0	0	0	0	0	0	0	0	0	0	0	0	0	0	0
Hymenobacter_sp._PAMC_26628	0	0	2.12698e-05	0	0	0	0	4.25396e-05	0	0	2.12698e-05	0	2.12698e-05	0	0	0	0	0	0	0	0	0	0	0	0	0	8.50792e-05	0	0	0	0	4.25396e-05	0	0	0	0	0	2.12698e-05	0	0	2.12698e-05	0	0	0	0	0	0	0	0
Nitrosomonas_communis	0	0	0	0	0	0	0	0	0	0	0	0	0	0	0	0	0	0	0	0	0	0	0	0	0	0	0	0	0	0	0	0	0	0	0	0	0	0	0	0	0	0	0	0	0	0	0	0	0
Streptomyces_qinzhouensis	0	0	0	0	0	0	0	0	0	0	0	0	0	0	0	0	0	0	0	0	0	0	0	2.12698e-05	2.12698e-05	0	0	0	0	0	0	0	0	0	2.12698e-05	0	0	0	0	0	0	0	0	0	0	0	0	0	0
Pseudodesulfovibrio_profundus	0	0	0	0	0	0	0	2.12698e-05	0	0	2.12698e-05	0	0	0	2.12698e-05	0	0	2.12698e-05	0	0	4.25396e-05	0	0	0	0	0	0	0	0	8.50792e-05	0	0	0	0	4.25396e-05	0	0	0	0	0	0	0	0	0	0	0	2.12698e-05	2.12698e-05	0
Halomonas_elongata	0	0	0	0	0	0	0	0	0	0	0	0	0	0	0	0	4.25396e-05	0	0	0	0	0	2.12698e-05	0	0	0	0	0	0	0	0	0	0	0	0	0	0	0	0	0	0	0	0	0	0	0	0	0	0
Streptomyces_virus_BillNye	0	0	0	0	0	0	0	0	0	0	0	0	0	0	0	0	0	0	0	0	0	0	0	0	0	0	0	0	0	0	0	0	0	0	0	0	0	0	0	0	0	0	0	0	0	0	0	0	0
Rothia_aeria	0.00557269	0.0111028	0.00833776	0.03082	0.0142082	0.00293523	0.00652983	0.00406253	0.00333936	0.00559396	0.0161438	0.00106349	0.00216952	0.00244603	0.00327555	0.0212911	0.00514729	0.011826	0.00131873	0.00487079	0.0226523	0.000255238	0.00869935	0.000914602	0.00344571	0.00716793	0.00808253	0.00102095	0.000489206	0.00512602	0.0135276	0.00189301	0.00872062	0.0076784	0.000957141	0.00712539	0.00531745	0.00438158	0.0143784	0.00176539	0.00304158	0.00178666	0.0679996	0.00376476	0.000489206	0.00714666	0.00202063	0.0247155	0.00250984
Pseudoalteromonas_translucida	0	0	0	0	0	0	0	0	0	0	0	0	0	0	0	0	0	0	0	0	0	0	0	0	0	0	0	0	0	6.38094e-05	0	0	0	0	0	0	0	0	0	0	0	0	0	0	0	0	0	0	0
Comamonas_kerstersii	0	0	0	0	4.25396e-05	0	0	0	0	0	0	0	0	0	0	0	0	0	0	0	2.12698e-05	0	2.12698e-05	0	0	0	0	0	0	0	0	0	0	0	0	0	0	0	0	0	0	0	0	0	0	0	0	0	2.12698e-05
Actinomyces_sp._Z16	6.38094e-05	4.25396e-05	2.12698e-05	4.25396e-05	6.38094e-05	4.25396e-05	0.000106349	2.12698e-05	4.25396e-05	6.38094e-05	0.000212698	4.25396e-05	0	0.000106349	4.25396e-05	0.000127619	0.000233968	6.38094e-05	0	0.000148889	2.12698e-05	2.12698e-05	0.000106349	0.000297777	0.000148889	0	0	8.50792e-05	6.38094e-05	4.25396e-05	0.000127619	2.12698e-05	6.38094e-05	0.000106349	0.000148889	2.12698e-05	4.25396e-05	4.25396e-05	8.50792e-05	2.12698e-05	0	2.12698e-05	2.12698e-05	4.25396e-05	4.25396e-05	6.38094e-05	2.12698e-05	4.25396e-05	4.25396e-05
Methanobrevibacter_smithii	0	0	0	0	0	0	0	0	0	0	0	0	0	0	4.25396e-05	0	0	2.12698e-05	0	0	0	0	0	0	0	0	0	0	0	0	0	0	0	0	0	0	0	0	0	0	0	0	0	0	0	0	0	0	0
Silicimonas_algicola	0	0	0	0	0	0	0	0	0	0	0	0	0	0	0	0	0	0	0	0	0	0	0	0	0	0	0	0	0	0	0	0	0	0	2.12698e-05	0	0	0	0	0	0	0	0	0	0	0	0	0	0
Geobacillus_sp._E263	0	0	0	0	0	0	0	2.12698e-05	0	0	0	0	0	0	0	0	0	0	0	0	0	0	0	0	0	0	0	0	0	0	0	0	0	0	2.12698e-05	0	0	0	0	0	0	0	0	0	0	0	0	0	0
Pseudothermotoga_hypogea	0	0	0	0	0	0	0	0	0	0	0	0	0	0	0	0	0	0	0	0	0	0	0	0	0	0	2.12698e-05	0	0	0	0	0	0	0	0	0	0	0	0	0	0	0	0	0	0	0	0	0	0
Flavobacterium_sp._Sr18	0	2.12698e-05	0	0	0	2.12698e-05	0	0	0	0	0	0	0	0	0	0	0	0	0	0	0	0	2.12698e-05	0	0	0	0	2.12698e-05	4.25396e-05	0	0	0	0	0	0	0	2.12698e-05	0	0	0	2.12698e-05	0	2.12698e-05	0	0	0	0	0	0
Clostridium_drakei	0	0	0	0	0	0	0	2.12698e-05	0	0	0	0	0	2.12698e-05	0	0	0	0	0	0	0	4.25396e-05	0	0	0	0	0	0	0	0	2.12698e-05	0	0	0	0	0	0	0	0	0	0	0	0	4.25396e-05	0	0	0	6.38094e-05	0
Mycoplasma_anatis	0	0	0	0	0	0	0	0	0	0	0	0	0	0	0	0	0	0	0	0	0	0	0	0	0	0	0	0	0	0	0	2.12698e-05	0	0	0	0	0	0	0	0	0	0	0	0	0	0	0	0	0
Rhodoluna_lacicola	0	2.12698e-05	0	0	0	0	0	0	0	0	0	0	0	0	0	0	0	0	0	0	0	0	0	0	0	0	0	0	0	4.25396e-05	0	0	0	0	0	0	0	0	0	0	0	0	0	0	0	0	0	0	0
Marinobacter_sp._NP.4.2019.	0	0	0	0	0	0	0	0	0	0	0	0	0	0	0	0	0	0	6.38094e-05	0	0	0	0	0	0	0	0	0	0	0	0	0	0	0	0	0	0	0	0	0	0	0	0	0	0	0	0	0	0
Synechococcus_sp._NIES.970	0	0	0	0	0	0	0	0	0	0	0	0	0	0	0	0	0	0	0	0	0	0	0	0	0	0	0	0	0	0	0	0	0	0	0	2.12698e-05	0	0	0	0	0	0	0	0	0	0	0	0	0
Leuconostoc_lactis	0	0	0	2.12698e-05	2.12698e-05	4.25396e-05	0	0	0	0	0	0	0	0	0	0	2.12698e-05	0	0	0	0	0	0	0	0	0	0	0	0	0	0	0	0	0	0	2.12698e-05	0	0	0	0	2.12698e-05	0	2.12698e-05	2.12698e-05	0	0	0	0	0
Neisseria_elongata	0.00623205	0.00959268	0.00682761	0.00867808	0.0109327	0.00134	0.056365	0.00465809	0.0131873	0.0111028	0.00889078	0.00340317	0.0069765	0.0216739	0.00504094	0.00340317	0.00168031	0.0107625	0.0047219	0.00614697	0.0415825	0.000531745	0.00731681	0.00236095	0.000595555	0.0150378	0.00701904	0.00803999	0.00146762	0.0063384	0.00518983	0.00846538	0.00680634	0.0334361	0.00423269	0.00999681	0.00799745	0.00350952	0.00423269	0.00227587	0.00644475	0.00797618	0.0667234	0.00163778	0.000446666	0.00244603	0.00684888	0.00857173	0.0126768
Synechococcus_sp._WH_8020	0	0	0	0	0	0	0	0	0	0	0	0	0	0	0	0	0	0	0	0	0	2.12698e-05	0	0	0	0	0	0	0	0	0	0	0	0	0	0	0	0	0	0	0	0	0	0	0	0	0	0	0
Bifidobacterium_pseudolongum	0	0	0	0	0	2.12698e-05	0	0	0	0	0	0	0	4.25396e-05	0	0	4.25396e-05	0	0	0	0	0	0	0	2.12698e-05	0	0	2.12698e-05	0	2.12698e-05	0	0	0	0	2.12698e-05	0	0	0	0	0	0	0	0	2.12698e-05	2.12698e-05	0	0	0	0
Luteimonas_sp._100111	0	0	0	0	0	2.12698e-05	0	0	0	0	2.12698e-05	0	0	0	0	0	0	0	0	0	0	0	0	0	0	0	2.12698e-05	0	0	0	0	0	0	0	0	0	0	0	0	0	0	0	0	0	0	0	0	0	0
Pseudomonas_sp._LG1D9	0	0	0	0	0	0	0	0	0	0	0	0	0	0	0	0	0	0	0	0	0	0	0	0	0	0	0	0	0	0	0	0	0	0	0	0	0	0	0	0	0	0	0	0	0	0	0	0	0
Actinopolymorpha_singaporensis	0	0	0	0	0	0	2.12698e-05	0	0	0	0	0	0	0	0	0	0	0	0	0	0	0	2.12698e-05	0	0	0	0	0	0	0	0	0	0	0	0	0	0	2.12698e-05	0	0	0	0	0	2.12698e-05	0	0	0	0	0
Bacillus_cohnii	0	0	2.12698e-05	0	0	0	0	0	0	0	0	0	0	0	2.12698e-05	0	0	0	2.12698e-05	0	2.12698e-05	0	0	0	0	0	0	0	0	0	0	0	0	0	0	0	0	0	0	0	0	0	0	0	0	0	0	0	0
Mucilaginibacter_mallensis	0	0	0	0	0	2.12698e-05	0	0	0	0	0	0	0	0	0	0	0	0	0	0	0	0	0	0	0	0	0	0	0	0	0	0	0	0	2.12698e-05	2.12698e-05	0	2.12698e-05	2.12698e-05	0	0	0	0	0	0	0	0	0	0
Prochlorococcus_marinus	0	0	0	0	0	2.12698e-05	0	0	0	0	0	0	0	2.12698e-05	0	0	2.12698e-05	2.12698e-05	2.12698e-05	0	4.25396e-05	0	0	0	0	0	0	0	0	0	0	0	0	0	0	0	0	0	0	0	0	0	0	0	0	4.25396e-05	0	0	0
Rhodococcus_sp._WAY2	0	0	0	0	0	0	0	0	0	0	0	0	0	0	0	0	0	2.12698e-05	0	0	0	0	0	0	0	0	0	0	0	0	0	0	0	0	0	0	0	0	0	0	4.25396e-05	0	0	0	0	0	0	0	0
Allopseudarcicella_aquatilis	0	2.12698e-05	0	0	0	0	0	0	0	0	0	0	0	0	0	0	0	0	0	0	0	0	0	0	0	0	0	0	4.25396e-05	0	0	0	0	0	0	0	0	2.12698e-05	0	0	6.38094e-05	0	0	0	2.12698e-05	0	4.25396e-05	2.12698e-05	0
Planctomycetes_bacterium_Mal4	0	0	0	0	0	0	0	0	0	0	0	0	0	0	0	0	0	0	0	0	0	0	0	2.12698e-05	0	0	0	0	0	0	0	0	0	0	0	0	0	0	0	0	0	0	0	0	0	0	0	0	0
Vibrio_breoganii	0	0	0	0	0	0	0	0	4.25396e-05	0	0	0	0	0	4.25396e-05	0	0	0	0	0	0	0	0	0	0	2.12698e-05	0	0	0	0	0	0	0	0	2.12698e-05	0	0	0	0	0	0	0	0	0	0	0	0	0	0
Vibrio_owensii	0	0	0	0	0	0	0	0	0	0	2.12698e-05	0	0	0	0	0	0	0	0	0	0	0	0	0	0	0	0	0	0	0	0	0	0	0	0	0	0	0	0	0	0	0	0	0	0	0	0	0	0
Acinetobacter_equi	0	0	0	0	0	0	0	0	0	0	0	0	0	2.12698e-05	0	0	0	0	0	2.12698e-05	0	0	0	0	0	0	0	0	0	0	0	0	0	0	4.25396e-05	0	0	0	0	0	2.12698e-05	0	2.12698e-05	0	0	0	0	0	0
Pelagibacterium_halotolerans	0	0	0	0	0	0	0	0	0	0	0	0	0	0	0	0	0	0	0	0	0	0	0	0	0	0	0	0	0	0	0	0	0	0	0	0	0	0	0	0	0	0	0	0	0	0	0	0	0
Staphylococcus_fleurettii	0	0	0	0	0	0	0	0	0	0	0	0	0	0	0	0	0	0	0	0	0	0	0	0	0	0	0	0	0	0	0	0	0	0	0	0	0	0	0	0	0	0	0	0	0	0	0	2.12698e-05	0
Flammeovirgaceae_bacterium_311	0	0	0	0	0	0	0	0	0	0	0	0	0	0	0	0	0	0	0	0	0	0	0	0	0	0	0	0	0	0	0	0	0	2.12698e-05	0	0	0	0	0	0	2.12698e-05	0	0	0	0	0	2.12698e-05	0	2.12698e-05
Fibrobacter_succinogenes	0	0	0	0	0	0	0	2.12698e-05	0	0	0	0	0	0	2.12698e-05	0	0	0	0	2.12698e-05	2.12698e-05	0	0	0	4.25396e-05	0	0	0	0	0	0	0	0	2.12698e-05	0	0	0	0	0	0	0	0	0	0	0	0	0	0	0
Capnocytophaga_sp._oral_taxon_864	0.000467936	0.00151016	0.000786983	0.000170158	0.00110603	6.38094e-05	0.000723173	0.000382857	0.00333936	0.00153143	0.000170158	0.000191428	0.000425396	0.00178666	0.000319047	0.000404126	0.000276507	0.0011273	0.000276507	0.000127619	0.00131873	0.000340317	0.000340317	0.00244603	0.000106349	0.000765713	0.000914602	0.00125492	0.000489206	0.00248857	0.000446666	0.000701904	0.000510475	0.000616824	0.00419015	0.000829522	0.000680634	0.000829522	0.000255238	0.000382857	0.000616824	0.000489206	0.000404126	0.000297777	4.25396e-05	0.000170158	0.000404126	0.000255238	0.000680634
Pasteurellaceae_bacterium_NI1060	0	4.25396e-05	0	0	0	0	2.12698e-05	0	0	2.12698e-05	2.12698e-05	0	0	0	2.12698e-05	0	0	0	0	2.12698e-05	0	0	0	0	2.12698e-05	0	0	0	0	0	4.25396e-05	0	2.12698e-05	0	2.12698e-05	8.50792e-05	4.25396e-05	0	0	0	0	0	0	0	0	0	0	6.38094e-05	4.25396e-05
Tatumella_sp._TA1	0	0	0	0	0	0	0	0	0	0	0	0	0	0	0	0	0	0	0	0	0	0	0	0	0	0	0	2.12698e-05	0	4.25396e-05	0	0	0	0	0	0	0	0	0	0	0	0	0	0	0	0	0	0	0
Mucilaginibacter_rubeus	0	0	0	0	0	0	2.12698e-05	0	0	0	0	0	0	0	0	0	0	0	0	0	0	0	0	0	0	0	0	0	0	0	0	0	0	0	0	0	0	0	0	0	2.12698e-05	0	0	0	0	0	0	0	0
Cryobacterium_sp._GCJ02	0	0	2.12698e-05	4.25396e-05	0	0	0	0	0	0	0	0	0	0	0	0	0	0	0	0	0	0	0	0	0	0	0	0	0	0	0	0	0	0	0	0	2.12698e-05	2.12698e-05	0	2.12698e-05	0	0	0	0	0	0	0	0	0
Plantactinospora_sp._BB1	0	0	0	0	0	0	0	0	0	0	0	0	0	0	0	0	0	0	0	0	0	0	0	0	0	0	0	0	0	0	0	0	0	0	0	0	0	0	0	0	0	0	0	0	0	0	0	0	0
Acholeplasma_laidlawii	0	0	0	0	0	0	2.12698e-05	0	0	0	0	0	0	0	0	0	0	0	0	0	0	0	0	0	2.12698e-05	0	0	0	0	0	0	0	0	0	0	0	0	0	0	0	0	0	0	0	0	0	2.12698e-05	0	0
Synechococcus_phage_S.RIM2_R1_1999	0	0	0	0	0	0	0	0	0	0	0	0	0	0	0	0	0	0	0	0	0	0	0	0	0	0	0	0	0	0	0	0	0	0	0	0	0	0	0	0	0	0	0	0	0	0	0	0	0
Burkholderia_sp._IDO3	0	0	0	0	4.25396e-05	0	0	0	0	0	0	0	0	0	0	0	0	0	0	0	0	0	0	0	0	0	0	0	0	0	0	0	0	0	0	0	0	0	0	0	0	0	0	0	0	0	0	0	0
Bacteroides_sp._A1C1	0	0	0	0	0	0	2.12698e-05	2.12698e-05	0	0	0	0	0	0	0	2.12698e-05	0	0	0	0	0	2.12698e-05	0	0	0	0	2.12698e-05	0	4.25396e-05	4.25396e-05	0	0	2.12698e-05	0	0	0	0	0	2.12698e-05	0	4.25396e-05	0	0	2.12698e-05	0	0	0	2.12698e-05	0
Acinetobacter_sp._LoGeW2.3	0	0	0	0	0	0	0	0	0	0	0	0	2.12698e-05	0	2.12698e-05	0	0	0	0	0	0	0	0	0	0	0	0	0	0	0	0	0	0	0	0	0	0	0	0	0	0	0	0	0	0	0	0	0	0
Paraburkholderia_sp._DHF22	0	0	0	0	0	0	0	0	0	0	0	0	0	0	0	0	0	0	0	0	0	0	0	0	0	0	0	0	0	0	0	0	0	0	0	0	0	0	0	0	0	0	0	0	0	0	0	2.12698e-05	0
Selenomonas_sp._oral_taxon_920	0.000148889	0.000489206	0.000297777	0.000510475	0.000489206	0.000170158	0.000233968	0.000595555	0.000574285	0.000638094	0.000233968	0.000382857	0.000361587	0.00157397	8.50792e-05	0.00104222	0.000191428	0.000680634	0.000191428	0.000148889	0.000404126	0.00116984	0.000148889	0.00159524	0.000893332	0.000340317	0.000340317	0.0040838	0.000510475	0.000531745	4.25396e-05	0.000319047	0.000127619	0.000510475	0.00125492	0.000233968	0.000276507	0.000510475	0.000361587	0.000786983	0.000467936	0.00102095	2.12698e-05	0.000361587	0.00163778	6.38094e-05	0.000553015	0.000127619	0.000361587
Streptomyces_sp._SS52	0	0	0	0	0	0	0	0	0	0	0	0	0	0	0	0	0	0	0	0	0	0	0	0	0	0	0	0	0	0	0	0	0	0	0	0	0	0	0	0	0	0	0	0	0	0	0	0	0
Izhakiella_sp._KSNA2	0	2.12698e-05	0	0	0	0	0	0	0	2.12698e-05	0	0	0	0	0	0	0	0	0	0	0	0	0	0	0	0	2.12698e-05	0	0	8.50792e-05	2.12698e-05	0	0	0	0	0	0	0	0	2.12698e-05	2.12698e-05	0	0	2.12698e-05	0	0	2.12698e-05	0	0
Enterobacter_asburiae	0	0	0	0	0	0	0	0	0	0	0	0	0	0	0	0	0	0	2.12698e-05	0	0	0	0	0	0	0	0	0	0	0	0	0	0	0	0	0	0	0	0	0	0	0	0	0	0	0	0	0	0
Alicyclobacillus_acidocaldarius	0	2.12698e-05	0	0	0	0	0	0	0	0	2.12698e-05	0	0	0	0	0	0	0	0	0	0	0	0	0	0	0	0	0	2.12698e-05	0	0	0	0	0	2.12698e-05	0	0	0	0	0	0	0	0	0	0	0	0	0	0
Microbulbifer_sp._GL.2	0	0	0	0	0	0	0	0	0	0	0	0	0	0	0	0	0	0	0	0	0	0	0	0	0	0	0	0	0	0	0	0	0	0	0	0	0	0	0	0	0	0	0	0	0	0	0	0	0
Nitrosomonas_ureae	0	0	0	0	0	0	0	0	0	0	0	0	0	0	0	0	0	0	0	0	0	0	0	0	2.12698e-05	0	0	0	0	0	0	0	0	0	0	0	0	0	0	0	0	0	0	0	0	0	0	0	0
Candidatus_Azobacteroides_pseudotrichonymphae	0	2.12698e-05	0	0	0	2.12698e-05	0	2.12698e-05	0	0	0	0	0	0	0	0	0	0	0	2.12698e-05	0	2.12698e-05	0	0	0	0	2.12698e-05	0	0	0	0	0	0	8.50792e-05	2.12698e-05	0	0	0	0	0	0	2.12698e-05	0	0	4.25396e-05	2.12698e-05	0	0	2.12698e-05
Serratia_rubidaea	0	2.12698e-05	0	0	0	0	0	0	0	0	0	0	0	0	0	0	0	0	0	0	0	0	0	0	0	0	0	0	0	0.000191428	0	0	2.12698e-05	0	0	0	0	0	0	0	0	0	0	2.12698e-05	0	0	0	0	0
Chryseobacterium_shandongense	0	0	0	0	0	0	0	0	0	0	0	0	0	4.25396e-05	0	0	0	0	0	0	0	0	0	0	0	0	0	0	0	2.12698e-05	2.12698e-05	0	2.12698e-05	2.12698e-05	0	2.12698e-05	2.12698e-05	0	0	4.25396e-05	0	0	4.25396e-05	0	0	0	0	0	0
Allochromatium_vinosum	0	0	0	0	0	0	0	0	0	0	0	0	0	0	0	0	0	0	0	0	0	0	0	2.12698e-05	0	0	0	2.12698e-05	0	0	0	0	0	0	0	0	0	0	0	0	0	0	0	0	0	0	0	0	0
Leptospirillum_ferrooxidans	0	0	0	0	0	0	0	0	0	0	0	0	0	0	0	0	0	0	0	0	0	0	0	0	0	0	0	0	0	0	0	0	0	0	0	0	0	0	0	0	0	0	0	0	0	0	0	0	0
Treponema_sp._OMZ_838	0.000106349	0.000404126	0.000446666	4.25396e-05	0.000850792	6.38094e-05	0.0040838	0.000467936	0.00187174	0.000255238	0.00127619	0.000404126	0.000531745	0.00178666	8.50792e-05	0.000127619	0	0.00106349	8.50792e-05	2.12698e-05	0.000361587	0.000872062	2.12698e-05	0.000127619	0.000786983	0.00236095	0	0.00144635	0.000106349	0.000425396	0	0.00172285	2.12698e-05	0.000616824	0.00119111	2.12698e-05	0.000127619	0.00153143	0.000595555	0.000659364	0.000574285	0.00238222	0.000106349	0.000170158	0.000744443	0.000276507	0.000297777	2.12698e-05	0.000446666
Lactobacillus_agilis	0	0	2.12698e-05	2.12698e-05	2.12698e-05	2.12698e-05	2.12698e-05	0	0	0	0	0	2.12698e-05	0	2.12698e-05	2.12698e-05	2.12698e-05	0	2.12698e-05	0	0	0	0	0	0	0	0	0	0	0	2.12698e-05	0	6.38094e-05	0	0	0	0	0	4.25396e-05	0	0	0	0	0	0	0	0	0	0
Chromobacterium_sp._ATCC_53434	0	2.12698e-05	0	2.12698e-05	4.25396e-05	0	0	0	0	0	0	2.12698e-05	0	0	0	0	0	0	0	0	0	0	0	0	0	6.38094e-05	0	0	6.38094e-05	0	0	0	0	0	0	0	0	0	0	0	0	0	0	0	0	0	0	0	0
Veillonella_dispar	0.00550888	0.0153355	0.019313	0.0162927	0.00861427	0.0561736	0.0103797	0.0249495	0.00959268	0.0334149	0.030352	0.0169946	0.00812507	0.0223333	0.0128257	0.0305647	0.047219	0.0210784	0.036733	0.0431352	0.0136978	0.110667	0.0115708	0.0137828	0.0321387	0.0230565	0.0181219	0.0202489	0.0607891	0.0159949	0.0149739	0.0158673	0.0233542	0.0128895	0.0248219	0.0326917	0.0482612	0.0401361	0.0282676	0.0237158	0.0510475	0.0190577	0.00570031	0.067085	0.0705732	0.131873	0.0141444	0.0314155	0.0307987
Thermanaeromonas_toyohensis	0	0	0	0	0	0	0	0	0	0	0	0	0	0	0	0	0	0	0	0	0	0	0	0	0	0	0	0	0	0	0	0	0	0	0	0	0	0	0	0	0	0	0	0	0	0	0	0	0
Microbacterium_paraoxydans	0	0	0	0	4.25396e-05	0	0	0	0	0	0	0	0	0	0	0	4.25396e-05	0	0	0	0	0	0	0	0	0	0	0	0	0	0	0	0	0	0	0	2.12698e-05	0	0	0	0	2.12698e-05	0	0	0	0	0	0	0
Candidatus_Rhodoluna_limnophila	0	0	0	2.12698e-05	0	0	0	0	0	0	0	0	0	0	0	2.12698e-05	2.12698e-05	0	0	0	0	0	0	0	0	0	0	0	0	0	0	0	0	0	0	0	2.12698e-05	0	0	0	0	0	0	0	2.12698e-05	0	0	0	0
Flavobacterium_sediminis	0	2.12698e-05	0	0	0	0	2.12698e-05	2.12698e-05	0	0	0	0	0	2.12698e-05	2.12698e-05	0	0	0	0	0	2.12698e-05	0	0	0	2.12698e-05	0	0	0	0	0	0	0	0	0	0	0	0	0	0	2.12698e-05	0	0	2.12698e-05	0	2.12698e-05	0	0	0	0
Novosphingobium_sp._THN1	0	0	0	0	0	0	0	2.12698e-05	0	0	0	0	0	4.25396e-05	0	0	0	0	0	0	0	0	0	0	0	0	0	0	0	0	0	0	0	0	0	0	0	0	0	0	0	0	0	0	0	0	0	0	0
Shewanella_japonica	0	0	0	0	0	0	0	0	0	0	0	0	0	0	0	0	0	0	0	0	0	0	0	0	0	0	0	0	0	0	0	0	0	0	0	0	0	0	0	0	0	0	0	0	0	0	0	0	0
Streptomyces_sp._endophyte_N2	6.38094e-05	0	0	0	0	0	0	0	0	0	0	0	0	0	0	0	0	0	0	0	0	0	0	0	0	0	0	0	0	0	0	0	2.12698e-05	0	0	0	0	0	0	0	0	0	0	0	0	0	0	0	0
Entomoplasma_melaleucae	0	0	0	0	0	0	0	0	0	0	0	0	0	0	0	0	0	0	0	0	0	0	0	0	0	0	0	0	0	0	0	0	0	0	0	0	0	0	0	0	0	0	0	0	0	0	0	0	0
Akkermansia_muciniphila	0	0	0	0	0	0	0	0	0	0	0	0	0	0	0	0	2.12698e-05	0	0	0	0	2.12698e-05	2.12698e-05	0	0	0	2.12698e-05	0	0	0	0	0	0	0	0	0	0	0	0	0	0	2.12698e-05	0	0	0	0	0	0	0
Bifidobacterium_dentium	0	0.000297777	8.50792e-05	0	0	0	0	6.38094e-05	0	0.00102095	0.000467936	4.25396e-05	2.12698e-05	0.00125492	0	0.000446666	0.00253111	0	0.000106349	6.38094e-05	0	8.50792e-05	0	0.00127619	0.000106349	0	0	0.00140381	6.38094e-05	0.000255238	0	2.12698e-05	0	0	0.000297777	0	2.12698e-05	0	0	0	0	0	0	2.12698e-05	0	0	0	0	0
Mycoplasma_synoviae	0	0	0	0	0	0	0	0	0	0	0	0	0	0	0	0	0	0	0	0	0	0	0	0	0	0	0	0	0	0	0	0	0	0	0	0	0	0	0	0	0	0	0	0	0	0	0	0	0
Tessaracoccus_flavescens	0	4.25396e-05	0	0	0	2.12698e-05	0	0	0	4.25396e-05	0	0	0	0	0	0	0	2.12698e-05	0	0	0	0	2.12698e-05	0	0	0	0	0	0	0	0	0	0	0	0	0	0	0	0	0	0	0	0	2.12698e-05	0	2.12698e-05	0	2.12698e-05	2.12698e-05
Xylanimonas_cellulosilytica	0	0	0	0	0	0	0	0	0	4.25396e-05	0	0	2.12698e-05	0	2.12698e-05	4.25396e-05	0	0	0	0	0	0	0	0	0	4.25396e-05	0	0	0	0	0	2.12698e-05	0	0	2.12698e-05	0	0	0	0	0	0	0	0	0	0	0	0	0	2.12698e-05
Rhodomicrobium_vannielii	0	0	0	0	0	0	0	0	0	0	0	0	0	0	0	0	0	0	0	0	0	0	0	2.12698e-05	0	0	0	0	0	0	0	0	0	0	0	0	0	0	0	0	0	0	0	0	0	0	0	0	0
Streptococcus_phage_SpSL1	0	0	0.000148889	2.12698e-05	0	0	0	4.25396e-05	2.12698e-05	0	2.12698e-05	0	0	0	2.12698e-05	2.12698e-05	0	0	0	2.12698e-05	0	2.12698e-05	0	0	0	0	8.50792e-05	0	2.12698e-05	8.50792e-05	0.000255238	0	4.25396e-05	0	2.12698e-05	2.12698e-05	0	0	2.12698e-05	0	0	0	0.000553015	0.000127619	0	0	0	2.12698e-05	0
Candidatus_Nanopelagicus_abundans	0	0	0	0	0	0	0	0	0	0	0	0	0	0	0	0	0	0	0	0	0	0	0	0	0	0	0	0	0	0	0	0	0	0	0	0	0	0	0	0	0	0	0	0	0	0	0	0	0
Ochrobactrum_pseudogrignonense	0	0	0	0	0	0	0	0	0	0	0	0	0	0	0	0	0	0	0	0	0	0	0	0	0	0	0	0	0	0	2.12698e-05	0	0	0	0	0	0	0	0	0	0	0	0	0	0	0	0	0	0
Brevundimonas_sp._GW460.12.10.14.LB2	0	0	0	0	0	0	0	0	0	0	0	0	0	0	0	0	0	0	0	0	0	0	0	0	0	0	0	0	0	0	0	0	0	0	0.000212698	0	0	0	0	0	0	0	0	0	0	0	0	2.12698e-05	0
Burkholderia_sp._MSMB0266	0	0	0	0	0	0	0	0	0	0	0	0	0	0	0	0	0	0	2.12698e-05	0	0	0	0	0	0	0	2.12698e-05	0	0	0	0	0	0	0	0	0	0	0	0	0	0	0	0	0	0	0	0	0	0
Staphylococcus_xylosus	2.12698e-05	4.25396e-05	4.25396e-05	0	2.12698e-05	0	0	2.12698e-05	4.25396e-05	0	2.12698e-05	0	0	2.12698e-05	2.12698e-05	4.25396e-05	0	4.25396e-05	4.25396e-05	2.12698e-05	0	2.12698e-05	0	0	0	0	4.25396e-05	2.12698e-05	0	0	2.12698e-05	2.12698e-05	4.25396e-05	0	4.25396e-05	0	0	0	0	0	0	0	4.25396e-05	0	0	2.12698e-05	0	0	0
Microbacterium_sp._10M.3C3	0	0	2.12698e-05	2.12698e-05	0	0	0	2.12698e-05	0	6.38094e-05	0	0	0	0	0	0	0	0	0	0	0	0	0	2.12698e-05	6.38094e-05	0	0	0	0	0	0	0	0	0	0	0	0	0	0	0	0	0	0	0	0	0	0	0	0
Flavobacterium_faecale	0	0	0	0	0	0	0	0	0	0	0	0	0	0	0	0	0	0	0	0	0	0	0	0	0	0	2.12698e-05	0	0	0	0	0	0	0	0	0	0	0	0	0	0	0	0	0	0	0	0	0	0
Segniliparus_rotundus	0	0	0	0	0	0	0	0	0	0	0	2.12698e-05	0	0	0	0	4.25396e-05	0	0	0	0	0	0	0	0	0	0	0	2.12698e-05	0	0	0	0	0	0	0	0	0	0	0	0	0	2.12698e-05	0	0	0	0	0	0
Rhodococcus_sp._WMMA185	0	0	0	0	0	0	0	0	4.25396e-05	0	0	2.12698e-05	0	0	0	0	0	2.12698e-05	0	2.12698e-05	6.38094e-05	0	0	0	0	0	2.12698e-05	0	6.38094e-05	0	0	0	0	0	2.12698e-05	0	0	0	0	2.12698e-05	2.12698e-05	0	0	0	0	0	0	0	0
Vibrio_cidicii	0	0	0	0	0	0	0	0	0	0	0	0	0	0	0	0	0	0	0	0	0	0	0	0	0	0	0	0	0	0	0	0	0	0	0	0	0	0	0	0	0	0	0	0	0	2.12698e-05	0	0	0
Tuwongella_immobilis	0	0	0	0	0	0	2.12698e-05	0	0	0	0	0	0	0	0	0	0	0	0	0	0	0	0	0	0	0	0	0	0	0	0	0	0	0	0	2.12698e-05	0	0	0	0	2.12698e-05	0	0	0	0	0	0	0	2.12698e-05
Ureaplasma_urealyticum	0	0	0	0	0	0	0	0	0	0	0	0	0	0	0	0	0	0	0	0	0	0	0	0	0	0	0	0	0	0	0	0	0	0	0	0	0	0	0	0	0	0	0	0	0	0	0	0	0
Vibrio_tritonius	0	0	0	0	0	0	0	0	0	0	0	0	0	0	0	0	0	0	0	0	0	0	0	0	0	0	0	0	4.25396e-05	0	2.12698e-05	0	2.12698e-05	0	0	0	0	0	0	0	0	0	0	0	0	0	0	0	0
Hoyosella_subflava	0	0	0	0	0	0	0	0	0	0	0	0	0	0	0	4.25396e-05	0	0	0	0	0	0	0	0	0	0	0	2.12698e-05	0	0	0	0	0	0	0	0	0	0	0	0	2.12698e-05	0	0	0	0	0	0	0	0
Legionella_geestiana	0	0	0	0	0	0	0	0	0	0	0	0	0	0	0	0	0	0	0	0	0	0	0	0	0	0	0	0	0	0	0	0	0	0	0	0	0	0	0	0	0	0	0	0	0	0	0	0	0
Lactobacillus_helsingborgensis	0	0	0	0	0	0	0	0	0	0	0	0	0	0	0	0	0	0	0	0	0	0	0	0	0	0	0	0	0	0	0	0	0	0	0	0	0	0	0	0	0	0	0	0	0	0	0	0	0
Corynebacterium_provencense	0	0	0	0	0	0	0	0	0	0	0	0	0	0	0	0	2.12698e-05	0	0	0	0	0	2.12698e-05	0	0	0	0	0	0	0	0	0	0	0	0	2.12698e-05	0	2.12698e-05	0	0	0	0	0	0	0	0	0	0	0
Pseudoalteromonas_marina	0	0	0	0	0	0	0	0	0	0	0	0	0	0	0	0	0	0	0	0	0	2.12698e-05	0	2.12698e-05	0	0	0	0	0	0	0	0	0	0	0	0	0	0	0	0	0	0	0	0	0	0	0	0	0
Kocuria_palustris	2.12698e-05	2.12698e-05	0	0	0	0	0	0	0	2.12698e-05	0	0	0	0	0	0	8.50792e-05	0	0	0	0	0	2.12698e-05	2.12698e-05	0	0	0	0	2.12698e-05	2.12698e-05	0	0	0	0	2.12698e-05	0	0	0	0	0	0	0	2.12698e-05	2.12698e-05	0	0	0	0	0
Cronobacter_condimenti	0	0	0	0	6.38094e-05	0	0	0	0	0	0	0	0	0	0	0	0	0	0	0	0	0	0	0	0	0	0	0	0	4.25396e-05	0	0	0	0	0	2.12698e-05	0	2.12698e-05	0	0	0	0	0	0	0	0	0	0	0
Bradyrhizobium_sp._BTAi1	0	0	0	0	0	0	0	0	0	0	0	0	0	0	0	0	0	0	0	0	0	0	0	0	0	0	0	0	0	0	0	0	0	0	0	0	0	0	0	0	0	0	0	0	0	0	0	0	0
Athalassotoga_saccharophila	0	0	0	0	0	0	0	0	0	0	0	0	0	0	0	0	0	0	0	0	0	0	0	0	0	0	0	0	0	0	0	0	0	0	0	0	0	0	0	0	0	0	0	0	0	0	0	0	0
blood_disease_bacterium_A2.HR_MARDI	0	0	0	0	0	0	0	0	0	0	0	0	0	0	0	0	0	0	0	0	0	0	0	0	0	0	0	0	0	0	0	0	0	0	0	0	0	0	0	0	0	0	0	0	0	0	0	0	0
[Enterobacter]_lignolyticus	0	0	0	0	0	0	0	0	0	0	0	0	0	0	0	0	0	2.12698e-05	0	0	0	0	0	0	0	0	0	0	0	0	0	0	0	0	0	0	0	0	0	0	2.12698e-05	0	0	0	0	0	2.12698e-05	0	0
Edwardsiella_ictaluri	0	0	0	0	0	0	0	0	0	0	0	0	2.12698e-05	0	0	0	0	0	0	0	0	0	2.12698e-05	0	0	0	0	0	0	0	0	0	0	0	0	0	0	0	0	0	0	0	0	0	0	0	0	0	0
Litoreibacter_sp._LN3S51	0	0	0	0	0	0	0	0	0	0	0	0	0	0	0	0	0	0	0	0	0	0	0	0	0	0	0	0	0	0	0	0	2.12698e-05	0	0	0	0	0	0	0	0	0	0	0	0	0	0	0	0
Streptomyces_formicae	0	0	0	0	0	0	0	0	0	0	0	0	0	0	0	0	0	0	0	0	0	0	0	0	0	0	0	0	0	0	0	0	0	0	0	2.12698e-05	0	0	0	0	0	0	0	0	0	0	0	0	0
Streptomyces_sp._GS7	0	0	0	0	0	0	0	0	0	2.12698e-05	0	0	0	0	0	0	0	0	0	0	0	0	0	0	0	0	0	0	0	0	0	0	0	0	0	0	4.25396e-05	0	0	0	0	0	0	0	0	0	0	0	0
Paenibacillus_graminis	0	2.12698e-05	0	0	0	0	0	0	0	0	0	0	0	0	0	0	0	0	0	0	0	0	0	0	0	0	0	0	0	0	0	0	0	0	0	0	0	0	0	0	0	0	0	0	0	0	0	0	0
Rhodocyclaceae_bacterium	0	0	0	0	0	0	0	0	0	0	0	0	0	0	0	0	0	0	0	0	0	0	0	0	0	0	0	0	0	0	0	0	0	0	0	0	0	0	0	0	0	0	0	0	0	0	0	0	0
Streptococcus_acidominimus	8.50792e-05	4.25396e-05	6.38094e-05	8.50792e-05	0	0	0	4.25396e-05	0.000127619	4.25396e-05	2.12698e-05	2.12698e-05	6.38094e-05	2.12698e-05	0	6.38094e-05	0	0	6.38094e-05	6.38094e-05	2.12698e-05	0.000106349	0.000106349	4.25396e-05	0	2.12698e-05	6.38094e-05	0	0	0	2.12698e-05	2.12698e-05	0	0	0	4.25396e-05	0	4.25396e-05	4.25396e-05	0	4.25396e-05	0	4.25396e-05	6.38094e-05	0	4.25396e-05	0	6.38094e-05	0
Akkermansia_glycaniphila	0	0	0	0	0	0	0	0	0	0	0	0	0	0	0	0	0	0	0	0	0	0	0	0	0	0	0	0	2.12698e-05	0	0	0	0	0	0	0	0	0	0	0	0	0	0	0	2.12698e-05	0	0	0	0
Desulfosarcina_ovata	0	0	0	0	0	0	0	2.12698e-05	0	0	0	0	0	0	0	0	0	0	0	0	0	0	0	0	0	0	0	2.12698e-05	0	0	0	0	0	0	0	0	0	0	0	0	0	0	0	0	0	0	0	0	0
Salimicrobium_jeotgali	0	0	2.12698e-05	0	2.12698e-05	0	0	0	0	0	2.12698e-05	0	0	0	0	2.12698e-05	0	2.12698e-05	0	0	0	0	0	0	0	0	0	0	0	0	0	0	0	0	0	0	0	0	0	0	0	2.12698e-05	0	0	0	0	0	0	0
Pseudomonas_sp._S35	0	0	0	0	0	0	0	0	0	0	0	0	0	2.12698e-05	0	2.12698e-05	4.25396e-05	0	0	0	0	0	0	0	0	0	2.12698e-05	0	0	0	0	0	0	0	0	0	0	0	0	0	0	0	0	0	0	0	0	0	0
Mesorhizobium_amorphae	0	0	0	0	0	0	0	0	0	0	0	0	0	0	0	0	0	0	0	0	0	0	0	0	0	0	0	0	0	0	0	0	0	0	0	0	0	0	0	0	0	0	0	0	0	0	0	0	0
Candidatus_Riesia_pediculischaeffi	0	0	0	0	0	0	0	0	0	0	0	0	0	0	0	0	0	0	0	0	0	0	0	0	0	0	0	0	0	0	0	0	0	0	0	0	0	0	0	0	0	0	0	0	0	0	0	0	0
Pseudomonas_sp._LTJR.52	0	0	0	0	0	0	0	0	0	0	0	0	0	0	0	0	0	0	0	0	0	0	0	0	0	0	0	0	0	0	0	0	0	0	0	0	0	0	0	0	0	0	0	0	0	0	2.12698e-05	0	0
Schaalia_cardiffensis	0.000191428	8.50792e-05	0.000361587	0.000212698	0.000127619	0.000148889	0.000361587	0.000340317	2.12698e-05	0.000148889	0.000361587	0.000170158	8.50792e-05	6.38094e-05	6.38094e-05	0.00153143	6.38094e-05	0.000233968	4.25396e-05	2.12698e-05	8.50792e-05	6.38094e-05	6.38094e-05	8.50792e-05	0.000467936	0.000212698	2.12698e-05	0	6.38094e-05	0.000106349	2.12698e-05	0.000255238	2.12698e-05	2.12698e-05	0.000127619	4.25396e-05	8.50792e-05	0.000467936	0.000233968	0.000127619	4.25396e-05	8.50792e-05	6.38094e-05	0.000106349	0.000276507	8.50792e-05	4.25396e-05	2.12698e-05	4.25396e-05
Lactobacillus_sp._P38	0	0	0	0	0	0	0	0	0	0	0	0	0	0	0	0	0	0	0	0	0	0	0	0	0	0	0	0	0	0	0	0	0	0	0	0	0	0	0	0	0	0	0	0	0	0	0	0	0
Lactobacillus_futsaii	0	0	0	0	0	0	0	0	0	0	0	2.12698e-05	0	0	2.12698e-05	0	0	0	0	0	0	0	0	0	0	0	0	0	0	0	0	0	0	0	0	0	0	0	0	0	0	0	0	0	2.12698e-05	0	0	0	0
Propionibacterium_virus_P105	0	0	0	0	0	0	0	0	0	0	2.12698e-05	0	0	0	0	0	0	0	0	0	0	0	0	0	0	0	0	0	0	0	0	0	0	0	0	0	0	0	0	0	0	0	0	0	0	0	0	0	0
Streptomyces_pactum	0	0	0	0	0	0	0	0	0	0	0	0	0	0	0	0	0	0	0	0	0	0	0	0	0	0	0	0	0	0	0	0	0	0	0	0	0	0	0	0	0	0	0	0	0	0	0	0	0
TM7_phylum_sp._oral_taxon_955	0	0.000233968	0	0	0.000127619	8.50792e-05	0.000191428	0.000340317	0	4.25396e-05	4.25396e-05	0.000148889	0.000233968	0	0	0	0	0.000786983	0	8.50792e-05	0.000127619	0.000106349	0	6.38094e-05	2.12698e-05	0	0.000106349	0.000127619	0	0.000872062	0	2.12698e-05	2.12698e-05	0.000191428	0.000467936	0.000148889	0.000319047	4.25396e-05	0.000212698	0.000191428	0.000127619	0.000127619	0	0.000148889	0.00102095	0.000191428	8.50792e-05	0.000191428	0.000106349
Saccharomonospora_cyanea	0	0	0	0	0	0	2.12698e-05	0	0	0	0	0	6.38094e-05	0	0	0	0	0	2.12698e-05	0	4.25396e-05	0	2.12698e-05	0	2.12698e-05	0	0	0	0	4.25396e-05	0	0	0	0	0	0	0	0	2.12698e-05	0	0	0	0	0	0	0	0	0	2.12698e-05
Photobacterium_profundum	0	0	0	0	0	0	0	0	0	0	0	0	0	0	0	0	0	2.12698e-05	0	0	0	0	0	0	0	0	2.12698e-05	0	0	0	0	0	0	0	0	0	0	0	0	0	0	2.12698e-05	0	0	0	0	4.25396e-05	0	0
Paraburkholderia_sp._CCGE1002	0	0	0	0	0	0	0	0	0	0	0	0	0	0	0	0	0	0	0	0	0	0	0	0	0	0	0	0	0	0	0	2.12698e-05	0	0	0	0	0	0	0	0	0	0	0	0	0	0	0	2.12698e-05	0
Halomicrobium_mukohataei	0	0	0	0	0	0	0	0	0	0	0	0	0	0	0	0	0	0	0	0	0	0	0	0	0	0	0	0	0	0	0	0	0	0	0	0	0	0	0	0	0	0	0	0	0	0	0	0	0
Torque_teno_virus_11	0	0	0	0	0	0	2.12698e-05	0	0	0	0	0	0	0	0	0	0	0	0	0	0	0	0	0	0	0	0	0	0	0	0	0	0	0	0	0	0	0	0	0	0	0	0	0	0	0	0	0	0
Streptomyces_sp._W1SF4	0	0	0	0	0	0	0	0	0	0	0	0	0	0	0	0	0	0	0	0	0	0	0	0	0	6.38094e-05	0	0	0	0	0	0	0	0	0	0	0	0	0	0	0	0	0	0	0	0	0	0	0
Vampirococcus_sp._LiM	0	0	0	0	0	0	0	0	0	0	0	0	0	0	0	0	0	0	0	0	0	0	0	0	0	0	0	0	0	0	0	0	0	0	0	0	0	0	0	2.12698e-05	0	0	0	0	0	0	0	0	0
Escherichia_albertii	0	2.12698e-05	0	0	0	0	0	0	0	0	0	2.12698e-05	0	0	0	0	0	0	2.12698e-05	0	0	0	0	0	0	0	0	0	0	4.25396e-05	0	0	0	0	0	0	0	0	0	0	0	0	0	0	0	0	0	0	0
Mycobacterium_virus_Phrann	0	0	0	0	0	2.12698e-05	0	0	0	0	0	0	0	0	0	0	0	0	0	0	0	0	0	0	0	0	0	0	0	0	0	0	0	0	0	0	0	0	0	0	0	0	0	0	0	0	0	0	0
Phaeobacter_piscinae	0	0	0	0	0	0	0	0	0	0	0	2.12698e-05	0	0	0	0	0	0	0	0	0	0	0	0	0	4.25396e-05	0	0	0	0	0	0	0	0	0	0	0	0	0	0	0	0	0	0	0	0	0	0	0
Bartonella_elizabethae	0	0	0	0	0	0	0	0	0	0	0	0	0	0	0	0	0	0	0	0	0	0	0	0	0	0	0	0	0	0	0	0	0	0	0	0	0	0	0	0	0	0	0	2.12698e-05	0	0	0	0	0
Bradyrhizobium_diazoefficiens	0	0	0	0	0	0	0	0	0	0	0	0	0	0	0	0	0	0	0	0	0	0	0	0	0	0	0	0	0	0	0	0	0	0	0	0	0	0	0	0	0	0	0	0	0	0	0	0	0
Streptomyces_sp._SM18	0	0	0	0	0	0	2.12698e-05	0	0	0	0	0	2.12698e-05	0	0	0	0	0	0	0	0	0	0	0	0	0	0	0	0	0	0	0	0	0	0	0	0	0	0	0	0	0	0	0	0	0	0	0	0
Cupriavidus_campinensis	0	0	0	0	0	0	0	2.12698e-05	0	0	0	0	0	0	0	0	0	0	0	0	0	0	0	0	0	0	0	0	0	0	0	0	0	0	0	0	0	0	0	0	0	0	0	0	0	0	0	0	0
Gardnerella_vaginalis	0	0	2.12698e-05	0	0	2.12698e-05	0	2.12698e-05	0	0	0	0	2.12698e-05	0	0	0	2.12698e-05	0	0	0	0	0	0	0	0	0	4.25396e-05	0	0	0	2.12698e-05	2.12698e-05	0	0	0	0	0	2.12698e-05	0	4.25396e-05	0	0	0	2.12698e-05	2.12698e-05	0	0	0	0
Lachnospiraceae_bacterium_KM106.2	0	0	2.12698e-05	0	0	4.25396e-05	2.12698e-05	0	2.12698e-05	0	2.12698e-05	4.25396e-05	4.25396e-05	0	0	0	0	0	0	0	0	0	0	2.12698e-05	0	0	4.25396e-05	2.12698e-05	0	0	0	0	0	0	0	0	0	0	2.12698e-05	0	2.12698e-05	2.12698e-05	0	4.25396e-05	4.25396e-05	0	4.25396e-05	2.12698e-05	0
Citrobacter_braakii	0	0	0	0	0	0	0	0	0	0	0	0	0	0	0	0	0	0	0	0	0	0	0	0	0	0	0	0	0	0	0	0	0	0	0	0	0	0	0	0	0	0	0	0	0	0	0	0	0
Streptomyces_lydicus	0	0	0	0	0	8.50792e-05	0	2.12698e-05	0	2.12698e-05	4.25396e-05	0	0	0	2.12698e-05	0	2.12698e-05	4.25396e-05	0	0	2.12698e-05	0	0	0	0	8.50792e-05	0	0	0	0	0	0	2.12698e-05	0	0	0	0	0	6.38094e-05	2.12698e-05	0	0	2.12698e-05	2.12698e-05	0	0	0	0	2.12698e-05
Celeribacter_baekdonensis	0	0	0	0	0	0	0	0	0	2.12698e-05	0	0	0	0	0	0	0	0	0	0	0	0	0	0	0	0	0	0	0	0	0	0	0	0	0	0	0	0	0	0	0	0	0	0	0	0	0	0	0
Denitratisoma_sp._DHT3	0	0	0	0	0	0	0	0	0	0	2.12698e-05	0	0	0	0	0	0	0	0	0	0	0	0	0	0	0	0	0	0	0	0	0	0	0	0	0	0	0	0	0	0	0	0	0	0	0	0	0	2.12698e-05
Nocardia_cyriacigeorgica	0	0	0	0	0	0	0	0	0	0	0	0	0	0	0	2.12698e-05	2.12698e-05	0	0	0	0	0	2.12698e-05	0	0	2.12698e-05	0	0	4.25396e-05	0	0	2.12698e-05	0	0	0	0	0	0	0	0	0	0	0	0	0	0	0	2.12698e-05	0
Erythrobacter_sp._KY5	0	0	0	0	0	0	0	0	0	0	0	0	0	0	0	0	0	0	0	0	0	0	0	0	0	0	0	0	0	0	0	0	0	0	0	0	0	0	0	0	0	0	0	0	0	0	0	0	0
Spiroplasma_citri	0	0	0	0	0	0	0	0	0	0	0	0	0	0	0	0	0	0	0	0	0	0	0	0	0	0	0	0	0	0	0	0	0	0	0	0	0	0	0	0	0	0	0	0	0	0	0	0	0
Defluviimonas_alba	0	0	0	0	0	0	0	0	0	0	0	0	0	0	0	0	0	0	0	0	0	0	0	0	0	0	0	0	0	0	0	0	0	0	0	0	0	0	0	0	0	0	0	0	0	0	0	0	0
Neisseria_polysaccharea	0.000893332	0.0024673	0.000808253	0.0018292	0.00355206	0.000340317	0.00236095	0.00212698	0.00148889	0.000957141	0.000914602	0.00261619	0.00187174	0.000638094	0.00189301	0.00125492	0.000978411	0.00197809	0.0031692	0.00333936	0.00231841	0.000106349	0.00114857	0.000425396	0.000127619	0.00253111	0.0015527	0.000659364	0.000233968	0.000701904	0.00227587	0.0038711	0.00259492	0.00129746	0.000616824	0.00180793	0.00110603	0.000914602	0.00223333	0.000595555	0.00121238	0.00185047	0.00185047	0.000404126	0.000106349	0.000808253	0.00350952	0.00185047	0.00174412
Propionibacterium_phage_Moyashi	0	0	0	0	0	0	0	0	0	0	0	0	0	0	0	0	0	0	0	0	0	0	0	0	0	0	0	0	0	0	0	0	0	0	0	0	0	0	0	0	0	0	0	0	0	0	0	0	0
Burkholderia_sp._PAMC_26561	0	0	0	0	0	0	0	0	0	0	0	0	0	0	0	0	0	0	0	0	0	0	0	0	0	0	0	0	0	0	0	0	0	0	0	0	0	0	0	0	0	0	0	0	0	0	0	0	0
Halomonas_titanicae	0	0	0	0	0	0	0	0	0	0	0	0	0	0	0	0	0	0	0	0	0	0	0	0	0	0	0	0	0	0	0	0	0	0	0	0	0	0	0	0	0	0	0	0	0	0	0	0	0
Hymenobacter_oligotrophus	0	0	0	0	0	0	0	0	0	0	0	0	0	0	0	0	0	0	0	0	0	0	0	0	0	0	0	0	0	0	0	0	0	0	0	0	0	0	0	0	0	0	0	0	0	0	0	0	0
Auraticoccus_monumenti	0	0	0	0	0	0	0	0	0	0	2.12698e-05	0	2.12698e-05	0	0	0	0	0	0	0	0	0	0	0	2.12698e-05	0	0	0	0	0	0	0	0	0	0	0	0	0	0	0	0	0	0	2.12698e-05	0	0	0	0	0
Tessaracoccus_sp._T2.5.30	0	0	2.12698e-05	2.12698e-05	0	0	0	0	0	2.12698e-05	0	0	2.12698e-05	0	2.12698e-05	0	2.12698e-05	0	0.000148889	0	2.12698e-05	0	0	0	0	0	0	2.12698e-05	0	0	0	0	0	0	0	0	0	4.25396e-05	0	0	2.12698e-05	0	0	0	0	0	0	0	0
Providencia_heimbachae	0	0	0	0	0	0	0	0	0	0	0	0	0	0	2.12698e-05	0	0	0	4.25396e-05	0	0	0	2.12698e-05	0	6.38094e-05	0	0	2.12698e-05	0	0	0	0	0	4.25396e-05	0	0	0	0	2.12698e-05	0	0	0	0	0	0	0	2.12698e-05	0	0
Candidatus_Gullanella_endobia	0	0	0	0	0	0	0	0	0	2.12698e-05	0	0	0	0	0	0	0	0	0	2.12698e-05	2.12698e-05	2.12698e-05	0	0	0	0	0	0	0	0	0	0	0	0	0	0	0	0	0	0	0	0	0	2.12698e-05	0	0	0	0	0
Fictibacillus_arsenicus	0	0	0	0	0	0	0	0	0	0	0	0	0	0	0	0	0	0	0	0	0	0	0	0	0	0	0	0	0	0	0	2.12698e-05	0	0	0	0	0	0	0	0	0	0	0	0	0	0	0	0	0
Nitratiruptor_sp._SB155.2	0	0	0	0	0	0	0	0	0	0	0	0	0	0	0	0	0	0	0	0	0	0	0	0	0	0	0	0	0	0	0	0	0	0	0	0	0	0	0	0	0	0	0	0	0	0	0	0	0
Blastomonas_fulva	0	0	0	0	0	0	0	0	0	0	0	0	0	0	0	0	0	0	0	0	0	0	0	0	0	0	0	0	0	0	0	0	0	0	0	0	0	0	0	0	0	0	0	0	0	0	0	0	0
Halorientalis_sp._IM1011	0	0	0	0	0	0	0	0	0	0	0	0	0	0	0	0	0	0	0	0	0	0	0	0	0	0	0	0	0	0	0	0	0	0	0	0	0	0	0	0	0	0	0	0	0	0	0	0	0
Algibacter_sp._L1A34	2.12698e-05	0	0	0	0	0	0	0	0	0	0	0	0	0	0	0	0	0	0	0	0	0	0	0	0	0	0	0	0	0	0	0	0	0	0	0	0	0	0	0	0	0	2.12698e-05	0	0	0	0	0	0
Geobacillus_sp._WCH70	0	0	0	0	0	0	0	0	2.12698e-05	0	0	0	0	0	0	0	0	0	0	0	0	0	0	0	0	0	0	0	0	0	0	0	0	0	0	0	0	0	0	0	0	0	0	0	0	0	0	0	0
Variovorax_boronicumulans	0	0	0	0	4.25396e-05	0	0	2.12698e-05	0	0	0	0	0	0	0	0	0	0	0	0	0	0	0	0	0	0	4.25396e-05	0	0	0	0	0	0	0	0	0	0	0	2.12698e-05	0	0	0	2.12698e-05	0	0	0	8.50792e-05	0	0
Tenacibaculum_sp._SZ.18	0	0	0	0	0	0	0	0	0	0	0	0	0	0	0	0	0	0	0	0	2.12698e-05	0	0	0	0	0	2.12698e-05	0	0	0	0	0	0	0	0	0	0	0	0	0	0	0	0	0	0	0	0	0	0
Flavisolibacter_sp._17J28.1	0	0	0	0	0	0	0	0	0	0	0	0	0	0	0	0	0	0	0	0	0	0	0	0	0	0	2.12698e-05	0	0	0	0	0	0	0	0	0	0	0	0	0	0	0	0	0	0	0	0	0	0
Streptococcus_phage_phiARI0468.2	0	0	0	0	0	0	0	0.000106349	0	0	0	0	0	0	0	0	0	0	0	0	0	0	0	0	0	0	2.12698e-05	0	0	0	0	0	0	0	0	0	0	0	0	0	0	0	8.50792e-05	8.50792e-05	0	0	0	0	0
[Brevibacterium]_frigoritolerans	0	0	0	0	0	0	0	0	0	0	0	0	0	0	0	0	0	0	0	0	0	0	0	0	0	0	0	0	0	0	0	0	0	0	0	0	0	0	0	0	0	0	0	0	0	0	0	0	0
Pseudoalteromonas_tunicata	0	0	0	0	0	0	0	0	2.12698e-05	0	0	0	0	0	0	0	0	0	0	0	0	0	0	0	0	0	0	0	0	0	0	0	0	0	0	0	0	0	0	0	0	0	0	0	0	0	0	0	0
Caulobacter_sp._K31	0	0	0	0	0	0	0	0	0	0	0	0	0	0	0	0	0	0	0	0	0	0	0	0	0	0	0	0	0	0	0	0	0	0	0	0	0	0	0	0	0	0	0	0	0	0	0	0	0
Bacteroides_helcogenes	2.12698e-05	2.12698e-05	0	2.12698e-05	2.12698e-05	2.12698e-05	0	2.12698e-05	0	0	2.12698e-05	0	0	0	0	0	0	4.25396e-05	0	0	0	6.38094e-05	0	0	0	0	0	4.25396e-05	0	2.12698e-05	0	0	0	0	2.12698e-05	4.25396e-05	0	2.12698e-05	0	0	8.50792e-05	0	0	0	4.25396e-05	2.12698e-05	2.12698e-05	0	2.12698e-05
Prevotella_fusca	0.000446666	0.00319047	0.000574285	0.00197809	0.000531745	0.00216952	0.000829522	0.00302031	0.00140381	0.000638094	0.000425396	0.00176539	0.000914602	0.00168031	0.00110603	0.0022546	0.00185047	0.00129746	0.00151016	0.000850792	0.000850792	0.00550888	0.00142508	0.000148889	0.00206317	0.000765713	0.00327555	0.00404126	0.00372222	0.00529618	0.00127619	0.00287142	0.00263746	0.00304158	0.000872062	0.00321174	0.0038711	0.00723173	0.00248857	0.00487079	0.00427523	0.00440285	0.000276507	0.00268	0.00650856	0.00512602	0.00134	0.00151016	0.00223333
Streptomyces_lavendulae	0	0	0	0	0	0	0	0	0	0	0	0	0	0	0	0	0	0	0	0	0	0	0	0	0	0	0	0	0	0	0	0	0	0	0	0	0	0	0	0	0	0	0	0	0	0	0	0	0
Dialister_pneumosintes	0.000297777	0.000276507	0.000233968	4.25396e-05	0.000319047	0	0.000233968	0.000191428	0.000638094	6.38094e-05	6.38094e-05	0.000553015	4.25396e-05	0.000765713	0	0.000191428	0	2.12698e-05	6.38094e-05	0.000170158	0.000297777	0.000319047	0	8.50792e-05	8.50792e-05	0.000233968	0.000127619	0.000701904	0	0.000319047	0	0.000935872	6.38094e-05	0.000191428	0.000297777	4.25396e-05	0.000233968	0.000489206	0.000319047	2.12698e-05	0.000212698	0.00119111	2.12698e-05	0	0.000553015	0.000127619	2.12698e-05	0	0.000106349
Rickettsia_canadensis	0	0	4.25396e-05	0	0	0	0	0	0	0	0	0	0	0	0	0	0	0	0	0	0	0	0	0	0	0	0	0	0	0	0	0	0	0	0	0	0	0	0	0	0	0	0	0	0	0	0	0	0
Planctomycetes_bacterium_Pan189	0	0	0	0	0	0	0	0	0	0	2.12698e-05	0	0	0	0	0	0	0	0	0	0	0	0	0	0	0	0	0	0	0	0	0	0	0	0	0	0	0	4.25396e-05	0	0	0	0	0	0	0	0	0	0
[truncated: 4,890 more rows]
[truncated: 13 more columns]
