# Supplementary material for: Integrative multiomics analysis reveals host-microbe-metabolite interplays associated with the aging process in Singaporeans
Source: Gut Microbes. 2022 May 12;14(1):2070392. doi: 10.1080/19490976.2022.2070392 (PMC9116421; doi:10.1080/19490976.2022.2070392)
Supplement: Supplemental Material [file KGMI_A_2070392_SM9370.zip › Supplementary Table S10.xlsx]

## Sheet: demographic and anthropometric
Table S10 The demographic and clinical characteristics of subjects used in this study
ID	Age	Ethnicity	Height	Weight	BMI	Systolic	Diastolic	Heart_Rate	MET_score
E01	74	Chinese	165	61.7	22.663	141.333	71.6667	72.3333	1080
E02	73	Chinese	171.2	65.28	22.2727	137	73.3333	81.6667	760
E03	69	Chinese	175	71.7	23.4122	132.333	69.3333	92	680
E04	79	Chinese	168.9	67.9	23.8018	153	87.6667	56	880
E05	66	Chinese	164.7	64.4	23.741	112.333	68.3333	89.6667	120
E07	67	Chinese	169.6	70.62	24.5514	135.667	69.3333	62	240
E08	71	Chinese	168.6	60.73	21.3643	148	83	53	1120
E10	67	Chinese	162.2	71	26.9871	116.667	65.6667	87.3333	240
E11	68	Chinese	174.8	66.46	21.7509	136.667	76	86	160
E12	66	Chinese	183	76.42	22.8194	134.333	74	48	780
E13	71	Chinese	160.7	58.3	22.5755	156	91.6667	62	1140
E14	66	Chinese	171.1	67.2	22.9546	103.333	62.6667	59.3333	2880
E15	66	Chinese	166.5	63.33	22.8445	150.333	93.3333	78.3333	900
E16	66	Chinese	177.4	87.1	27.6765	134.667	94.6667	67.3333	0
E17	68	Chinese	158.8	65.8	26.0931	144	78.3333	61	960
E18	69	Chinese	168.2	80.2	28.348	114	66.3333	61	600
E20	71	Chinese	162.6	50.1	18.9495	108	61	60.6667	240
E21	66	Chinese	174.8	59.5	19.4731	128.667	77.3333	65.6667	1240
E22	68	Chinese	163.1	61.45	23.1001	108.667	69.3333	71.3333	600
E23	69	Chinese	163.7	63.8	23.808	148.333	76.3333	51.6667	660
E24	65	Chinese	161.6	69.9	26.7667	127.333	82	67	360
E25	69	Chinese	161.1	58.2	22.425	123	71.6667	86.3333	0
E26	70	Chinese	164.4	59.3	21.9407	145	90	84.3333	2080
E27	67	Chinese	172.5	88.4	29.708	140.667	89.6667	57	1200
E28	65	Chinese	162.1	60.35	22.9674	142.333	82.3333	62	560
E30	65	Chinese	171.5	69.71	23.701	119.333	71.6667	68	0
E31	77	Chinese	163.5	66.24	24.7791	120.333	62	66	0
E32	67	Chinese	158.6	52.8	20.9907	117.333	74.3333	67	0
E33	72	Chinese	163.4	51.2	19.1763	120	64.3333	57.6667	120
E34	73	Chinese	155.8	50.73	20.8992	117.333	59.6667	51	120
Y01	24	Chinese	172.6	61	20.4761	112.667	65.3333		880
Y02	23	Chinese	178.1	73.8	23.2664	111.667	66		480
Y03	23	Chinese	178.8	69.2	21.6457	122.333	61		3008
Y04	23	Chinese	169.6	57.4	19.9554	109.333	70.6667	70	120
Y05	25	Chinese	180.1	69.1	21.3035	124.667	54.3333		1560
Y06	23	Chinese	173.1	58.5	19.5237	117.667	72		400
Y07	22	Chinese	175.4	75	24.3782	125	56.3333		560
Y08	28	Chinese	165.4	59.1	21.6031	114.667	66.3333	64.6667	2760
Y09	25	Chinese	168.4	61.5	21.6866	118.333	73.6667		3720
Y10	23	Chinese	178.2	77.2	24.3109	118	73.6667	80.6667	720
Y12	22	Chinese	177.5	69.6	22.0909	111	54.3333	64	400
Y13	23	Chinese	170.9	76	26.0213	118.667	60.6667	62.3333	840
Y14	23	Chinese	176.5	66.8	21.4431	118.667	63.3333	48.6667	3048
Y15	23	Chinese	168.8	62.1	21.7945	108	67.6667	76.3333	1080
Y16	24	Chinese	179.8	82.2	25.4268	125.667	64	67.6667	1184
Y17	23	Chinese	183.7	51.8	15.3501	114.333	63.3333	71.3333	0
Y18	21	Chinese	173.4	63.5	21.1191	99.3333	62.6667	97.6667	824
Y19	23	Chinese	170.7	62.1	21.312	95.6667	58	79.6667	880
Y20	23	Chinese	176.4	64.9	20.8568	125.333	71	64.3333	320
Y21	24	Chinese	175.7	74.4	24.1007	116.667	66	53.6667	300
Y22	22	Chinese	178.1	59	18.6005	106.667	64	61.3333	220
Y23	24	Chinese	178.5	78.6	24.6687	130.667	83.3333	73.3333	3520
Y24	23	Chinese	186.4	68	19.5712	106	64.6667	65	80
Y25	22	Chinese	169.4	59.9	20.8737	117.333	72.3333	69.6667	3240
Y26	23	Chinese	161.1	50.3	19.381	107.667	60.6667	65.3333	5940
Y27	21	Chinese	165.5	53	19.35	97.6667	49.6667	51.3333	520
Y28	24	Chinese	174.9	69	22.5564	108	71.3333	59.6667	1120
Y29	23	Chinese	168.2	55.8	19.7234	113.333	63	52.3333	1680
Y30	22	Chinese	184.1	69.3	20.4468	109.333	69.3333	74.6667	2120
Y31	21	Chinese	171.3	77.5	26.4111	101	66.3333	61.3333	400
Y32	22	Chinese	174	60.9	20.1149	125	79	53	480
Y33	24	Chinese	180.9	71.3	21.7878	116.333	68	74	880

## Sheet: plasma lipid level
Table S8 The plasma lipid levels in subjects used in this study
ID	Total Cholestrol	HDL	LDL	Cholestrol/HDL Ratio	Triglycerides
Y01	4.21	1.53	2.44	2.75	0.54
Y02	4.48	1.56	2.6	2.87	0.7
Y03	4.83	1.19	3.29	4.06	0.78
Y04	3.92	1.35	2.17	2.9	0.87
Y05	4.81	1.78	2.75	2.7	0.62
Y06	3.75	1.55	1.87	2.42	0.73
Y07	5.26	1.94	3.15	2.71	0.37
Y08	4.93	1.58	3.01	3.12	0.74
Y09	4.6	1.69	2.53	2.72	0.84
Y10	3.59	1.29	2.07	2.78	0.5
Y12	4.37	1.14	2.94	3.83	0.65
Y13	3.96	1.7	2	2.33	0.56
Y14	4.54	2.17	2.16	2.09	0.46
Y15	4.25	1.1	2.74	3.86	0.91
Y16	5.58	1.67	3.45	3.34	1.01
Y17	4.8	2.07	2.33	2.32	0.89
Y18	4.65	1.6	2.5	2.91	1.2
Y19	4.36	1.31	2.82	3.33	0.5
Y20	6.27	1.45	4.46	4.32	0.78
Y21	4.29	1.07	2.38	4.01	1.85
Y22	5.68	1.68	3.75	3.38	0.54
Y23	4.98	1.21	3.38	4.12	0.87
Y24	4.83	1.25	3.08	3.86	1.09
Y25	6.79	1.73	4.5	3.92	1.24
Y26	4.9	1.74	2.92	2.82	0.53
Y27	4.49	1.56	2.55	2.88	0.83
Y28	7.01	1.84	4.92	3.81	0.54
Y29	5.26	1.26	3.79	4.17	0.47
Y30	3.84	1.39	1.89	2.76	1.23
Y31	4.2	1.03	2.73	4.08	0.98
Y32	4.93	2.05	2.58	2.4	0.66
Y33	4.55	1.02	3.09	4.46	0.97
E01	5.74	1.72	3.67	3.34	0.76
E02	5.26	1.4	3.3	3.76	1.23
E03	5.07	1.97	2.8	2.57	0.66
E04	5.23	2.29	2.71	2.28	0.5
E05	5.39	1.65	3.33	3.27	0.89
E07	5.29	1.2	3.41	4.41	1.5
E08	4.53	1.29	2.6	3.51	1.41
E10	5.54	1.03	3.68	5.38	1.82
E11	3.67	1.39	1.7	2.64	1.27
E12	4.8	1.3	2.66	3.69	1.85
E13	6.02	1.78	3.79	3.38	1
E14	6.04	1.08	4.02	5.59	2.06
E15	4.83	1.31	2.69	3.69	1.82
E16	4.21	1.45	2.37	2.9	0.85
E17	5.27	1.79	3.16	2.94	0.7
E18	4.49	0.92	2.48	4.88	2.4
E20	5.7	1.84	3.21	3.1	1.42
E21	6.84	2.48	4.02	2.76	0.75
E22	3.72	1	2.09	3.72	1.38
E23	5.39	1.16	3.71	4.65	1.15
E24	5.24	1.6	3.19	3.27	0.99
E25	6.68	1.33	4.76	5.02	1.29
E26	4.53	1.17	3.03	3.87	0.72
E27	5.58	1.5	3.54	3.72	1.2
E28	5.59	1.46	3.75	3.83	0.84
E30	4.36	1.44	2.31	3.03	1.34
E31	6.61	1.67	4.37	3.96	1.25
E32	6.23	1.4	4.22	4.45	1.35
E33	5.1	1.81	2.9	2.82	0.87
E34	4.17	1.71	2	2.44	1.01

## Sheet: proinflammatory mediators
Table S10 The plasma pro-inflammatory mediators in subjects used in this study
	IL-7	IL-8	MCP-1(MCAF)	MIP-1b	TNF-a	wr-CRP
Y01	3.01	4.32	30.72	42.05	18.7	0.12
Y02	6.54	7.04	28.74	20.99	15.3	7.93
Y03	19.46	16.53	33.76	10.98	31.89	0.4
Y04	12.93	11.6	34.44	11.25	26.46	0.12
Y05	2.25	6.8	33.63	8.28	15.3	2.39
Y06		3.31	31.98	13.49	15.3	0.12
Y07		2.28	23	7.59	5.84	0.12
Y08	9.81	10.18	21.62	11.65	20.94	0.32
Y09		1.75	24.95	17.76	12.99	0.13
Y10	9.17	2.8	21.92	10.71	17.57	0.24
Y12	1.45	0.08	42.47	8.28	3.31	0.17
Y13	7.21	8.74	24.95	11.78	10.66	0.12
Y14	11.07	14.43	21.92	3.16	12.99	0.24
Y15	9.81	10.18	24.36	13.36	12.99	2.21
Y16	6.54	11.6	39.89	18.78	22.06	0.12
Y17		2.8	36.2	15.96	3.31	1.57
Y18	8.52	4.82	29.59	10.58	10.66	0.12
Y19	8.52	10.65	30.72	11.25	24.27	0.12
Y20	20.61	16.29	27.3	12.04	24.27	0.57
Y21	7.21	5.81	20.37	12.97	18.7	0.22
Y22	4.47	0.67	18.77	4.48	0.59	0.38
Y23	6.54	4.82	29.88	7.73	12.99	0.12
Y24	7.21	6.8	32.39	21.55	12.99	0.12
Y25	13.54	10.18	23.45	7.45	17.57	0.12
Y26	18.3	15.36	11.92	21.05	30.81	0.12
Y27	1.45	3.82	16.14	7.45	8.28	0.12
Y28	5.17	4.82	24.36	6.9	10.66	0.12
Y29	4.47	5.81	20.68	9.37	10.66	0.12
Y30	4.47	6.31	24.06	14.93	12.99	0.62
Y31	0.57	1.75	27.88	22.3	12.99	0.12
Y32	9.81	7.77	20.05	13.62	12.99	0.12
Y33	5.86	6.8	159.25	43.23	12.99	0.12
E01	7.21	10.65	14.77	10.18	8.28	0.78
E02	8.52	5.81	17.8	19.54	15.3	60.88
E03	15.35	13.49	24.95	9.09	15.3	0.67
E04	17.13	18.61	20.05	30.44	32.97	0.32
E05	50.52	34.48	45	17.37	56.07	0.49
E07	14.15	12.55	38.32	10.44	15.3	1.06
E08	15.94	12.55	28.74	16.22	15.3	0.12
E10	8.52	5.32	20.68	21.05	15.3	0.51
E11	19.46	20.91	26.72	27.51	35.11	0.12
E12	20.61	19.07	26.72	22.8	30.81	3.9
E13	22.89	17.22	29.59	19.03	19.82	1.16
E14	34.95	27.29	34.58	20.55	26.46	0.4
E15	14.75	13.49	37.26	10.71	10.66	0.53
E17	5.86	7.77	30.72	14.01	10.66	5.01
E18	11.07	13.02	30.72	23.05	24.27	2.46
E20	4.47	7.77	24.06	4.04	12.99	1.78
E21	3.01	7.77	34.58	22.93	10.66	1.79
E22	4.47	11.6	28.46	24.79	17.57	4.37
E23		4.82	18.12	15.96	12.99	1.29
E24	51.53	29.99	51.9	17.25	47.78	0.12
E25	40.75	22.74	31.28	13.36	49.86	0.12
E26	26.25	29.09	16.47	11.25	39.37	0.19
E27	37.07	20.91	34.58	41.23	26.46	1.52
E28	8.52	7.77	25.55	35.27	15.3	0.15
E30	13.54	9.7	26.43	9.5	19.82	0.8
E31	12.31	9.7	39.37	7.45	10.66	6.47
E32	9.81	17.22	26.14	94.62	22.06	25.18
E33	19.46	14.43	23.15	10.71	15.3	2.17
E34		4.82	20.68	10.71	3.31	0.25
						0.46
						0.12
						4.95
						0.29
						0.12
