# Supplementary material for: Integrative multiomics analysis reveals host-microbe-metabolite interplays associated with the aging process in Singaporeans
Source: Gut Microbes. 2022 May 12;14(1):2070392. doi: 10.1080/19490976.2022.2070392 (PMC9116421; doi:10.1080/19490976.2022.2070392)
Supplement: Supplemental Material [file KGMI_A_2070392_SM9370.zip › Supplementary Table S11.xlsx]

## Sheet: metadata.gut_oral_taxonomy.bloc
Table S11. Feature correlations among multi-omics datasets and correlations inside each omic dataset
Features 1	Features 2	Correlation coefficients	P value	Adjusetd P value
gut__Bacteroides_ovatus	gut__Bacteroides_ovatus	0.0461082	0.9	0.9
gut__Eubacterium_eligens	gut__Bacteroides_ovatus	-0.183511	0.62	0.6975
gut__Eubacterium_sp_CAG_38	gut__Bacteroides_ovatus	-0.117005	0.83	0.836142
gut__Flavonifractor_plautii	gut__Bacteroides_ovatus	0.0696807	0.59	0.684979
gut__Ruminococcus_lactaris	gut__Bacteroides_ovatus	-0.135895	0.58	0.679161
gut__Acidaminococcus_intestini	gut__Bacteroides_ovatus	0.0631115	0.42	0.574598
oral__Bifidobacterium_dentium	gut__Bacteroides_ovatus	-0.095193	0.58	0.679161
oral__Prevotella_fusca	gut__Bacteroides_ovatus	0.137609	0.72	0.751755
oral__Rothia_mucilaginosa	gut__Bacteroides_ovatus	-0.111513	0.66	0.724536
oral__Streptococcus_milleri	gut__Bacteroides_ovatus	-0.149647	0.44	0.59597
oral__Fusobacterium_gonidiaformans	gut__Bacteroides_ovatus	0.0758645	0.29	0.461036
oral__Desulfobulbus_oralis	gut__Bacteroides_ovatus	-0.0621903	0.51	0.644304
oral__Actinomyces_sp._oral_taxon_848	gut__Bacteroides_ovatus	-0.111426	0.75	0.775641
oral__Actinobacillus_suis	gut__Bacteroides_ovatus	0.0542442	0.3	0.468723
oral__Rothia_dentocariosa	gut__Bacteroides_ovatus	-0.165837	0.47	0.616663
oral__Prevotella_sp._oral_taxon_299	gut__Bacteroides_ovatus	0.0482152	0.68	0.732463
oral__Streptococcus_cristatus	gut__Bacteroides_ovatus	-0.11272	0.67	0.727448
oral__Prevotella_melaninogenica	gut__Bacteroides_ovatus	0.145596	0.78	0.796082
mb__Acetic acid	gut__Bacteroides_ovatus	0.118608	0.19	0.390396
mb__Leucine	gut__Bacteroides_ovatus	0.113394	0.5	0.636098
mb__Threonine	gut__Bacteroides_ovatus	-0.0109789	0.09	0.370408
mb__Propionic acid	gut__Bacteroides_ovatus	0.101377	0.22	0.402655
mb__D-Galactose	gut__Bacteroides_ovatus	0.113796	0.17	0.377816
mb__Palmitic acid	gut__Bacteroides_ovatus	-0.0689643	0.16	0.370723
mb__N-Acetylglucosamine	gut__Bacteroides_ovatus	0.199532	0.52	0.654659
mb__Erucic acid	gut__Bacteroides_ovatus	-0.102717	0.25	0.429416
meta__Height	gut__Bacteroides_ovatus	0.120106	0.49	0.629257
meta__BMI	gut__Bacteroides_ovatus	-0.133276	0.78	0.796082
meta__Systolic	gut__Bacteroides_ovatus	-0.130108	0.63	0.704384
meta__Diastolic	gut__Bacteroides_ovatus	-0.128486	0.64	0.711184
meta__MET_score	gut__Bacteroides_ovatus	0.120966	0.45	0.602027
lipid__Total Cholestrol	gut__Bacteroides_ovatus	-0.0551576	0.39	0.553729
lipid__Triglycerides	gut__Bacteroides_ovatus	-0.213094	0.81	0.819025
gut__Bacteroides_ovatus	gut__Eubacterium_eligens	-0.183511	0.62	0.6975
gut__Eubacterium_eligens	gut__Eubacterium_eligens	0.788102	0.16	0.370723
gut__Eubacterium_sp_CAG_38	gut__Eubacterium_eligens	0.448666	0.09	0.370408
gut__Flavonifractor_plautii	gut__Eubacterium_eligens	-0.431308	0.33	0.495683
gut__Ruminococcus_lactaris	gut__Eubacterium_eligens	0.37724	0.4	0.559897
gut__Acidaminococcus_intestini	gut__Eubacterium_eligens	-0.353302	0.27	0.444154
oral__Bifidobacterium_dentium	gut__Eubacterium_eligens	0.464086	0.23	0.411957
oral__Prevotella_fusca	gut__Eubacterium_eligens	-0.638613	0.06	0.370408
oral__Rothia_mucilaginosa	gut__Eubacterium_eligens	0.570894	0.29	0.461036
oral__Streptococcus_milleri	gut__Eubacterium_eligens	0.465449	0.19	0.390396
oral__Fusobacterium_gonidiaformans	gut__Eubacterium_eligens	-0.319079	0.13	0.370408
oral__Desulfobulbus_oralis	gut__Eubacterium_eligens	0.175859	0.15	0.370408
oral__Actinomyces_sp._oral_taxon_848	gut__Eubacterium_eligens	0.527907	0.19	0.390396
oral__Actinobacillus_suis	gut__Eubacterium_eligens	-0.231389	0.14	0.370408
oral__Rothia_dentocariosa	gut__Eubacterium_eligens	0.571214	0.15	0.370408
oral__Prevotella_sp._oral_taxon_299	gut__Eubacterium_eligens	-0.292845	0.25	0.429416
oral__Streptococcus_cristatus	gut__Eubacterium_eligens	0.494551	0.06	0.370408
oral__Prevotella_melaninogenica	gut__Eubacterium_eligens	-0.665575	0.03	0.370408
mb__Acetic acid	gut__Eubacterium_eligens	-0.333064	0.16	0.370723
mb__Leucine	gut__Eubacterium_eligens	-0.582339	0.42	0.574598
mb__Threonine	gut__Eubacterium_eligens	-0.107324	0.2	0.393141
mb__Propionic acid	gut__Eubacterium_eligens	-0.297454	0.24	0.421548
mb__D-Galactose	gut__Eubacterium_eligens	-0.417327	0.08	0.370408
mb__Palmitic acid	gut__Eubacterium_eligens	0.125393	0.09	0.370408
mb__N-Acetylglucosamine	gut__Eubacterium_eligens	-0.858117	0.07	0.370408
mb__Erucic acid	gut__Eubacterium_eligens	0.276066	0.15	0.370408
meta__Height	gut__Eubacterium_eligens	-0.46348	0.38	0.547381
meta__BMI	gut__Eubacterium_eligens	0.569768	0.14	0.370408
meta__Systolic	gut__Eubacterium_eligens	0.68396	0.18	0.389702
meta__Diastolic	gut__Eubacterium_eligens	0.671774	0.18	0.389702
meta__MET_score	gut__Eubacterium_eligens	-0.332803	0.22	0.402655
lipid__Total Cholestrol	gut__Eubacterium_eligens	0.451731	0.59	0.684979
lipid__Triglycerides	gut__Eubacterium_eligens	0.818536	0.04	0.370408
gut__Bacteroides_ovatus	gut__Eubacterium_sp_CAG_38	-0.117005	0.83	0.836142
gut__Eubacterium_eligens	gut__Eubacterium_sp_CAG_38	0.448666	0.09	0.370408
gut__Eubacterium_sp_CAG_38	gut__Eubacterium_sp_CAG_38	0.30193	0.65	0.715723
gut__Flavonifractor_plautii	gut__Eubacterium_sp_CAG_38	-0.131437	0.81	0.819025
gut__Ruminococcus_lactaris	gut__Eubacterium_sp_CAG_38	0.393079	0.19	0.390396
gut__Acidaminococcus_intestini	gut__Eubacterium_sp_CAG_38	-0.130053	0.61	0.691969
oral__Bifidobacterium_dentium	gut__Eubacterium_sp_CAG_38	0.216445	0.43	0.585337
oral__Prevotella_fusca	gut__Eubacterium_sp_CAG_38	-0.3224	0.67	0.727448
oral__Rothia_mucilaginosa	gut__Eubacterium_sp_CAG_38	0.245524	0.69	0.733083
oral__Streptococcus_milleri	gut__Eubacterium_sp_CAG_38	0.418108	0.11	0.370408
oral__Fusobacterium_gonidiaformans	gut__Eubacterium_sp_CAG_38	-0.187464	0.38	0.547381
oral__Desulfobulbus_oralis	gut__Eubacterium_sp_CAG_38	0.178938	0.41	0.569503
oral__Actinomyces_sp._oral_taxon_848	gut__Eubacterium_sp_CAG_38	0.257872	0.54	0.664475
oral__Actinobacillus_suis	gut__Eubacterium_sp_CAG_38	-0.133083	0.32	0.487385
oral__Rothia_dentocariosa	gut__Eubacterium_sp_CAG_38	0.447013	0.12	0.370408
oral__Prevotella_sp._oral_taxon_299	gut__Eubacterium_sp_CAG_38	-0.0925965	0.64	0.711184
oral__Streptococcus_cristatus	gut__Eubacterium_sp_CAG_38	0.272505	0.56	0.670891
oral__Prevotella_melaninogenica	gut__Eubacterium_sp_CAG_38	-0.344087	0.61	0.691969
mb__Acetic acid	gut__Eubacterium_sp_CAG_38	-0.341952	0.02	0.370408
mb__Leucine	gut__Eubacterium_sp_CAG_38	-0.249129	0.69	0.733083
mb__Threonine	gut__Eubacterium_sp_CAG_38	0.0723746	0.1	0.370408
mb__Propionic acid	gut__Eubacterium_sp_CAG_38	-0.28851	0.04	0.370408
mb__D-Galactose	gut__Eubacterium_sp_CAG_38	-0.29926	0.03	0.370408
mb__Palmitic acid	gut__Eubacterium_sp_CAG_38	0.218949	0.19	0.390396
mb__N-Acetylglucosamine	gut__Eubacterium_sp_CAG_38	-0.487479	0.15	0.370408
mb__Erucic acid	gut__Eubacterium_sp_CAG_38	0.299786	0.19	0.390396
meta__Height	gut__Eubacterium_sp_CAG_38	-0.309069	0.07	0.370408
meta__BMI	gut__Eubacterium_sp_CAG_38	0.326613	0.7	0.737948
meta__Systolic	gut__Eubacterium_sp_CAG_38	0.281199	0.71	0.744167
meta__Diastolic	gut__Eubacterium_sp_CAG_38	0.278771	0.78	0.796082
meta__MET_score	gut__Eubacterium_sp_CAG_38	-0.350781	0.3	0.468723
lipid__Total Cholestrol	gut__Eubacterium_sp_CAG_38	0.0715251	0.45	0.602027
lipid__Triglycerides	gut__Eubacterium_sp_CAG_38	0.549473	0.58	0.679161
gut__Bacteroides_ovatus	gut__Flavonifractor_plautii	0.0696807	0.59	0.684979
gut__Eubacterium_eligens	gut__Flavonifractor_plautii	-0.431308	0.33	0.495683
gut__Eubacterium_sp_CAG_38	gut__Flavonifractor_plautii	-0.131437	0.81	0.819025
gut__Flavonifractor_plautii	gut__Flavonifractor_plautii	0.516019	0.52	0.654659
gut__Ruminococcus_lactaris	gut__Flavonifractor_plautii	0.231065	0.04	0.370408
gut__Acidaminococcus_intestini	gut__Flavonifractor_plautii	0.36776	0.71	0.744167
oral__Bifidobacterium_dentium	gut__Flavonifractor_plautii	-0.371163	0.08	0.370408
oral__Prevotella_fusca	gut__Flavonifractor_plautii	0.450492	0.55	0.669218
oral__Rothia_mucilaginosa	gut__Flavonifractor_plautii	-0.507464	0.54	0.664475
oral__Streptococcus_milleri	gut__Flavonifractor_plautii	0.12099	0.07	0.370408
oral__Fusobacterium_gonidiaformans	gut__Flavonifractor_plautii	0.160361	0.62	0.6975
oral__Desulfobulbus_oralis	gut__Flavonifractor_plautii	0.0971529	0.14	0.370408
oral__Actinomyces_sp._oral_taxon_848	gut__Flavonifractor_plautii	-0.393595	0.16	0.370723
oral__Actinobacillus_suis	gut__Flavonifractor_plautii	0.123312	0.57	0.679136
oral__Rothia_dentocariosa	gut__Flavonifractor_plautii	-0.0137087	0.77	0.79032
oral__Prevotella_sp._oral_taxon_299	gut__Flavonifractor_plautii	0.342129	0.18	0.389702
oral__Streptococcus_cristatus	gut__Flavonifractor_plautii	-0.292844	0.28	0.449072
oral__Prevotella_melaninogenica	gut__Flavonifractor_plautii	0.449698	0.59	0.684979
mb__Acetic acid	gut__Flavonifractor_plautii	-0.191504	0.16	0.370723
mb__Leucine	gut__Flavonifractor_plautii	0.520868	0.65	0.715723
mb__Threonine	gut__Flavonifractor_plautii	0.386228	0.2	0.393141
mb__Propionic acid	gut__Flavonifractor_plautii	-0.129607	0.07	0.370408
mb__D-Galactose	gut__Flavonifractor_plautii	0.0770629	0.06	0.370408
mb__Palmitic acid	gut__Flavonifractor_plautii	0.293438	0.08	0.370408
mb__N-Acetylglucosamine	gut__Flavonifractor_plautii	0.472193	0.12	0.370408
mb__Erucic acid	gut__Flavonifractor_plautii	0.198855	0.07	0.370408
meta__Height	gut__Flavonifractor_plautii	0.142724	0.88	0.883244
meta__BMI	gut__Flavonifractor_plautii	-0.306313	0.68	0.732463
meta__Systolic	gut__Flavonifractor_plautii	-0.639743	0.34	0.503071
meta__Diastolic	gut__Flavonifractor_plautii	-0.622008	0.35	0.512298
meta__MET_score	gut__Flavonifractor_plautii	-0.213673	0.07	0.370408
lipid__Total Cholestrol	gut__Flavonifractor_plautii	-0.702722	0.22	0.402655
lipid__Triglycerides	gut__Flavonifractor_plautii	-0.243134	0.84	0.844654
gut__Bacteroides_ovatus	gut__Ruminococcus_lactaris	-0.135895	0.58	0.679161
gut__Eubacterium_eligens	gut__Ruminococcus_lactaris	0.37724	0.4	0.559897
gut__Eubacterium_sp_CAG_38	gut__Ruminococcus_lactaris	0.393079	0.19	0.390396
gut__Flavonifractor_plautii	gut__Ruminococcus_lactaris	0.231065	0.04	0.370408
gut__Ruminococcus_lactaris	gut__Ruminococcus_lactaris	0.86429	0.09	0.370408
gut__Acidaminococcus_intestini	gut__Ruminococcus_lactaris	0.103433	0.12	0.370408
oral__Bifidobacterium_dentium	gut__Ruminococcus_lactaris	0.0390243	0.64	0.711184
oral__Prevotella_fusca	gut__Ruminococcus_lactaris	-0.147857	0.65	0.715723
oral__Rothia_mucilaginosa	gut__Ruminococcus_lactaris	-0.0315022	0.1	0.370408
oral__Streptococcus_milleri	gut__Ruminococcus_lactaris	0.809937	0.07	0.370408
oral__Fusobacterium_gonidiaformans	gut__Ruminococcus_lactaris	-0.175021	0.25	0.429416
oral__Desulfobulbus_oralis	gut__Ruminococcus_lactaris	0.386402	0.09	0.370408
oral__Actinomyces_sp._oral_taxon_848	gut__Ruminococcus_lactaris	0.0891015	0.75	0.775641
oral__Actinobacillus_suis	gut__Ruminococcus_lactaris	-0.11595	0.28	0.449072
oral__Rothia_dentocariosa	gut__Ruminococcus_lactaris	0.740522	0.1	0.370408
oral__Prevotella_sp._oral_taxon_299	gut__Ruminococcus_lactaris	0.144022	0.07	0.370408
oral__Streptococcus_cristatus	gut__Ruminococcus_lactaris	0.202053	0.42	0.574598
oral__Prevotella_melaninogenica	gut__Ruminococcus_lactaris	-0.185064	0.69	0.733083
mb__Acetic acid	gut__Ruminococcus_lactaris	-0.743541	0.11	0.370408
mb__Leucine	gut__Ruminococcus_lactaris	0.037184	0	0
mb__Threonine	gut__Ruminococcus_lactaris	0.460405	0.03	0.370408
mb__Propionic acid	gut__Ruminococcus_lactaris	-0.599313	0.12	0.370408
mb__D-Galactose	gut__Ruminococcus_lactaris	-0.436247	0.17	0.377816
mb__Palmitic acid	gut__Ruminococcus_lactaris	0.625823	0.01	0.340313
mb__N-Acetylglucosamine	gut__Ruminococcus_lactaris	-0.406743	0.23	0.411957
mb__Erucic acid	gut__Ruminococcus_lactaris	0.678998	0.06	0.370408
meta__Height	gut__Ruminococcus_lactaris	-0.395201	0.22	0.402655
meta__BMI	gut__Ruminococcus_lactaris	0.281336	0.51	0.644304
meta__Systolic	gut__Ruminococcus_lactaris	-0.0873992	0.18	0.389702
meta__Diastolic	gut__Ruminococcus_lactaris	-0.0759394	0.17	0.377816
meta__MET_score	gut__Ruminococcus_lactaris	-0.777837	0.07	0.370408
lipid__Total Cholestrol	gut__Ruminococcus_lactaris	-0.495588	0.13	0.370408
lipid__Triglycerides	gut__Ruminococcus_lactaris	0.7119	0.09	0.370408
gut__Bacteroides_ovatus	gut__Acidaminococcus_intestini	0.0631115	0.42	0.574598
gut__Eubacterium_eligens	gut__Acidaminococcus_intestini	-0.353302	0.27	0.444154
gut__Eubacterium_sp_CAG_38	gut__Acidaminococcus_intestini	-0.130053	0.61	0.691969
gut__Flavonifractor_plautii	gut__Acidaminococcus_intestini	0.36776	0.71	0.744167
gut__Ruminococcus_lactaris	gut__Acidaminococcus_intestini	0.103433	0.12	0.370408
gut__Acidaminococcus_intestini	gut__Acidaminococcus_intestini	0.267029	0.76	0.783009
oral__Bifidobacterium_dentium	gut__Acidaminococcus_intestini	-0.281044	0.12	0.370408
oral__Prevotella_fusca	gut__Acidaminococcus_intestini	0.349201	0.5	0.636098
oral__Rothia_mucilaginosa	gut__Acidaminococcus_intestini	-0.377419	0.55	0.669218
oral__Streptococcus_milleri	gut__Acidaminococcus_intestini	0.0253914	0.22	0.402655
oral__Fusobacterium_gonidiaformans	gut__Acidaminococcus_intestini	0.134157	0.63	0.704384
oral__Desulfobulbus_oralis	gut__Acidaminococcus_intestini	0.0416372	0.25	0.429416
oral__Actinomyces_sp._oral_taxon_848	gut__Acidaminococcus_intestini	-0.30187	0.2	0.393141
oral__Actinobacillus_suis	gut__Acidaminococcus_intestini	0.101662	0.56	0.670891
oral__Rothia_dentocariosa	gut__Acidaminococcus_intestini	-0.0698745	0.65	0.715723
oral__Prevotella_sp._oral_taxon_299	gut__Acidaminococcus_intestini	0.24457	0.22	0.402655
oral__Streptococcus_cristatus	gut__Acidaminococcus_intestini	-0.235527	0.22	0.402655
oral__Prevotella_melaninogenica	gut__Acidaminococcus_intestini	0.351601	0.57	0.679136
mb__Acetic acid	gut__Acidaminococcus_intestini	-0.0835324	0.22	0.402655
mb__Leucine	gut__Acidaminococcus_intestini	0.386999	0.68	0.732463
mb__Threonine	gut__Acidaminococcus_intestini	0.252121	0.22	0.402655
mb__Propionic acid	gut__Acidaminococcus_intestini	-0.0487974	0.13	0.370408
mb__D-Galactose	gut__Acidaminococcus_intestini	0.0928165	0.05	0.370408
mb__Palmitic acid	gut__Acidaminococcus_intestini	0.16933	0.14	0.370408
mb__N-Acetylglucosamine	gut__Acidaminococcus_intestini	0.386289	0.08	0.370408
mb__Erucic acid	gut__Acidaminococcus_intestini	0.0942314	0.13	0.370408
meta__Height	gut__Acidaminococcus_intestini	0.138675	0.74	0.769685
meta__BMI	gut__Acidaminococcus_intestini	-0.251994	0.54	0.664475
meta__Systolic	gut__Acidaminococcus_intestini	-0.471962	0.47	0.616663
meta__Diastolic	gut__Acidaminococcus_intestini	-0.459606	0.45	0.602027
meta__MET_score	gut__Acidaminococcus_intestini	-0.09737	0.14	0.370408
lipid__Total Cholestrol	gut__Acidaminococcus_intestini	-0.486258	0.48	0.622286
lipid__Triglycerides	gut__Acidaminococcus_intestini	-0.239349	0.75	0.775641
gut__Bacteroides_ovatus	oral__Bifidobacterium_dentium	-0.095193	0.58	0.679161
gut__Eubacterium_eligens	oral__Bifidobacterium_dentium	0.464086	0.23	0.411957
gut__Eubacterium_sp_CAG_38	oral__Bifidobacterium_dentium	0.216445	0.43	0.585337
gut__Flavonifractor_plautii	oral__Bifidobacterium_dentium	-0.371163	0.08	0.370408
gut__Ruminococcus_lactaris	oral__Bifidobacterium_dentium	0.0390243	0.64	0.711184
gut__Acidaminococcus_intestini	oral__Bifidobacterium_dentium	-0.281044	0.12	0.370408
oral__Bifidobacterium_dentium	oral__Bifidobacterium_dentium	0.322329	0.28	0.449072
oral__Prevotella_fusca	oral__Bifidobacterium_dentium	-0.418328	0.02	0.370408
oral__Rothia_mucilaginosa	oral__Bifidobacterium_dentium	0.417807	0.05	0.370408
oral__Streptococcus_milleri	oral__Bifidobacterium_dentium	0.116833	0.62	0.6975
oral__Fusobacterium_gonidiaformans	oral__Bifidobacterium_dentium	-0.181925	0.16	0.370723
oral__Desulfobulbus_oralis	oral__Bifidobacterium_dentium	0.0226133	0.43	0.585337
oral__Actinomyces_sp._oral_taxon_848	oral__Bifidobacterium_dentium	0.354681	0.27	0.444154
oral__Actinobacillus_suis	oral__Bifidobacterium_dentium	-0.134867	0.33	0.495683
oral__Rothia_dentocariosa	oral__Bifidobacterium_dentium	0.211265	0.49	0.629257
oral__Prevotella_sp._oral_taxon_299	oral__Bifidobacterium_dentium	-0.248563	0.14	0.370408
oral__Streptococcus_cristatus	oral__Bifidobacterium_dentium	0.300511	0.26	0.438297
oral__Prevotella_melaninogenica	oral__Bifidobacterium_dentium	-0.427696	0.06	0.370408
mb__Acetic acid	oral__Bifidobacterium_dentium	-0.0396869	0.32	0.487385
mb__Leucine	oral__Bifidobacterium_dentium	-0.427535	0.22	0.402655
mb__Threonine	oral__Bifidobacterium_dentium	-0.200268	0.07	0.370408
mb__Propionic acid	oral__Bifidobacterium_dentium	-0.0527811	0.28	0.449072
mb__D-Galactose	oral__Bifidobacterium_dentium	-0.182412	0.2	0.393141
mb__Palmitic acid	oral__Bifidobacterium_dentium	-0.0776982	0.03	0.370408
mb__N-Acetylglucosamine	oral__Bifidobacterium_dentium	-0.50639	0.13	0.370408
mb__Erucic acid	oral__Bifidobacterium_dentium	0.0161022	0.24	0.421548
meta__Height	oral__Bifidobacterium_dentium	-0.2265	0.53	0.662652
meta__BMI	oral__Bifidobacterium_dentium	0.333212	0.37	0.538676
meta__Systolic	oral__Bifidobacterium_dentium	0.513853	0.07	0.370408
meta__Diastolic	oral__Bifidobacterium_dentium	0.502046	0.07	0.370408
meta__MET_score	oral__Bifidobacterium_dentium	-0.0303149	0.71	0.744167
lipid__Total Cholestrol	oral__Bifidobacterium_dentium	0.456654	0.14	0.370408
lipid__Triglycerides	oral__Bifidobacterium_dentium	0.396278	0.5	0.636098
gut__Bacteroides_ovatus	oral__Prevotella_fusca	0.137609	0.72	0.751755
gut__Eubacterium_eligens	oral__Prevotella_fusca	-0.638613	0.06	0.370408
gut__Eubacterium_sp_CAG_38	oral__Prevotella_fusca	-0.3224	0.67	0.727448
gut__Flavonifractor_plautii	oral__Prevotella_fusca	0.450492	0.55	0.669218
gut__Ruminococcus_lactaris	oral__Prevotella_fusca	-0.147857	0.65	0.715723
gut__Acidaminococcus_intestini	oral__Prevotella_fusca	0.349201	0.5	0.636098
oral__Bifidobacterium_dentium	oral__Prevotella_fusca	-0.418328	0.02	0.370408
oral__Prevotella_fusca	oral__Prevotella_fusca	0.553911	0.57	0.679136
oral__Rothia_mucilaginosa	oral__Prevotella_fusca	-0.532958	0.58	0.679161
oral__Streptococcus_milleri	oral__Prevotella_fusca	-0.241628	0.46	0.609416
oral__Fusobacterium_gonidiaformans	oral__Prevotella_fusca	0.25341	0.31	0.480213
oral__Desulfobulbus_oralis	oral__Prevotella_fusca	-0.0727377	0.56	0.670891
oral__Actinomyces_sp._oral_taxon_848	oral__Prevotella_fusca	-0.465535	0.08	0.370408
oral__Actinobacillus_suis	oral__Prevotella_fusca	0.186301	0.24	0.421548
oral__Rothia_dentocariosa	oral__Prevotella_fusca	-0.355041	0.44	0.59597
oral__Prevotella_sp._oral_taxon_299	oral__Prevotella_fusca	0.302901	0.46	0.609416
oral__Streptococcus_cristatus	oral__Prevotella_fusca	-0.408748	0.2	0.393141
oral__Prevotella_melaninogenica	oral__Prevotella_fusca	0.57015	0.49	0.629257
mb__Acetic acid	oral__Prevotella_fusca	0.135052	0.07	0.370408
mb__Leucine	oral__Prevotella_fusca	0.544808	0.55	0.669218
mb__Threonine	oral__Prevotella_fusca	0.205103	0.17	0.377816
mb__Propionic acid	oral__Prevotella_fusca	0.135556	0.19	0.390396
mb__D-Galactose	oral__Prevotella_fusca	0.283578	0.04	0.370408
mb__Palmitic acid	oral__Prevotella_fusca	0.0289992	0.09	0.370408
mb__N-Acetylglucosamine	oral__Prevotella_fusca	0.696273	0.05	0.370408
mb__Erucic acid	oral__Prevotella_fusca	-0.097467	0.25	0.429416
meta__Height	oral__Prevotella_fusca	0.335551	0.46	0.609416
meta__BMI	oral__Prevotella_fusca	-0.459706	0.59	0.684979
meta__Systolic	oral__Prevotella_fusca	-0.649973	0.4	0.559897
meta__Diastolic	oral__Prevotella_fusca	-0.636107	0.38	0.547381
meta__MET_score	oral__Prevotella_fusca	0.126896	0.68	0.732463
lipid__Total Cholestrol	oral__Prevotella_fusca	-0.530359	0.28	0.449072
lipid__Triglycerides	oral__Prevotella_fusca	-0.589385	0.69	0.733083
gut__Bacteroides_ovatus	oral__Rothia_mucilaginosa	-0.111513	0.66	0.724536
gut__Eubacterium_eligens	oral__Rothia_mucilaginosa	0.570894	0.29	0.461036
gut__Eubacterium_sp_CAG_38	oral__Rothia_mucilaginosa	0.245524	0.69	0.733083
gut__Flavonifractor_plautii	oral__Rothia_mucilaginosa	-0.507464	0.54	0.664475
gut__Ruminococcus_lactaris	oral__Rothia_mucilaginosa	-0.0315022	0.1	0.370408
gut__Acidaminococcus_intestini	oral__Rothia_mucilaginosa	-0.377419	0.55	0.669218
oral__Bifidobacterium_dentium	oral__Rothia_mucilaginosa	0.417807	0.05	0.370408
oral__Prevotella_fusca	oral__Rothia_mucilaginosa	-0.532958	0.58	0.679161
oral__Rothia_mucilaginosa	oral__Rothia_mucilaginosa	0.549405	0.67	0.727448
oral__Streptococcus_milleri	oral__Rothia_mucilaginosa	0.075445	0.67	0.727448
oral__Fusobacterium_gonidiaformans	oral__Rothia_mucilaginosa	-0.221203	0.47	0.616663
oral__Desulfobulbus_oralis	oral__Rothia_mucilaginosa	-0.00732715	0.33	0.495683
oral__Actinomyces_sp._oral_taxon_848	oral__Rothia_mucilaginosa	0.455334	0.13	0.370408
oral__Actinobacillus_suis	oral__Rothia_mucilaginosa	-0.165302	0.45	0.602027
oral__Rothia_dentocariosa	oral__Rothia_mucilaginosa	0.20557	0.7	0.737948
oral__Prevotella_sp._oral_taxon_299	oral__Rothia_mucilaginosa	-0.338818	0.32	0.487385
oral__Streptococcus_cristatus	oral__Rothia_mucilaginosa	0.373705	0.08	0.370408
oral__Prevotella_melaninogenica	oral__Rothia_mucilaginosa	-0.541658	0.54	0.664475
mb__Acetic acid	oral__Rothia_mucilaginosa	0.0191046	0.24	0.421548
mb__Leucine	oral__Rothia_mucilaginosa	-0.56267	0.58	0.679161
mb__Threonine	oral__Rothia_mucilaginosa	-0.305873	0.21	0.402655
mb__Propionic acid	oral__Rothia_mucilaginosa	-0.0117931	0.22	0.402655
mb__D-Galactose	oral__Rothia_mucilaginosa	-0.196893	0.03	0.370408
mb__Palmitic acid	oral__Rothia_mucilaginosa	-0.161376	0.09	0.370408
mb__N-Acetylglucosamine	oral__Rothia_mucilaginosa	-0.623401	0.13	0.370408
mb__Erucic acid	oral__Rothia_mucilaginosa	-0.0437843	0.05	0.370408
meta__Height	oral__Rothia_mucilaginosa	-0.25847	0.72	0.751755
meta__BMI	oral__Rothia_mucilaginosa	0.408899	0.58	0.679161
meta__Systolic	oral__Rothia_mucilaginosa	0.68035	0.42	0.574598
meta__Diastolic	oral__Rothia_mucilaginosa	0.663814	0.39	0.553729
meta__MET_score	oral__Rothia_mucilaginosa	0.0346362	0.15	0.370408
lipid__Total Cholestrol	oral__Rothia_mucilaginosa	0.644528	0.26	0.438297
lipid__Triglycerides	oral__Rothia_mucilaginosa	0.450257	0.8	0.813445
gut__Bacteroides_ovatus	oral__Streptococcus_milleri	-0.149647	0.44	0.59597
gut__Eubacterium_eligens	oral__Streptococcus_milleri	0.465449	0.19	0.390396
gut__Eubacterium_sp_CAG_38	oral__Streptococcus_milleri	0.418108	0.11	0.370408
gut__Flavonifractor_plautii	oral__Streptococcus_milleri	0.12099	0.07	0.370408
gut__Ruminococcus_lactaris	oral__Streptococcus_milleri	0.809937	0.07	0.370408
gut__Acidaminococcus_intestini	oral__Streptococcus_milleri	0.0253914	0.22	0.402655
oral__Bifidobacterium_dentium	oral__Streptococcus_milleri	0.116833	0.62	0.6975
oral__Prevotella_fusca	oral__Streptococcus_milleri	-0.241628	0.46	0.609416
oral__Rothia_mucilaginosa	oral__Streptococcus_milleri	0.075445	0.67	0.727448
oral__Streptococcus_milleri	oral__Streptococcus_milleri	0.779098	0.17	0.377816
oral__Fusobacterium_gonidiaformans	oral__Streptococcus_milleri	-0.207586	0.2	0.393141
oral__Desulfobulbus_oralis	oral__Streptococcus_milleri	0.363395	0.09	0.370408
oral__Actinomyces_sp._oral_taxon_848	oral__Streptococcus_milleri	0.171295	0.6	0.689241
oral__Actinobacillus_suis	oral__Streptococcus_milleri	-0.141115	0.22	0.402655
oral__Rothia_dentocariosa	oral__Streptococcus_milleri	0.738477	0.15	0.370408
oral__Prevotella_sp._oral_taxon_299	oral__Streptococcus_milleri	0.0711013	0.06	0.370408
oral__Streptococcus_cristatus	oral__Streptococcus_milleri	0.262304	0.39	0.553729
oral__Prevotella_melaninogenica	oral__Streptococcus_milleri	-0.27842	0.48	0.622286
mb__Acetic acid	oral__Streptococcus_milleri	-0.698312	0.1	0.370408
mb__Leucine	oral__Streptococcus_milleri	-0.0726206	0.7	0.737948
mb__Threonine	oral__Streptococcus_milleri	0.376103	0.04	0.370408
mb__Propionic acid	oral__Streptococcus_milleri	-0.568064	0.11	0.370408
mb__D-Galactose	oral__Streptococcus_milleri	-0.449553	0.15	0.370408
mb__Palmitic acid	oral__Streptococcus_milleri	0.559937	0.02	0.370408
mb__N-Acetylglucosamine	oral__Streptococcus_milleri	-0.503355	0.12	0.370408
mb__Erucic acid	oral__Streptococcus_milleri	0.632653	0.06	0.370408
meta__Height	oral__Streptococcus_milleri	-0.422591	0.21	0.402655
meta__BMI	oral__Streptococcus_milleri	0.343892	0.42	0.574598
meta__Systolic	oral__Streptococcus_milleri	0.0477431	0.63	0.704384
meta__Diastolic	oral__Streptococcus_milleri	0.0553963	0.61	0.691969
meta__MET_score	oral__Streptococcus_milleri	-0.727718	0.04	0.370408
lipid__Total Cholestrol	oral__Streptococcus_milleri	-0.344482	0.23	0.411957
lipid__Triglycerides	oral__Streptococcus_milleri	0.758301	0.04	0.370408
gut__Bacteroides_ovatus	oral__Fusobacterium_gonidiaformans	0.0758645	0.29	0.461036
gut__Eubacterium_eligens	oral__Fusobacterium_gonidiaformans	-0.319079	0.13	0.370408
gut__Eubacterium_sp_CAG_38	oral__Fusobacterium_gonidiaformans	-0.187464	0.38	0.547381
gut__Flavonifractor_plautii	oral__Fusobacterium_gonidiaformans	0.160361	0.62	0.6975
gut__Ruminococcus_lactaris	oral__Fusobacterium_gonidiaformans	-0.175021	0.25	0.429416
gut__Acidaminococcus_intestini	oral__Fusobacterium_gonidiaformans	0.134157	0.63	0.704384
oral__Bifidobacterium_dentium	oral__Fusobacterium_gonidiaformans	-0.181925	0.16	0.370723
oral__Prevotella_fusca	oral__Fusobacterium_gonidiaformans	0.25341	0.31	0.480213
oral__Rothia_mucilaginosa	oral__Fusobacterium_gonidiaformans	-0.221203	0.47	0.616663
oral__Streptococcus_milleri	oral__Fusobacterium_gonidiaformans	-0.207586	0.2	0.393141
oral__Fusobacterium_gonidiaformans	oral__Fusobacterium_gonidiaformans	0.129912	0.61	0.691969
oral__Desulfobulbus_oralis	oral__Fusobacterium_gonidiaformans	-0.0810522	0.15	0.370408
oral__Actinomyces_sp._oral_taxon_848	oral__Fusobacterium_gonidiaformans	-0.208401	0.1	0.370408
oral__Actinobacillus_suis	oral__Fusobacterium_gonidiaformans	0.0938517	0.54	0.664475
oral__Rothia_dentocariosa	oral__Fusobacterium_gonidiaformans	-0.246494	0.22	0.402655
oral__Prevotella_sp._oral_taxon_299	oral__Fusobacterium_gonidiaformans	0.1093	0.26	0.438297
oral__Streptococcus_cristatus	oral__Fusobacterium_gonidiaformans	-0.199099	0.19	0.390396
oral__Prevotella_melaninogenica	oral__Fusobacterium_gonidiaformans	0.265118	0.34	0.503071
mb__Acetic acid	oral__Fusobacterium_gonidiaformans	0.153889	0.05	0.370408
mb__Leucine	oral__Fusobacterium_gonidiaformans	0.225472	0.6	0.689241
mb__Threonine	oral__Fusobacterium_gonidiaformans	0.0267687	0.12	0.370408
mb__Propionic acid	oral__Fusobacterium_gonidiaformans	0.135326	0.03	0.370408
mb__D-Galactose	oral__Fusobacterium_gonidiaformans	0.176672	0.04	0.370408
mb__Palmitic acid	oral__Fusobacterium_gonidiaformans	-0.0692124	0.04	0.370408
mb__N-Acetylglucosamine	oral__Fusobacterium_gonidiaformans	0.347295	0.04	0.370408
mb__Erucic acid	oral__Fusobacterium_gonidiaformans	-0.129598	0.12	0.370408
meta__Height	oral__Fusobacterium_gonidiaformans	0.1933	0.4	0.559897
meta__BMI	oral__Fusobacterium_gonidiaformans	-0.230962	0.29	0.461036
meta__Systolic	oral__Fusobacterium_gonidiaformans	-0.263393	0.35	0.512298
meta__Diastolic	oral__Fusobacterium_gonidiaformans	-0.259023	0.33	0.495683
meta__MET_score	oral__Fusobacterium_gonidiaformans	0.154906	0.35	0.512298
lipid__Total Cholestrol	oral__Fusobacterium_gonidiaformans	-0.159688	0.51	0.644304
lipid__Triglycerides	oral__Fusobacterium_gonidiaformans	-0.341835	0.34	0.503071
gut__Bacteroides_ovatus	oral__Desulfobulbus_oralis	-0.0621903	0.51	0.644304
gut__Eubacterium_eligens	oral__Desulfobulbus_oralis	0.175859	0.15	0.370408
gut__Eubacterium_sp_CAG_38	oral__Desulfobulbus_oralis	0.178938	0.41	0.569503
gut__Flavonifractor_plautii	oral__Desulfobulbus_oralis	0.0971529	0.14	0.370408
gut__Ruminococcus_lactaris	oral__Desulfobulbus_oralis	0.386402	0.09	0.370408
gut__Acidaminococcus_intestini	oral__Desulfobulbus_oralis	0.0416372	0.25	0.429416
oral__Bifidobacterium_dentium	oral__Desulfobulbus_oralis	0.0226133	0.43	0.585337
oral__Prevotella_fusca	oral__Desulfobulbus_oralis	-0.0727377	0.56	0.670891
oral__Rothia_mucilaginosa	oral__Desulfobulbus_oralis	-0.00732715	0.33	0.495683
oral__Streptococcus_milleri	oral__Desulfobulbus_oralis	0.363395	0.09	0.370408
oral__Fusobacterium_gonidiaformans	oral__Desulfobulbus_oralis	-0.0810522	0.15	0.370408
oral__Desulfobulbus_oralis	oral__Desulfobulbus_oralis	0.172833	0.39	0.553729
oral__Actinomyces_sp._oral_taxon_848	oral__Desulfobulbus_oralis	0.0454864	0.56	0.670891
oral__Actinobacillus_suis	oral__Desulfobulbus_oralis	-0.0539274	0.17	0.377816
oral__Rothia_dentocariosa	oral__Desulfobulbus_oralis	0.333934	0.09	0.370408
oral__Prevotella_sp._oral_taxon_299	oral__Desulfobulbus_oralis	0.0602774	0.07	0.370408
oral__Streptococcus_cristatus	oral__Desulfobulbus_oralis	0.0950289	0.54	0.664475
oral__Prevotella_melaninogenica	oral__Desulfobulbus_oralis	-0.0894957	0.6	0.689241
mb__Acetic acid	oral__Desulfobulbus_oralis	-0.332516	0.01	0.340313
mb__Leucine	oral__Desulfobulbus_oralis	0.00970638	0.14	0.370408
mb__Threonine	oral__Desulfobulbus_oralis	0.202272	0.06	0.370408
mb__Propionic acid	oral__Desulfobulbus_oralis	-0.268352	0.01	0.340313
mb__D-Galactose	oral__Desulfobulbus_oralis	-0.197657	0.07	0.370408
mb__Palmitic acid	oral__Desulfobulbus_oralis	0.278081	0.1	0.370408
mb__N-Acetylglucosamine	oral__Desulfobulbus_oralis	-0.18971	0.25	0.429416
mb__Erucic acid	oral__Desulfobulbus_oralis	0.303328	0.09	0.370408
meta__Height	oral__Desulfobulbus_oralis	-0.180047	0.04	0.370408
meta__BMI	oral__Desulfobulbus_oralis	0.130944	0.55	0.669218
meta__Systolic	oral__Desulfobulbus_oralis	-0.0307286	0.17	0.377816
meta__Diastolic	oral__Desulfobulbus_oralis	-0.0258038	0.12	0.370408
meta__MET_score	oral__Desulfobulbus_oralis	-0.347673	0.15	0.370408
lipid__Total Cholestrol	oral__Desulfobulbus_oralis	-0.213844	0.38	0.547381
lipid__Triglycerides	oral__Desulfobulbus_oralis	0.32414	0.36	0.525523
gut__Bacteroides_ovatus	oral__Actinomyces_sp._oral_taxon_848	-0.111426	0.75	0.775641
gut__Eubacterium_eligens	oral__Actinomyces_sp._oral_taxon_848	0.527907	0.19	0.390396
gut__Eubacterium_sp_CAG_38	oral__Actinomyces_sp._oral_taxon_848	0.257872	0.54	0.664475
gut__Flavonifractor_plautii	oral__Actinomyces_sp._oral_taxon_848	-0.393595	0.16	0.370723
gut__Ruminococcus_lactaris	oral__Actinomyces_sp._oral_taxon_848	0.0891015	0.75	0.775641
gut__Acidaminococcus_intestini	oral__Actinomyces_sp._oral_taxon_848	-0.30187	0.2	0.393141
oral__Bifidobacterium_dentium	oral__Actinomyces_sp._oral_taxon_848	0.354681	0.27	0.444154
oral__Prevotella_fusca	oral__Actinomyces_sp._oral_taxon_848	-0.465535	0.08	0.370408
oral__Rothia_mucilaginosa	oral__Actinomyces_sp._oral_taxon_848	0.455334	0.13	0.370408
oral__Streptococcus_milleri	oral__Actinomyces_sp._oral_taxon_848	0.171295	0.6	0.689241
oral__Fusobacterium_gonidiaformans	oral__Actinomyces_sp._oral_taxon_848	-0.208401	0.1	0.370408
oral__Desulfobulbus_oralis	oral__Actinomyces_sp._oral_taxon_848	0.0454864	0.56	0.670891
oral__Actinomyces_sp._oral_taxon_848	oral__Actinomyces_sp._oral_taxon_848	0.392759	0.34	0.503071
oral__Actinobacillus_suis	oral__Actinomyces_sp._oral_taxon_848	-0.153753	0.27	0.444154
oral__Rothia_dentocariosa	oral__Actinomyces_sp._oral_taxon_848	0.270864	0.48	0.622286
oral__Prevotella_sp._oral_taxon_299	oral__Actinomyces_sp._oral_taxon_848	-0.264161	0.3	0.468723
oral__Streptococcus_cristatus	oral__Actinomyces_sp._oral_taxon_848	0.33957	0.27	0.444154
oral__Prevotella_melaninogenica	oral__Actinomyces_sp._oral_taxon_848	-0.477782	0.11	0.370408
mb__Acetic acid	oral__Actinomyces_sp._oral_taxon_848	-0.0833417	0.31	0.480213
mb__Leucine	oral__Actinomyces_sp._oral_taxon_848	-0.46567	0.32	0.487385
mb__Threonine	oral__Actinomyces_sp._oral_taxon_848	-0.194342	0.15	0.370408
mb__Propionic acid	oral__Actinomyces_sp._oral_taxon_848	-0.0899198	0.3	0.468723
mb__D-Galactose	oral__Actinomyces_sp._oral_taxon_848	-0.222962	0.17	0.377816
mb__Palmitic acid	oral__Actinomyces_sp._oral_taxon_848	-0.0513838	0.06	0.370408
mb__N-Acetylglucosamine	oral__Actinomyces_sp._oral_taxon_848	-0.575767	0.12	0.370408
mb__Erucic acid	oral__Actinomyces_sp._oral_taxon_848	0.0540771	0.27	0.444154
meta__Height	oral__Actinomyces_sp._oral_taxon_848	-0.268984	0.48	0.622286
meta__BMI	oral__Actinomyces_sp._oral_taxon_848	0.379598	0.49	0.629257
meta__Systolic	oral__Actinomyces_sp._oral_taxon_848	0.557394	0.11	0.370408
meta__Diastolic	oral__Actinomyces_sp._oral_taxon_848	0.545094	0.09	0.370408
meta__MET_score	oral__Actinomyces_sp._oral_taxon_848	-0.0749318	0.81	0.819025
lipid__Total Cholestrol	oral__Actinomyces_sp._oral_taxon_848	0.472906	0.16	0.370723
lipid__Triglycerides	oral__Actinomyces_sp._oral_taxon_848	0.471706	0.61	0.691969
gut__Bacteroides_ovatus	oral__Actinobacillus_suis	0.0542442	0.3	0.468723
gut__Eubacterium_eligens	oral__Actinobacillus_suis	-0.231389	0.14	0.370408
gut__Eubacterium_sp_CAG_38	oral__Actinobacillus_suis	-0.133083	0.32	0.487385
gut__Flavonifractor_plautii	oral__Actinobacillus_suis	0.123312	0.57	0.679136
gut__Ruminococcus_lactaris	oral__Actinobacillus_suis	-0.11595	0.28	0.449072
gut__Acidaminococcus_intestini	oral__Actinobacillus_suis	0.101662	0.56	0.670891
oral__Bifidobacterium_dentium	oral__Actinobacillus_suis	-0.134867	0.33	0.495683
oral__Prevotella_fusca	oral__Actinobacillus_suis	0.186301	0.24	0.421548
oral__Rothia_mucilaginosa	oral__Actinobacillus_suis	-0.165302	0.45	0.602027
oral__Streptococcus_milleri	oral__Actinobacillus_suis	-0.141115	0.22	0.402655
oral__Fusobacterium_gonidiaformans	oral__Actinobacillus_suis	0.0938517	0.54	0.664475
oral__Desulfobulbus_oralis	oral__Actinobacillus_suis	-0.0539274	0.17	0.377816
oral__Actinomyces_sp._oral_taxon_848	oral__Actinobacillus_suis	-0.153753	0.27	0.444154
oral__Actinobacillus_suis	oral__Actinobacillus_suis	0.067976	0.61	0.691969
oral__Rothia_dentocariosa	oral__Actinobacillus_suis	-0.171257	0.23	0.411957
oral__Prevotella_sp._oral_taxon_299	oral__Actinobacillus_suis	0.0838226	0.21	0.402655
oral__Streptococcus_cristatus	oral__Actinobacillus_suis	-0.144939	0.27	0.444154
oral__Prevotella_melaninogenica	oral__Actinobacillus_suis	0.194401	0.34	0.503071
mb__Acetic acid	oral__Actinobacillus_suis	0.102223	0.13	0.370408
mb__Leucine	oral__Actinobacillus_suis	0.168578	0.53	0.662652
mb__Threonine	oral__Actinobacillus_suis	0.027625	0.12	0.370408
mb__Propionic acid	oral__Actinobacillus_suis	0.0908026	0.1	0.370408
mb__D-Galactose	oral__Actinobacillus_suis	0.124324	0.07	0.370408
mb__Palmitic acid	oral__Actinobacillus_suis	-0.0411115	0.05	0.370408
mb__N-Acetylglucosamine	oral__Actinobacillus_suis	0.251916	0.12	0.370408
mb__Erucic acid	oral__Actinobacillus_suis	-0.0852056	0.1	0.370408
meta__Height	oral__Actinobacillus_suis	0.137395	0.39	0.553729
meta__BMI	oral__Actinobacillus_suis	-0.167351	0.25	0.429416
meta__Systolic	oral__Actinobacillus_suis	-0.197664	0.28	0.449072
meta__Diastolic	oral__Actinobacillus_suis	-0.194217	0.28	0.449072
meta__MET_score	oral__Actinobacillus_suis	0.102408	0.41	0.569503
lipid__Total Cholestrol	oral__Actinobacillus_suis	-0.127225	0.39	0.553729
lipid__Triglycerides	oral__Actinobacillus_suis	-0.242755	0.32	0.487385
gut__Bacteroides_ovatus	oral__Rothia_dentocariosa	-0.165837	0.47	0.616663
gut__Eubacterium_eligens	oral__Rothia_dentocariosa	0.571214	0.15	0.370408
gut__Eubacterium_sp_CAG_38	oral__Rothia_dentocariosa	0.447013	0.12	0.370408
gut__Flavonifractor_plautii	oral__Rothia_dentocariosa	-0.0137087	0.77	0.79032
gut__Ruminococcus_lactaris	oral__Rothia_dentocariosa	0.740522	0.1	0.370408
gut__Acidaminococcus_intestini	oral__Rothia_dentocariosa	-0.0698745	0.65	0.715723
oral__Bifidobacterium_dentium	oral__Rothia_dentocariosa	0.211265	0.49	0.629257
oral__Prevotella_fusca	oral__Rothia_dentocariosa	-0.355041	0.44	0.59597
oral__Rothia_mucilaginosa	oral__Rothia_dentocariosa	0.20557	0.7	0.737948
oral__Streptococcus_milleri	oral__Rothia_dentocariosa	0.738477	0.15	0.370408
oral__Fusobacterium_gonidiaformans	oral__Rothia_dentocariosa	-0.246494	0.22	0.402655
oral__Desulfobulbus_oralis	oral__Rothia_dentocariosa	0.333934	0.09	0.370408
oral__Actinomyces_sp._oral_taxon_848	oral__Rothia_dentocariosa	0.270864	0.48	0.622286
oral__Actinobacillus_suis	oral__Rothia_dentocariosa	-0.171257	0.23	0.411957
oral__Rothia_dentocariosa	oral__Rothia_dentocariosa	0.733125	0.14	0.370408
oral__Prevotella_sp._oral_taxon_299	oral__Rothia_dentocariosa	-0.0180964	0.62	0.6975
oral__Streptococcus_cristatus	oral__Rothia_dentocariosa	0.334761	0.35	0.512298
oral__Prevotella_melaninogenica	oral__Rothia_dentocariosa	-0.391185	0.41	0.569503
mb__Acetic acid	oral__Rothia_dentocariosa	-0.640456	0.07	0.370408
mb__Leucine	oral__Rothia_dentocariosa	-0.206241	0.69	0.733083
mb__Threonine	oral__Rothia_dentocariosa	0.271846	0.04	0.370408
mb__Propionic acid	oral__Rothia_dentocariosa	-0.527758	0.1	0.370408
mb__D-Galactose	oral__Rothia_dentocariosa	-0.464039	0.11	0.370408
mb__Palmitic acid	oral__Rothia_dentocariosa	0.477426	0.02	0.370408
mb__N-Acetylglucosamine	oral__Rothia_dentocariosa	-0.619221	0.08	0.370408
mb__Erucic acid	oral__Rothia_dentocariosa	0.573689	0.07	0.370408
meta__Height	oral__Rothia_dentocariosa	-0.454356	0.2	0.393141
meta__BMI	oral__Rothia_dentocariosa	0.418845	0.4	0.559897
meta__Systolic	oral__Rothia_dentocariosa	0.212358	0.56	0.670891
meta__Diastolic	oral__Rothia_dentocariosa	0.215339	0.58	0.679161
meta__MET_score	oral__Rothia_dentocariosa	-0.663783	0.05	0.370408
lipid__Total Cholestrol	oral__Rothia_dentocariosa	-0.158883	0.22	0.402655
lipid__Triglycerides	oral__Rothia_dentocariosa	0.811951	0.04	0.370408
gut__Bacteroides_ovatus	oral__Prevotella_sp._oral_taxon_299	0.0482152	0.68	0.732463
gut__Eubacterium_eligens	oral__Prevotella_sp._oral_taxon_299	-0.292845	0.25	0.429416
gut__Eubacterium_sp_CAG_38	oral__Prevotella_sp._oral_taxon_299	-0.0925965	0.64	0.711184
gut__Flavonifractor_plautii	oral__Prevotella_sp._oral_taxon_299	0.342129	0.18	0.389702
gut__Ruminococcus_lactaris	oral__Prevotella_sp._oral_taxon_299	0.144022	0.07	0.370408
gut__Acidaminococcus_intestini	oral__Prevotella_sp._oral_taxon_299	0.24457	0.22	0.402655
oral__Bifidobacterium_dentium	oral__Prevotella_sp._oral_taxon_299	-0.248563	0.14	0.370408
oral__Prevotella_fusca	oral__Prevotella_sp._oral_taxon_299	0.302901	0.46	0.609416
oral__Rothia_mucilaginosa	oral__Prevotella_sp._oral_taxon_299	-0.338818	0.32	0.487385
oral__Streptococcus_milleri	oral__Prevotella_sp._oral_taxon_299	0.0711013	0.06	0.370408
oral__Fusobacterium_gonidiaformans	oral__Prevotella_sp._oral_taxon_299	0.1093	0.26	0.438297
oral__Desulfobulbus_oralis	oral__Prevotella_sp._oral_taxon_299	0.0602774	0.07	0.370408
oral__Actinomyces_sp._oral_taxon_848	oral__Prevotella_sp._oral_taxon_299	-0.264161	0.3	0.468723
oral__Actinobacillus_suis	oral__Prevotella_sp._oral_taxon_299	0.0838226	0.21	0.402655
oral__Rothia_dentocariosa	oral__Prevotella_sp._oral_taxon_299	-0.0180964	0.62	0.6975
oral__Prevotella_sp._oral_taxon_299	oral__Prevotella_sp._oral_taxon_299	0.226947	0.4	0.559897
oral__Streptococcus_cristatus	oral__Prevotella_sp._oral_taxon_299	-0.19818	0.48	0.622286
oral__Prevotella_melaninogenica	oral__Prevotella_sp._oral_taxon_299	0.302819	0.4	0.559897
mb__Acetic acid	oral__Prevotella_sp._oral_taxon_299	-0.119035	0.09	0.370408
mb__Leucine	oral__Prevotella_sp._oral_taxon_299	0.347709	0.34	0.503071
mb__Threonine	oral__Prevotella_sp._oral_taxon_299	0.252608	0.11	0.370408
mb__Propionic acid	oral__Prevotella_sp._oral_taxon_299	-0.0794015	0.03	0.370408
mb__D-Galactose	oral__Prevotella_sp._oral_taxon_299	0.0567729	0.07	0.370408
mb__Palmitic acid	oral__Prevotella_sp._oral_taxon_299	0.18859	0.02	0.370408
mb__N-Acetylglucosamine	oral__Prevotella_sp._oral_taxon_299	0.320529	0.1	0.370408
mb__Erucic acid	oral__Prevotella_sp._oral_taxon_299	0.124727	0.05	0.370408
meta__Height	oral__Prevotella_sp._oral_taxon_299	0.100167	0.55	0.669218
meta__BMI	oral__Prevotella_sp._oral_taxon_299	-0.208139	0.6	0.689241
meta__Systolic	oral__Prevotella_sp._oral_taxon_299	-0.426562	0.23	0.411957
meta__Diastolic	oral__Prevotella_sp._oral_taxon_299	-0.414845	0.28	0.449072
meta__MET_score	oral__Prevotella_sp._oral_taxon_299	-0.133439	0.13	0.370408
lipid__Total Cholestrol	oral__Prevotella_sp._oral_taxon_299	-0.463734	0.13	0.370408
lipid__Triglycerides	oral__Prevotella_sp._oral_taxon_299	-0.171103	0.69	0.733083
gut__Bacteroides_ovatus	oral__Streptococcus_cristatus	-0.11272	0.67	0.727448
gut__Eubacterium_eligens	oral__Streptococcus_cristatus	0.494551	0.06	0.370408
gut__Eubacterium_sp_CAG_38	oral__Streptococcus_cristatus	0.272505	0.56	0.670891
gut__Flavonifractor_plautii	oral__Streptococcus_cristatus	-0.292844	0.28	0.449072
gut__Ruminococcus_lactaris	oral__Streptococcus_cristatus	0.202053	0.42	0.574598
gut__Acidaminococcus_intestini	oral__Streptococcus_cristatus	-0.235527	0.22	0.402655
oral__Bifidobacterium_dentium	oral__Streptococcus_cristatus	0.300511	0.26	0.438297
oral__Prevotella_fusca	oral__Streptococcus_cristatus	-0.408748	0.2	0.393141
oral__Rothia_mucilaginosa	oral__Streptococcus_cristatus	0.373705	0.08	0.370408
oral__Streptococcus_milleri	oral__Streptococcus_cristatus	0.262304	0.39	0.553729
oral__Fusobacterium_gonidiaformans	oral__Streptococcus_cristatus	-0.199099	0.19	0.390396
oral__Desulfobulbus_oralis	oral__Streptococcus_cristatus	0.0950289	0.54	0.664475
oral__Actinomyces_sp._oral_taxon_848	oral__Streptococcus_cristatus	0.33957	0.27	0.444154
oral__Actinobacillus_suis	oral__Streptococcus_cristatus	-0.144939	0.27	0.444154
oral__Rothia_dentocariosa	oral__Streptococcus_cristatus	0.334761	0.35	0.512298
oral__Prevotella_sp._oral_taxon_299	oral__Streptococcus_cristatus	-0.19818	0.48	0.622286
oral__Streptococcus_cristatus	oral__Streptococcus_cristatus	0.312101	0.46	0.609416
oral__Prevotella_melaninogenica	oral__Streptococcus_cristatus	-0.424435	0.26	0.438297
mb__Acetic acid	oral__Streptococcus_cristatus	-0.179383	0.13	0.370408
mb__Leucine	oral__Streptococcus_cristatus	-0.381453	0.32	0.487385
mb__Threonine	oral__Streptococcus_cristatus	-0.0933018	0.08	0.370408
mb__Propionic acid	oral__Streptococcus_cristatus	-0.163487	0.15	0.370408
mb__D-Galactose	oral__Streptococcus_cristatus	-0.249889	0.08	0.370408
mb__Palmitic acid	oral__Streptococcus_cristatus	0.0499935	0.12	0.370408
mb__N-Acetylglucosamine	oral__Streptococcus_cristatus	-0.538691	0.07	0.370408
mb__Erucic acid	oral__Streptococcus_cristatus	0.145505	0.17	0.377816
meta__Height	oral__Streptococcus_cristatus	-0.282053	0.16	0.370723
meta__BMI	oral__Streptococcus_cristatus	0.357106	0.54	0.664475
meta__Systolic	oral__Streptococcus_cristatus	0.450235	0.15	0.370408
meta__Diastolic	oral__Streptococcus_cristatus	0.441711	0.2	0.393141
meta__MET_score	oral__Streptococcus_cristatus	-0.177474	0.45	0.602027
lipid__Total Cholestrol	oral__Streptococcus_cristatus	0.31957	0.13	0.370408
lipid__Triglycerides	oral__Streptococcus_cristatus	0.497417	0.5	0.636098
gut__Bacteroides_ovatus	oral__Prevotella_melaninogenica	0.145596	0.78	0.796082
gut__Eubacterium_eligens	oral__Prevotella_melaninogenica	-0.665575	0.03	0.370408
gut__Eubacterium_sp_CAG_38	oral__Prevotella_melaninogenica	-0.344087	0.61	0.691969
gut__Flavonifractor_plautii	oral__Prevotella_melaninogenica	0.449698	0.59	0.684979
gut__Ruminococcus_lactaris	oral__Prevotella_melaninogenica	-0.185064	0.69	0.733083
gut__Acidaminococcus_intestini	oral__Prevotella_melaninogenica	0.351601	0.57	0.679136
oral__Bifidobacterium_dentium	oral__Prevotella_melaninogenica	-0.427696	0.06	0.370408
oral__Prevotella_fusca	oral__Prevotella_melaninogenica	0.57015	0.49	0.629257
oral__Rothia_mucilaginosa	oral__Prevotella_melaninogenica	-0.541658	0.54	0.664475
oral__Streptococcus_milleri	oral__Prevotella_melaninogenica	-0.27842	0.48	0.622286
oral__Fusobacterium_gonidiaformans	oral__Prevotella_melaninogenica	0.265118	0.34	0.503071
oral__Desulfobulbus_oralis	oral__Prevotella_melaninogenica	-0.0894957	0.6	0.689241
oral__Actinomyces_sp._oral_taxon_848	oral__Prevotella_melaninogenica	-0.477782	0.11	0.370408
oral__Actinobacillus_suis	oral__Prevotella_melaninogenica	0.194401	0.34	0.503071
oral__Rothia_dentocariosa	oral__Prevotella_melaninogenica	-0.391185	0.41	0.569503
oral__Prevotella_sp._oral_taxon_299	oral__Prevotella_melaninogenica	0.302819	0.4	0.559897
oral__Streptococcus_cristatus	oral__Prevotella_melaninogenica	-0.424435	0.26	0.438297
oral__Prevotella_melaninogenica	oral__Prevotella_melaninogenica	0.588175	0.46	0.609416
mb__Acetic acid	oral__Prevotella_melaninogenica	0.167207	0.1	0.370408
mb__Leucine	oral__Prevotella_melaninogenica	0.553502	0.58	0.679161
mb__Threonine	oral__Prevotella_melaninogenica	0.190585	0.19	0.390396
mb__Propionic acid	oral__Prevotella_melaninogenica	0.161972	0.2	0.393141
mb__D-Galactose	oral__Prevotella_melaninogenica	0.306261	0.07	0.370408
mb__Palmitic acid	oral__Prevotella_melaninogenica	0.00459975	0.08	0.370408
mb__N-Acetylglucosamine	oral__Prevotella_melaninogenica	0.725488	0.06	0.370408
mb__Erucic acid	oral__Prevotella_melaninogenica	-0.126348	0.26	0.438297
meta__Height	oral__Prevotella_melaninogenica	0.357568	0.42	0.574598
meta__BMI	oral__Prevotella_melaninogenica	-0.479505	0.56	0.670891
meta__Systolic	oral__Prevotella_melaninogenica	-0.658631	0.3	0.468723
meta__Diastolic	oral__Prevotella_melaninogenica	-0.644962	0.31	0.480213
meta__MET_score	oral__Prevotella_melaninogenica	0.160266	0.69	0.733083
lipid__Total Cholestrol	oral__Prevotella_melaninogenica	-0.520515	0.23	0.411957
lipid__Triglycerides	oral__Prevotella_melaninogenica	-0.628765	0.67	0.727448
gut__Bacteroides_ovatus	mb__Acetic acid	0.118608	0.19	0.390396
gut__Eubacterium_eligens	mb__Acetic acid	-0.333064	0.16	0.370723
gut__Eubacterium_sp_CAG_38	mb__Acetic acid	-0.341952	0.02	0.370408
gut__Flavonifractor_plautii	mb__Acetic acid	-0.191504	0.16	0.370723
gut__Ruminococcus_lactaris	mb__Acetic acid	-0.743541	0.11	0.370408
gut__Acidaminococcus_intestini	mb__Acetic acid	-0.0835324	0.22	0.402655
oral__Bifidobacterium_dentium	mb__Acetic acid	-0.0396869	0.32	0.487385
oral__Prevotella_fusca	mb__Acetic acid	0.135052	0.07	0.370408
oral__Rothia_mucilaginosa	mb__Acetic acid	0.0191046	0.24	0.421548
oral__Streptococcus_milleri	mb__Acetic acid	-0.698312	0.1	0.370408
oral__Fusobacterium_gonidiaformans	mb__Acetic acid	0.153889	0.05	0.370408
oral__Desulfobulbus_oralis	mb__Acetic acid	-0.332516	0.01	0.340313
oral__Actinomyces_sp._oral_taxon_848	mb__Acetic acid	-0.0833417	0.31	0.480213
oral__Actinobacillus_suis	mb__Acetic acid	0.102223	0.13	0.370408
oral__Rothia_dentocariosa	mb__Acetic acid	-0.640456	0.07	0.370408
oral__Prevotella_sp._oral_taxon_299	mb__Acetic acid	-0.119035	0.09	0.370408
oral__Streptococcus_cristatus	mb__Acetic acid	-0.179383	0.13	0.370408
oral__Prevotella_melaninogenica	mb__Acetic acid	0.167207	0.1	0.370408
mb__Acetic acid	mb__Acetic acid	0.639778	0.18	0.389702
mb__Leucine	mb__Acetic acid	-0.023802	0	0
mb__Threonine	mb__Acetic acid	-0.391865	0.01	0.340313
mb__Propionic acid	mb__Acetic acid	0.516074	0.14	0.370408
mb__D-Galactose	mb__Acetic acid	0.378403	0.14	0.370408
mb__Palmitic acid	mb__Acetic acid	-0.536368	0	0
mb__N-Acetylglucosamine	mb__Acetic acid	0.359226	0.07	0.370408
mb__Erucic acid	mb__Acetic acid	-0.583858	0	0
meta__Height	mb__Acetic acid	0.343968	0.14	0.370408
meta__BMI	mb__Acetic acid	-0.248144	0.15	0.370408
meta__Systolic	mb__Acetic acid	0.065312	0.26	0.438297
meta__Diastolic	mb__Acetic acid	0.0556884	0.28	0.449072
meta__MET_score	mb__Acetic acid	0.669074	0.08	0.370408
lipid__Total Cholestrol	mb__Acetic acid	0.417212	0.17	0.377816
lipid__Triglycerides	mb__Acetic acid	-0.619386	0.06	0.370408
gut__Bacteroides_ovatus	mb__Leucine	0.113394	0.5	0.636098
gut__Eubacterium_eligens	mb__Leucine	-0.582339	0.42	0.574598
gut__Eubacterium_sp_CAG_38	mb__Leucine	-0.249129	0.69	0.733083
gut__Flavonifractor_plautii	mb__Leucine	0.520868	0.65	0.715723
gut__Ruminococcus_lactaris	mb__Leucine	0.037184	0	0
gut__Acidaminococcus_intestini	mb__Leucine	0.386999	0.68	0.732463
oral__Bifidobacterium_dentium	mb__Leucine	-0.427535	0.22	0.402655
oral__Prevotella_fusca	mb__Leucine	0.544808	0.55	0.669218
oral__Rothia_mucilaginosa	mb__Leucine	-0.56267	0.58	0.679161
oral__Streptococcus_milleri	mb__Leucine	-0.0726206	0.7	0.737948
oral__Fusobacterium_gonidiaformans	mb__Leucine	0.225472	0.6	0.689241
oral__Desulfobulbus_oralis	mb__Leucine	0.00970638	0.14	0.370408
oral__Actinomyces_sp._oral_taxon_848	mb__Leucine	-0.46567	0.32	0.487385
oral__Actinobacillus_suis	mb__Leucine	0.168578	0.53	0.662652
oral__Rothia_dentocariosa	mb__Leucine	-0.206241	0.69	0.733083
oral__Prevotella_sp._oral_taxon_299	mb__Leucine	0.347709	0.34	0.503071
oral__Streptococcus_cristatus	mb__Leucine	-0.381453	0.32	0.487385
oral__Prevotella_melaninogenica	mb__Leucine	0.553502	0.58	0.679161
mb__Acetic acid	mb__Leucine	-0.023802	0	0
mb__Leucine	mb__Leucine	0.576284	0.76	0.783009
mb__Threonine	mb__Leucine	0.315785	0.21	0.402655
mb__Propionic acid	mb__Leucine	0.00865442	0.3	0.468723
mb__D-Galactose	mb__Leucine	0.199094	0.05	0.370408
mb__Palmitic acid	mb__Leucine	0.16879	0.16	0.370723
mb__N-Acetylglucosamine	mb__Leucine	0.635928	0.09	0.370408
mb__Erucic acid	mb__Leucine	0.0487014	0.01	0.340313
meta__Height	mb__Leucine	0.262371	0.76	0.783009
meta__BMI	mb__Leucine	-0.417032	0.65	0.715723
meta__Systolic	mb__Leucine	-0.697053	0.61	0.691969
meta__Diastolic	mb__Leucine	-0.680058	0.6	0.689241
meta__MET_score	mb__Leucine	-0.0398993	0.01	0.340313
lipid__Total Cholestrol	mb__Leucine	-0.662707	0.33	0.495683
lipid__Triglycerides	mb__Leucine	-0.456919	0.77	0.79032
gut__Bacteroides_ovatus	mb__Threonine	-0.0109789	0.09	0.370408
gut__Eubacterium_eligens	mb__Threonine	-0.107324	0.2	0.393141
gut__Eubacterium_sp_CAG_38	mb__Threonine	0.0723746	0.1	0.370408
gut__Flavonifractor_plautii	mb__Threonine	0.386228	0.2	0.393141
gut__Ruminococcus_lactaris	mb__Threonine	0.460405	0.03	0.370408
gut__Acidaminococcus_intestini	mb__Threonine	0.252121	0.22	0.402655
oral__Bifidobacterium_dentium	mb__Threonine	-0.200268	0.07	0.370408
oral__Prevotella_fusca	mb__Threonine	0.205103	0.17	0.377816
oral__Rothia_mucilaginosa	mb__Threonine	-0.305873	0.21	0.402655
oral__Streptococcus_milleri	mb__Threonine	0.376103	0.04	0.370408
oral__Fusobacterium_gonidiaformans	mb__Threonine	0.0267687	0.12	0.370408
oral__Desulfobulbus_oralis	mb__Threonine	0.202272	0.06	0.370408
oral__Actinomyces_sp._oral_taxon_848	mb__Threonine	-0.194342	0.15	0.370408
oral__Actinobacillus_suis	mb__Threonine	0.027625	0.12	0.370408
oral__Rothia_dentocariosa	mb__Threonine	0.271846	0.04	0.370408
oral__Prevotella_sp._oral_taxon_299	mb__Threonine	0.252608	0.11	0.370408
oral__Streptococcus_cristatus	mb__Threonine	-0.0933018	0.08	0.370408
oral__Prevotella_melaninogenica	mb__Threonine	0.190585	0.19	0.390396
mb__Acetic acid	mb__Threonine	-0.391865	0.01	0.340313
mb__Leucine	mb__Threonine	0.315785	0.21	0.402655
mb__Threonine	mb__Threonine	0.397692	0.16	0.370723
mb__Propionic acid	mb__Threonine	-0.301516	0	0
mb__D-Galactose	mb__Threonine	-0.120183	0.03	0.370408
mb__Palmitic acid	mb__Threonine	0.406438	0.08	0.370408
mb__N-Acetylglucosamine	mb__Threonine	0.119861	0.12	0.370408
mb__Erucic acid	mb__Threonine	0.371738	0.07	0.370408
meta__Height	mb__Threonine	-0.0666381	0.03	0.370408
meta__BMI	mb__Threonine	-0.0711492	0.22	0.402655
meta__Systolic	mb__Threonine	-0.403621	0.2	0.393141
meta__Diastolic	mb__Threonine	-0.389017	0.18	0.389702
meta__MET_score	mb__Threonine	-0.417666	0.07	0.370408
lipid__Total Cholestrol	mb__Threonine	-0.594328	0.15	0.370408
lipid__Triglycerides	mb__Threonine	0.128128	0.02	0.370408
gut__Bacteroides_ovatus	mb__Propionic acid	0.101377	0.22	0.402655
gut__Eubacterium_eligens	mb__Propionic acid	-0.297454	0.24	0.421548
gut__Eubacterium_sp_CAG_38	mb__Propionic acid	-0.28851	0.04	0.370408
gut__Flavonifractor_plautii	mb__Propionic acid	-0.129607	0.07	0.370408
gut__Ruminococcus_lactaris	mb__Propionic acid	-0.599313	0.12	0.370408
gut__Acidaminococcus_intestini	mb__Propionic acid	-0.0487974	0.13	0.370408
oral__Bifidobacterium_dentium	mb__Propionic acid	-0.0527811	0.28	0.449072
oral__Prevotella_fusca	mb__Propionic acid	0.135556	0.19	0.390396
oral__Rothia_mucilaginosa	mb__Propionic acid	-0.0117931	0.22	0.402655
oral__Streptococcus_milleri	mb__Propionic acid	-0.568064	0.11	0.370408
oral__Fusobacterium_gonidiaformans	mb__Propionic acid	0.135326	0.03	0.370408
oral__Desulfobulbus_oralis	mb__Propionic acid	-0.268352	0.01	0.340313
oral__Actinomyces_sp._oral_taxon_848	mb__Propionic acid	-0.0899198	0.3	0.468723
oral__Actinobacillus_suis	mb__Propionic acid	0.0908026	0.1	0.370408
oral__Rothia_dentocariosa	mb__Propionic acid	-0.527758	0.1	0.370408
oral__Prevotella_sp._oral_taxon_299	mb__Propionic acid	-0.0794015	0.03	0.370408
oral__Streptococcus_cristatus	mb__Propionic acid	-0.163487	0.15	0.370408
oral__Prevotella_melaninogenica	mb__Propionic acid	0.161972	0.2	0.393141
mb__Acetic acid	mb__Propionic acid	0.516074	0.14	0.370408
mb__Leucine	mb__Propionic acid	0.00865442	0.3	0.468723
mb__Threonine	mb__Propionic acid	-0.301516	0	0
mb__Propionic acid	mb__Propionic acid	0.417637	0.23	0.411957
mb__D-Galactose	mb__Propionic acid	0.315556	0.15	0.370408
mb__Palmitic acid	mb__Propionic acid	-0.425454	0.01	0.340313
mb__N-Acetylglucosamine	mb__Propionic acid	0.3212	0.16	0.370723
mb__Erucic acid	mb__Propionic acid	-0.46966	0	0
meta__Height	mb__Propionic acid	0.290781	0.21	0.402655
meta__BMI	mb__Propionic acid	-0.220799	0.16	0.370723
meta__Systolic	mb__Propionic acid	0.0190579	0.15	0.370408
meta__Diastolic	mb__Propionic acid	0.0121004	0.19	0.390396
meta__MET_score	mb__Propionic acid	0.538979	0.08	0.370408
lipid__Total Cholestrol	mb__Propionic acid	0.305213	0.1	0.370408
lipid__Triglycerides	mb__Propionic acid	-0.522859	0.11	0.370408
gut__Bacteroides_ovatus	mb__D-Galactose	0.113796	0.17	0.377816
gut__Eubacterium_eligens	mb__D-Galactose	-0.417327	0.08	0.370408
gut__Eubacterium_sp_CAG_38	mb__D-Galactose	-0.29926	0.03	0.370408
gut__Flavonifractor_plautii	mb__D-Galactose	0.0770629	0.06	0.370408
gut__Ruminococcus_lactaris	mb__D-Galactose	-0.436247	0.17	0.377816
gut__Acidaminococcus_intestini	mb__D-Galactose	0.0928165	0.05	0.370408
oral__Bifidobacterium_dentium	mb__D-Galactose	-0.182412	0.2	0.393141
oral__Prevotella_fusca	mb__D-Galactose	0.283578	0.04	0.370408
oral__Rothia_mucilaginosa	mb__D-Galactose	-0.196893	0.03	0.370408
oral__Streptococcus_milleri	mb__D-Galactose	-0.449553	0.15	0.370408
oral__Fusobacterium_gonidiaformans	mb__D-Galactose	0.176672	0.04	0.370408
oral__Desulfobulbus_oralis	mb__D-Galactose	-0.197657	0.07	0.370408
oral__Actinomyces_sp._oral_taxon_848	mb__D-Galactose	-0.222962	0.17	0.377816
oral__Actinobacillus_suis	mb__D-Galactose	0.124324	0.07	0.370408
oral__Rothia_dentocariosa	mb__D-Galactose	-0.464039	0.11	0.370408
oral__Prevotella_sp._oral_taxon_299	mb__D-Galactose	0.0567729	0.07	0.370408
oral__Streptococcus_cristatus	mb__D-Galactose	-0.249889	0.08	0.370408
oral__Prevotella_melaninogenica	mb__D-Galactose	0.306261	0.07	0.370408
mb__Acetic acid	mb__D-Galactose	0.378403	0.14	0.370408
mb__Leucine	mb__D-Galactose	0.199094	0.05	0.370408
mb__Threonine	mb__D-Galactose	-0.120183	0.03	0.370408
mb__Propionic acid	mb__D-Galactose	0.315556	0.15	0.370408
mb__D-Galactose	mb__D-Galactose	0.302785	0.16	0.370723
mb__Palmitic acid	mb__D-Galactose	-0.2621	0.02	0.370408
mb__N-Acetylglucosamine	mb__D-Galactose	0.453015	0.05	0.370408
mb__Erucic acid	mb__D-Galactose	-0.335333	0.01	0.340313
meta__Height	mb__D-Galactose	0.305387	0.12	0.370408
meta__BMI	mb__D-Galactose	-0.304688	0.07	0.370408
meta__Systolic	mb__D-Galactose	-0.218712	0.02	0.370408
meta__Diastolic	mb__D-Galactose	-0.218241	0.02	0.370408
meta__MET_score	mb__D-Galactose	0.390171	0.13	0.370408
lipid__Total Cholestrol	mb__D-Galactose	0.00699741	0.14	0.370408
lipid__Triglycerides	mb__D-Galactose	-0.544157	0.08	0.370408
gut__Bacteroides_ovatus	mb__Palmitic acid	-0.0689643	0.16	0.370723
gut__Eubacterium_eligens	mb__Palmitic acid	0.125393	0.09	0.370408
gut__Eubacterium_sp_CAG_38	mb__Palmitic acid	0.218949	0.19	0.390396
gut__Flavonifractor_plautii	mb__Palmitic acid	0.293438	0.08	0.370408
gut__Ruminococcus_lactaris	mb__Palmitic acid	0.625823	0.01	0.340313
gut__Acidaminococcus_intestini	mb__Palmitic acid	0.16933	0.14	0.370408
oral__Bifidobacterium_dentium	mb__Palmitic acid	-0.0776982	0.03	0.370408
oral__Prevotella_fusca	mb__Palmitic acid	0.0289992	0.09	0.370408
oral__Rothia_mucilaginosa	mb__Palmitic acid	-0.161376	0.09	0.370408
oral__Streptococcus_milleri	mb__Palmitic acid	0.559937	0.02	0.370408
oral__Fusobacterium_gonidiaformans	mb__Palmitic acid	-0.0692124	0.04	0.370408
oral__Desulfobulbus_oralis	mb__Palmitic acid	0.278081	0.1	0.370408
oral__Actinomyces_sp._oral_taxon_848	mb__Palmitic acid	-0.0513838	0.06	0.370408
oral__Actinobacillus_suis	mb__Palmitic acid	-0.0411115	0.05	0.370408
oral__Rothia_dentocariosa	mb__Palmitic acid	0.477426	0.02	0.370408
oral__Prevotella_sp._oral_taxon_299	mb__Palmitic acid	0.18859	0.02	0.370408
oral__Streptococcus_cristatus	mb__Palmitic acid	0.0499935	0.12	0.370408
oral__Prevotella_melaninogenica	mb__Palmitic acid	0.00459975	0.08	0.370408
mb__Acetic acid	mb__Palmitic acid	-0.536368	0	0
mb__Leucine	mb__Palmitic acid	0.16879	0.16	0.370723
mb__Threonine	mb__Palmitic acid	0.406438	0.08	0.370408
mb__Propionic acid	mb__Palmitic acid	-0.425454	0.01	0.340313
mb__D-Galactose	mb__Palmitic acid	-0.2621	0.02	0.370408
mb__Palmitic acid	mb__Palmitic acid	0.488172	0.17	0.377816
mb__N-Acetylglucosamine	mb__Palmitic acid	-0.133214	0.11	0.370408
mb__Erucic acid	mb__Palmitic acid	0.496466	0.13	0.370408
meta__Height	mb__Palmitic acid	-0.217195	0.05	0.370408
meta__BMI	mb__Palmitic acid	0.0977762	0.07	0.370408
meta__Systolic	mb__Palmitic acid	-0.23443	0.11	0.370408
meta__Diastolic	mb__Palmitic acid	-0.222059	0.1	0.370408
meta__MET_score	mb__Palmitic acid	-0.564812	0.06	0.370408
lipid__Total Cholestrol	mb__Palmitic acid	-0.517181	0.16	0.370723
lipid__Triglycerides	mb__Palmitic acid	0.395123	0.09	0.370408
gut__Bacteroides_ovatus	mb__N-Acetylglucosamine	0.199532	0.52	0.654659
gut__Eubacterium_eligens	mb__N-Acetylglucosamine	-0.858117	0.07	0.370408
gut__Eubacterium_sp_CAG_38	mb__N-Acetylglucosamine	-0.487479	0.15	0.370408
gut__Flavonifractor_plautii	mb__N-Acetylglucosamine	0.472193	0.12	0.370408
gut__Ruminococcus_lactaris	mb__N-Acetylglucosamine	-0.406743	0.23	0.411957
gut__Acidaminococcus_intestini	mb__N-Acetylglucosamine	0.386289	0.08	0.370408
oral__Bifidobacterium_dentium	mb__N-Acetylglucosamine	-0.50639	0.13	0.370408
oral__Prevotella_fusca	mb__N-Acetylglucosamine	0.696273	0.05	0.370408
oral__Rothia_mucilaginosa	mb__N-Acetylglucosamine	-0.623401	0.13	0.370408
oral__Streptococcus_milleri	mb__N-Acetylglucosamine	-0.503355	0.12	0.370408
oral__Fusobacterium_gonidiaformans	mb__N-Acetylglucosamine	0.347295	0.04	0.370408
oral__Desulfobulbus_oralis	mb__N-Acetylglucosamine	-0.18971	0.25	0.429416
oral__Actinomyces_sp._oral_taxon_848	mb__N-Acetylglucosamine	-0.575767	0.12	0.370408
oral__Actinobacillus_suis	mb__N-Acetylglucosamine	0.251916	0.12	0.370408
oral__Rothia_dentocariosa	mb__N-Acetylglucosamine	-0.619221	0.08	0.370408
oral__Prevotella_sp._oral_taxon_299	mb__N-Acetylglucosamine	0.320529	0.1	0.370408
oral__Streptococcus_cristatus	mb__N-Acetylglucosamine	-0.538691	0.07	0.370408
oral__Prevotella_melaninogenica	mb__N-Acetylglucosamine	0.725488	0.06	0.370408
mb__Acetic acid	mb__N-Acetylglucosamine	0.359226	0.07	0.370408
mb__Leucine	mb__N-Acetylglucosamine	0.635928	0.09	0.370408
mb__Threonine	mb__N-Acetylglucosamine	0.119861	0.12	0.370408
mb__Propionic acid	mb__N-Acetylglucosamine	0.3212	0.16	0.370723
mb__D-Galactose	mb__N-Acetylglucosamine	0.453015	0.05	0.370408
mb__Palmitic acid	mb__N-Acetylglucosamine	-0.133214	0.11	0.370408
mb__N-Acetylglucosamine	mb__N-Acetylglucosamine	0.934376	0.13	0.370408
mb__Erucic acid	mb__N-Acetylglucosamine	-0.297383	0.15	0.370408
meta__Height	mb__N-Acetylglucosamine	0.503639	0.03	0.370408
meta__BMI	mb__N-Acetylglucosamine	-0.620336	0.19	0.390396
meta__Systolic	mb__N-Acetylglucosamine	-0.747156	0.14	0.370408
meta__Diastolic	mb__N-Acetylglucosamine	-0.733786	0.15	0.370408
meta__MET_score	mb__N-Acetylglucosamine	0.358741	0.24	0.421548
lipid__Total Cholestrol	mb__N-Acetylglucosamine	-0.496039	0.24	0.421548
lipid__Triglycerides	mb__N-Acetylglucosamine	-0.889377	0.07	0.370408
gut__Bacteroides_ovatus	mb__Erucic acid	-0.102717	0.25	0.429416
gut__Eubacterium_eligens	mb__Erucic acid	0.276066	0.15	0.370408
gut__Eubacterium_sp_CAG_38	mb__Erucic acid	0.299786	0.19	0.390396
gut__Flavonifractor_plautii	mb__Erucic acid	0.198855	0.07	0.370408
gut__Ruminococcus_lactaris	mb__Erucic acid	0.678998	0.06	0.370408
gut__Acidaminococcus_intestini	mb__Erucic acid	0.0942314	0.13	0.370408
oral__Bifidobacterium_dentium	mb__Erucic acid	0.0161022	0.24	0.421548
oral__Prevotella_fusca	mb__Erucic acid	-0.097467	0.25	0.429416
oral__Rothia_mucilaginosa	mb__Erucic acid	-0.0437843	0.05	0.370408
oral__Streptococcus_milleri	mb__Erucic acid	0.632653	0.06	0.370408
oral__Fusobacterium_gonidiaformans	mb__Erucic acid	-0.129598	0.12	0.370408
oral__Desulfobulbus_oralis	mb__Erucic acid	0.303328	0.09	0.370408
oral__Actinomyces_sp._oral_taxon_848	mb__Erucic acid	0.0540771	0.27	0.444154
oral__Actinobacillus_suis	mb__Erucic acid	-0.0852056	0.1	0.370408
oral__Rothia_dentocariosa	mb__Erucic acid	0.573689	0.07	0.370408
oral__Prevotella_sp._oral_taxon_299	mb__Erucic acid	0.124727	0.05	0.370408
oral__Streptococcus_cristatus	mb__Erucic acid	0.145505	0.17	0.377816
oral__Prevotella_melaninogenica	mb__Erucic acid	-0.126348	0.26	0.438297
mb__Acetic acid	mb__Erucic acid	-0.583858	0	0
mb__Leucine	mb__Erucic acid	0.0487014	0.01	0.340313
mb__Threonine	mb__Erucic acid	0.371738	0.07	0.370408
mb__Propionic acid	mb__Erucic acid	-0.46966	0	0
mb__D-Galactose	mb__Erucic acid	-0.335333	0.01	0.340313
mb__Palmitic acid	mb__Erucic acid	0.496466	0.13	0.370408
mb__N-Acetylglucosamine	mb__Erucic acid	-0.297383	0.15	0.370408
mb__Erucic acid	mb__Erucic acid	0.534091	0.18	0.389702
meta__Height	mb__Erucic acid	-0.301001	0.11	0.370408
meta__BMI	mb__Erucic acid	0.206468	0.16	0.370723
meta__Systolic	mb__Erucic acid	-0.0921735	0.12	0.370408
meta__Diastolic	mb__Erucic acid	-0.0826109	0.12	0.370408
meta__MET_score	mb__Erucic acid	-0.611298	0.08	0.370408
lipid__Total Cholestrol	mb__Erucic acid	-0.411091	0.16	0.370723
lipid__Triglycerides	mb__Erucic acid	0.542744	0.1	0.370408
gut__Bacteroides_ovatus	meta__Height	0.120106	0.49	0.629257
gut__Eubacterium_eligens	meta__Height	-0.46348	0.38	0.547381
gut__Eubacterium_sp_CAG_38	meta__Height	-0.309069	0.07	0.370408
gut__Flavonifractor_plautii	meta__Height	0.142724	0.88	0.883244
gut__Ruminococcus_lactaris	meta__Height	-0.395201	0.22	0.402655
gut__Acidaminococcus_intestini	meta__Height	0.138675	0.74	0.769685
oral__Bifidobacterium_dentium	meta__Height	-0.2265	0.53	0.662652
oral__Prevotella_fusca	meta__Height	0.335551	0.46	0.609416
oral__Rothia_mucilaginosa	meta__Height	-0.25847	0.72	0.751755
oral__Streptococcus_milleri	meta__Height	-0.422591	0.21	0.402655
oral__Fusobacterium_gonidiaformans	meta__Height	0.1933	0.4	0.559897
oral__Desulfobulbus_oralis	meta__Height	-0.180047	0.04	0.370408
oral__Actinomyces_sp._oral_taxon_848	meta__Height	-0.268984	0.48	0.622286
oral__Actinobacillus_suis	meta__Height	0.137395	0.39	0.553729
oral__Rothia_dentocariosa	meta__Height	-0.454356	0.2	0.393141
oral__Prevotella_sp._oral_taxon_299	meta__Height	0.100167	0.55	0.669218
oral__Streptococcus_cristatus	meta__Height	-0.282053	0.16	0.370723
oral__Prevotella_melaninogenica	meta__Height	0.357568	0.42	0.574598
mb__Acetic acid	meta__Height	0.343968	0.14	0.370408
mb__Leucine	meta__Height	0.262371	0.76	0.783009
mb__Threonine	meta__Height	-0.0666381	0.03	0.370408
mb__Propionic acid	meta__Height	0.290781	0.21	0.402655
mb__D-Galactose	meta__Height	0.305387	0.12	0.370408
mb__Palmitic acid	meta__Height	-0.217195	0.05	0.370408
mb__N-Acetylglucosamine	meta__Height	0.503639	0.03	0.370408
mb__Erucic acid	meta__Height	-0.301001	0.11	0.370408
meta__Height	meta__Height	0.316521	0.66	0.724536
meta__BMI	meta__Height	-0.33726	0.27	0.444154
meta__Systolic	meta__Height	-0.297069	0.7	0.737948
meta__Diastolic	meta__Height	-0.294287	0.67	0.727448
meta__MET_score	meta__Height	0.352542	0.11	0.370408
lipid__Total Cholestrol	meta__Height	-0.0851892	0.9	0.9
lipid__Triglycerides	meta__Height	-0.562533	0.09	0.370408
gut__Bacteroides_ovatus	meta__BMI	-0.133276	0.78	0.796082
gut__Eubacterium_eligens	meta__BMI	0.569768	0.14	0.370408
gut__Eubacterium_sp_CAG_38	meta__BMI	0.326613	0.7	0.737948
gut__Flavonifractor_plautii	meta__BMI	-0.306313	0.68	0.732463
gut__Ruminococcus_lactaris	meta__BMI	0.281336	0.51	0.644304
gut__Acidaminococcus_intestini	meta__BMI	-0.251994	0.54	0.664475
oral__Bifidobacterium_dentium	meta__BMI	0.333212	0.37	0.538676
oral__Prevotella_fusca	meta__BMI	-0.459706	0.59	0.684979
oral__Rothia_mucilaginosa	meta__BMI	0.408899	0.58	0.679161
oral__Streptococcus_milleri	meta__BMI	0.343892	0.42	0.574598
oral__Fusobacterium_gonidiaformans	meta__BMI	-0.230962	0.29	0.461036
oral__Desulfobulbus_oralis	meta__BMI	0.130944	0.55	0.669218
oral__Actinomyces_sp._oral_taxon_848	meta__BMI	0.379598	0.49	0.629257
oral__Actinobacillus_suis	meta__BMI	-0.167351	0.25	0.429416
oral__Rothia_dentocariosa	meta__BMI	0.418845	0.4	0.559897
oral__Prevotella_sp._oral_taxon_299	meta__BMI	-0.208139	0.6	0.689241
oral__Streptococcus_cristatus	meta__BMI	0.357106	0.54	0.664475
oral__Prevotella_melaninogenica	meta__BMI	-0.479505	0.56	0.670891
mb__Acetic acid	meta__BMI	-0.248144	0.15	0.370408
mb__Leucine	meta__BMI	-0.417032	0.65	0.715723
mb__Threonine	meta__BMI	-0.0711492	0.22	0.402655
mb__Propionic acid	meta__BMI	-0.220799	0.16	0.370723
mb__D-Galactose	meta__BMI	-0.304688	0.07	0.370408
mb__Palmitic acid	meta__BMI	0.0977762	0.07	0.370408
mb__N-Acetylglucosamine	meta__BMI	-0.620336	0.19	0.390396
mb__Erucic acid	meta__BMI	0.206468	0.16	0.370723
meta__Height	meta__BMI	-0.33726	0.27	0.444154
meta__BMI	meta__BMI	0.412029	0.9	0.9
meta__Systolic	meta__BMI	0.489256	0.47	0.616663
meta__Diastolic	meta__BMI	0.480664	0.56	0.670891
meta__MET_score	meta__BMI	-0.24839	0.53	0.662652
lipid__Total Cholestrol	meta__BMI	0.317625	0.27	0.444154
lipid__Triglycerides	meta__BMI	0.595799	0.79	0.80478
gut__Bacteroides_ovatus	meta__Systolic	-0.130108	0.63	0.704384
gut__Eubacterium_eligens	meta__Systolic	0.68396	0.18	0.389702
gut__Eubacterium_sp_CAG_38	meta__Systolic	0.281199	0.71	0.744167
gut__Flavonifractor_plautii	meta__Systolic	-0.639743	0.34	0.503071
gut__Ruminococcus_lactaris	meta__Systolic	-0.0873992	0.18	0.389702
gut__Acidaminococcus_intestini	meta__Systolic	-0.471962	0.47	0.616663
oral__Bifidobacterium_dentium	meta__Systolic	0.513853	0.07	0.370408
oral__Prevotella_fusca	meta__Systolic	-0.649973	0.4	0.559897
oral__Rothia_mucilaginosa	meta__Systolic	0.68035	0.42	0.574598
oral__Streptococcus_milleri	meta__Systolic	0.0477431	0.63	0.704384
oral__Fusobacterium_gonidiaformans	meta__Systolic	-0.263393	0.35	0.512298
oral__Desulfobulbus_oralis	meta__Systolic	-0.0307286	0.17	0.377816
oral__Actinomyces_sp._oral_taxon_848	meta__Systolic	0.557394	0.11	0.370408
oral__Actinobacillus_suis	meta__Systolic	-0.197664	0.28	0.449072
oral__Rothia_dentocariosa	meta__Systolic	0.212358	0.56	0.670891
oral__Prevotella_sp._oral_taxon_299	meta__Systolic	-0.426562	0.23	0.411957
oral__Streptococcus_cristatus	meta__Systolic	0.450235	0.15	0.370408
oral__Prevotella_melaninogenica	meta__Systolic	-0.658631	0.3	0.468723
mb__Acetic acid	meta__Systolic	0.065312	0.26	0.438297
mb__Leucine	meta__Systolic	-0.697053	0.61	0.691969
mb__Threonine	meta__Systolic	-0.403621	0.2	0.393141
mb__Propionic acid	meta__Systolic	0.0190579	0.15	0.370408
mb__D-Galactose	meta__Systolic	-0.218712	0.02	0.370408
mb__Palmitic acid	meta__Systolic	-0.23443	0.11	0.370408
mb__N-Acetylglucosamine	meta__Systolic	-0.747156	0.14	0.370408
mb__Erucic acid	meta__Systolic	-0.0921735	0.12	0.370408
meta__Height	meta__Systolic	-0.297069	0.7	0.737948
meta__BMI	meta__Systolic	0.489256	0.47	0.616663
meta__Systolic	meta__Systolic	0.845219	0.19	0.390396
meta__Diastolic	meta__Systolic	0.824153	0.19	0.390396
meta__MET_score	meta__Systolic	0.0864197	0.12	0.370408
lipid__Total Cholestrol	meta__Systolic	0.823876	0.19	0.390396
lipid__Triglycerides	meta__Systolic	0.516182	0.73	0.760737
gut__Bacteroides_ovatus	meta__Diastolic	-0.128486	0.64	0.711184
gut__Eubacterium_eligens	meta__Diastolic	0.671774	0.18	0.389702
gut__Eubacterium_sp_CAG_38	meta__Diastolic	0.278771	0.78	0.796082
gut__Flavonifractor_plautii	meta__Diastolic	-0.622008	0.35	0.512298
gut__Ruminococcus_lactaris	meta__Diastolic	-0.0759394	0.17	0.377816
gut__Acidaminococcus_intestini	meta__Diastolic	-0.459606	0.45	0.602027
oral__Bifidobacterium_dentium	meta__Diastolic	0.502046	0.07	0.370408
oral__Prevotella_fusca	meta__Diastolic	-0.636107	0.38	0.547381
oral__Rothia_mucilaginosa	meta__Diastolic	0.663814	0.39	0.553729
oral__Streptococcus_milleri	meta__Diastolic	0.0553963	0.61	0.691969
oral__Fusobacterium_gonidiaformans	meta__Diastolic	-0.259023	0.33	0.495683
oral__Desulfobulbus_oralis	meta__Diastolic	-0.0258038	0.12	0.370408
oral__Actinomyces_sp._oral_taxon_848	meta__Diastolic	0.545094	0.09	0.370408
oral__Actinobacillus_suis	meta__Diastolic	-0.194217	0.28	0.449072
oral__Rothia_dentocariosa	meta__Diastolic	0.215339	0.58	0.679161
oral__Prevotella_sp._oral_taxon_299	meta__Diastolic	-0.414845	0.28	0.449072
oral__Streptococcus_cristatus	meta__Diastolic	0.441711	0.2	0.393141
oral__Prevotella_melaninogenica	meta__Diastolic	-0.644962	0.31	0.480213
mb__Acetic acid	meta__Diastolic	0.0556884	0.28	0.449072
mb__Leucine	meta__Diastolic	-0.680058	0.6	0.689241
mb__Threonine	meta__Diastolic	-0.389017	0.18	0.389702
mb__Propionic acid	meta__Diastolic	0.0121004	0.19	0.390396
mb__D-Galactose	meta__Diastolic	-0.218241	0.02	0.370408
mb__Palmitic acid	meta__Diastolic	-0.222059	0.1	0.370408
mb__N-Acetylglucosamine	meta__Diastolic	-0.733786	0.15	0.370408
mb__Erucic acid	meta__Diastolic	-0.0826109	0.12	0.370408
meta__Height	meta__Diastolic	-0.294287	0.67	0.727448
meta__BMI	meta__Diastolic	0.480664	0.56	0.670891
meta__Systolic	meta__Diastolic	0.824153	0.19	0.390396
meta__Diastolic	meta__Diastolic	0.803712	0.18	0.389702
meta__MET_score	meta__Diastolic	0.0759215	0.08	0.370408
lipid__Total Cholestrol	meta__Diastolic	0.798887	0.14	0.370408
lipid__Triglycerides	meta__Diastolic	0.511622	0.82	0.8276
gut__Bacteroides_ovatus	meta__MET_score	0.120966	0.45	0.602027
gut__Eubacterium_eligens	meta__MET_score	-0.332803	0.22	0.402655
gut__Eubacterium_sp_CAG_38	meta__MET_score	-0.350781	0.3	0.468723
gut__Flavonifractor_plautii	meta__MET_score	-0.213673	0.07	0.370408
gut__Ruminococcus_lactaris	meta__MET_score	-0.777837	0.07	0.370408
gut__Acidaminococcus_intestini	meta__MET_score	-0.09737	0.14	0.370408
oral__Bifidobacterium_dentium	meta__MET_score	-0.0303149	0.71	0.744167
oral__Prevotella_fusca	meta__MET_score	0.126896	0.68	0.732463
oral__Rothia_mucilaginosa	meta__MET_score	0.0346362	0.15	0.370408
oral__Streptococcus_milleri	meta__MET_score	-0.727718	0.04	0.370408
oral__Fusobacterium_gonidiaformans	meta__MET_score	0.154906	0.35	0.512298
oral__Desulfobulbus_oralis	meta__MET_score	-0.347673	0.15	0.370408
oral__Actinomyces_sp._oral_taxon_848	meta__MET_score	-0.0749318	0.81	0.819025
oral__Actinobacillus_suis	meta__MET_score	0.102408	0.41	0.569503
oral__Rothia_dentocariosa	meta__MET_score	-0.663783	0.05	0.370408
oral__Prevotella_sp._oral_taxon_299	meta__MET_score	-0.133439	0.13	0.370408
oral__Streptococcus_cristatus	meta__MET_score	-0.177474	0.45	0.602027
oral__Prevotella_melaninogenica	meta__MET_score	0.160266	0.69	0.733083
mb__Acetic acid	meta__MET_score	0.669074	0.08	0.370408
mb__Leucine	meta__MET_score	-0.0398993	0.01	0.340313
mb__Threonine	meta__MET_score	-0.417666	0.07	0.370408
mb__Propionic acid	meta__MET_score	0.538979	0.08	0.370408
mb__D-Galactose	meta__MET_score	0.390171	0.13	0.370408
mb__Palmitic acid	meta__MET_score	-0.564812	0.06	0.370408
mb__N-Acetylglucosamine	meta__MET_score	0.358741	0.24	0.421548
mb__Erucic acid	meta__MET_score	-0.611298	0.08	0.370408
meta__Height	meta__MET_score	0.352542	0.11	0.370408
meta__BMI	meta__MET_score	-0.24839	0.53	0.662652
meta__Systolic	meta__MET_score	0.0864197	0.12	0.370408
meta__Diastolic	meta__MET_score	0.0759215	0.08	0.370408
meta__MET_score	meta__MET_score	0.700104	0.21	0.402655
lipid__Total Cholestrol	meta__MET_score	0.453197	0.2	0.393141
lipid__Triglycerides	meta__MET_score	-0.635231	0.2	0.393141
gut__Bacteroides_ovatus	lipid__Total Cholestrol	-0.0551576	0.39	0.553729
gut__Eubacterium_eligens	lipid__Total Cholestrol	0.451731	0.59	0.684979
gut__Eubacterium_sp_CAG_38	lipid__Total Cholestrol	0.0715251	0.45	0.602027
gut__Flavonifractor_plautii	lipid__Total Cholestrol	-0.702722	0.22	0.402655
gut__Ruminococcus_lactaris	lipid__Total Cholestrol	-0.495588	0.13	0.370408
gut__Acidaminococcus_intestini	lipid__Total Cholestrol	-0.486258	0.48	0.622286
oral__Bifidobacterium_dentium	lipid__Total Cholestrol	0.456654	0.14	0.370408
oral__Prevotella_fusca	lipid__Total Cholestrol	-0.530359	0.28	0.449072
oral__Rothia_mucilaginosa	lipid__Total Cholestrol	0.644528	0.26	0.438297
oral__Streptococcus_milleri	lipid__Total Cholestrol	-0.344482	0.23	0.411957
oral__Fusobacterium_gonidiaformans	lipid__Total Cholestrol	-0.159688	0.51	0.644304
oral__Desulfobulbus_oralis	lipid__Total Cholestrol	-0.213844	0.38	0.547381
oral__Actinomyces_sp._oral_taxon_848	lipid__Total Cholestrol	0.472906	0.16	0.370723
oral__Actinobacillus_suis	lipid__Total Cholestrol	-0.127225	0.39	0.553729
oral__Rothia_dentocariosa	lipid__Total Cholestrol	-0.158883	0.22	0.402655
oral__Prevotella_sp._oral_taxon_299	lipid__Total Cholestrol	-0.463734	0.13	0.370408
oral__Streptococcus_cristatus	lipid__Total Cholestrol	0.31957	0.13	0.370408
oral__Prevotella_melaninogenica	lipid__Total Cholestrol	-0.520515	0.23	0.411957
mb__Acetic acid	lipid__Total Cholestrol	0.417212	0.17	0.377816
mb__Leucine	lipid__Total Cholestrol	-0.662707	0.33	0.495683
mb__Threonine	lipid__Total Cholestrol	-0.594328	0.15	0.370408
mb__Propionic acid	lipid__Total Cholestrol	0.305213	0.1	0.370408
mb__D-Galactose	lipid__Total Cholestrol	0.00699741	0.14	0.370408
mb__Palmitic acid	lipid__Total Cholestrol	-0.517181	0.16	0.370723
mb__N-Acetylglucosamine	lipid__Total Cholestrol	-0.496039	0.24	0.421548
mb__Erucic acid	lipid__Total Cholestrol	-0.411091	0.16	0.370723
meta__Height	lipid__Total Cholestrol	-0.0851892	0.9	0.9
meta__BMI	lipid__Total Cholestrol	0.317625	0.27	0.444154
meta__Systolic	lipid__Total Cholestrol	0.823876	0.19	0.390396
meta__Diastolic	lipid__Total Cholestrol	0.798887	0.14	0.370408
meta__MET_score	lipid__Total Cholestrol	0.453197	0.2	0.393141
lipid__Total Cholestrol	lipid__Total Cholestrol	1	0	0
lipid__Triglycerides	lipid__Total Cholestrol	0.135929	0	0
gut__Bacteroides_ovatus	lipid__Triglycerides	-0.213094	0.81	0.819025
gut__Eubacterium_eligens	lipid__Triglycerides	0.818536	0.04	0.370408
gut__Eubacterium_sp_CAG_38	lipid__Triglycerides	0.549473	0.58	0.679161
gut__Flavonifractor_plautii	lipid__Triglycerides	-0.243134	0.84	0.844654
gut__Ruminococcus_lactaris	lipid__Triglycerides	0.7119	0.09	0.370408
gut__Acidaminococcus_intestini	lipid__Triglycerides	-0.239349	0.75	0.775641
oral__Bifidobacterium_dentium	lipid__Triglycerides	0.396278	0.5	0.636098
oral__Prevotella_fusca	lipid__Triglycerides	-0.589385	0.69	0.733083
oral__Rothia_mucilaginosa	lipid__Triglycerides	0.450257	0.8	0.813445
oral__Streptococcus_milleri	lipid__Triglycerides	0.758301	0.04	0.370408
oral__Fusobacterium_gonidiaformans	lipid__Triglycerides	-0.341835	0.34	0.503071
oral__Desulfobulbus_oralis	lipid__Triglycerides	0.32414	0.36	0.525523
oral__Actinomyces_sp._oral_taxon_848	lipid__Triglycerides	0.471706	0.61	0.691969
oral__Actinobacillus_suis	lipid__Triglycerides	-0.242755	0.32	0.487385
oral__Rothia_dentocariosa	lipid__Triglycerides	0.811951	0.04	0.370408
oral__Prevotella_sp._oral_taxon_299	lipid__Triglycerides	-0.171103	0.69	0.733083
oral__Streptococcus_cristatus	lipid__Triglycerides	0.497417	0.5	0.636098
oral__Prevotella_melaninogenica	lipid__Triglycerides	-0.628765	0.67	0.727448
mb__Acetic acid	lipid__Triglycerides	-0.619386	0.06	0.370408
mb__Leucine	lipid__Triglycerides	-0.456919	0.77	0.79032
mb__Threonine	lipid__Triglycerides	0.128128	0.02	0.370408
mb__Propionic acid	lipid__Triglycerides	-0.522859	0.11	0.370408
mb__D-Galactose	lipid__Triglycerides	-0.544157	0.08	0.370408
mb__Palmitic acid	lipid__Triglycerides	0.395123	0.09	0.370408
mb__N-Acetylglucosamine	lipid__Triglycerides	-0.889377	0.07	0.370408
mb__Erucic acid	lipid__Triglycerides	0.542744	0.1	0.370408
meta__Height	lipid__Triglycerides	-0.562533	0.09	0.370408
meta__BMI	lipid__Triglycerides	0.595799	0.79	0.80478
meta__Systolic	lipid__Triglycerides	0.516182	0.73	0.760737
meta__Diastolic	lipid__Triglycerides	0.511622	0.82	0.8276
meta__MET_score	lipid__Triglycerides	-0.635231	0.2	0.393141
lipid__Total Cholestrol	lipid__Triglycerides	0.135929	0	0
lipid__Triglycerides	lipid__Triglycerides	1	0	0
