# Supplementary material for: Integrative multiomics analysis reveals host-microbe-metabolite interplays associated with the aging process in Singaporeans
Source: Gut Microbes. 2022 May 12;14(1):2070392. doi: 10.1080/19490976.2022.2070392 (PMC9116421; doi:10.1080/19490976.2022.2070392)
Supplement: Supplemental Material [file KGMI_A_2070392_SM9370.zip › Supplementary Table S12.xlsx]

## Sheet: Sheet1
Table S12. 3x2 crosstabulation for the number of individuals in each BMI group
	Young	Elderly
Overweight	3	6
Normal	28	24
Underweight	1	0
