# Supplementary material for: Integrative multiomics analysis reveals host-microbe-metabolite interplays associated with the aging process in Singaporeans
Source: Gut Microbes. 2022 May 12;14(1):2070392. doi: 10.1080/19490976.2022.2070392 (PMC9116421; doi:10.1080/19490976.2022.2070392)
Supplement: Supplemental Material [file KGMI_A_2070392_SM9370.zip › Supplementary Table S13.xlsx]

## Sheet: Summary
Table S13. Dietary data used in this study
		Weekday 1					Weekday 2					Weekend					KCal					Protein%					Fat%					Carbohydrate%					Protein (g)					Fat (g)					Carbohydrate (g)
Subject	Status	Total KCal	%Protein	%Fat	%CHO	Check	Total KCal	%Protein	%Fat	%CHO	Check	Total KCal	%Protein	%Fat	%CHO	Check	Mean	SD	CV	Min	Max	Mean	SD	CV	Min	Max	Mean	SD	CV	Min	Max	Mean	SD	CV	Min	Max	Mean	SD	CV	Min	Max	Mean	SD	CV	Min	Max	Mean	SD	CV
Y01	Active	1363.3	0.189892	0.269082	0.540864	0.999839	1881.36	0.175065	0.329937	0.494323	0.999325	1801.42	0.23044	0.213332	0.547457	0.991229	1682.03	278.904	0.165814	1363.3	1881.36	0.198466	0.0286661	0.144438	0.175065	0.23044	0.270784	0.0583212	0.215379	0.213332	0.329937	0.527548	0.0289618	0.0548989	0.494323	0.547457	83.6133	19.5611	0.233947	64.72	103.78	50.81	15.7569	0.310114	40.76	68.97	221.13	32.6263	0.147544
Y03	Active	2368.79	0.200666	0.368079	0.429469	0.998214	2263.46	0.16916	0.387378	0.448392	1.00493	1918.81	0.264001	0.292746	0.434873	0.99162	2183.69	235.356	0.107779	1918.81	2368.79	0.211276	0.0483021	0.228621	0.16916	0.264001	0.349401	0.0500043	0.143114	0.292746	0.387378	0.437578	0.00974761	0.0222763	0.429469	0.448392	113.733	16.0788	0.141374	95.722	126.642	85.572	20.0573	0.234391	62.414	97.424	238.89	26.225	0.109778
Y05	Active	2142.93	0.229003	0.372322	0.403757	1.00508	2012.41	0.268371	0.377664	0.353328	0.999362	1539.83	0.257545	0.40882	0.345207	1.01157	1898.39	317.304	0.167144	1539.83	2142.93	0.25164	0.0203375	0.08082	0.229003	0.268371	0.386269	0.019712	0.0510319	0.372322	0.40882	0.36743	0.0317203	0.0863302	0.345207	0.403757	118.949	18.2264	0.153229	99.144	135.018	81.0143	9.81333	0.121131	69.946	88.651	175.652	41.7474	0.237672
Y07	Active	2483.05	0.133184	0.474412	0.396256	1.00385	1796.91	0.172567	0.271236	0.543698	0.987501	2732.32	0.177707	0.35864	0.471052	1.0074	2337.43	484.411	0.207241	1796.91	2732.32	0.161153	0.0243578	0.151147	0.133184	0.177707	0.368096	0.101918	0.276878	0.271236	0.474412	0.470335	0.0737233	0.156746	0.396256	0.543698	93.862	23.9775	0.255455	77.522	121.389	97.9738	39.5122	0.403294	54.154	130.887	270.664	44.2647	0.163541
Y08	Active	1594.38	0.151344	0.31611	0.530074	0.997529	1564.89	0.185965	0.244369	0.573668	1.004	2090.2	0.133308	0.431571	0.424457	0.989336	1749.82	295.145	0.168671	1564.89	2090.2	0.156872	0.0267603	0.170586	0.133308	0.185965	0.330684	0.0944479	0.285614	0.244369	0.431571	0.5094	0.0767238	0.150616	0.424457	0.573668	67.5795	6.47014	0.0957413	60.325	72.7534	66.24	30.2013	0.455938	42.49	100.23	219.172	6.95587	0.031737
Y09	Active	1841.35	0.0882287	0.428433	0.475477	0.992139	2465.43	0.239517	0.386221	0.372654	0.998391	1999.29	0.165719	0.359813	0.473588	0.99912	2102.02	324.476	0.154364	1841.35	2465.43	0.164488	0.0756516	0.459921	0.0882287	0.239517	0.391489	0.0346121	0.0884115	0.359813	0.428433	0.440573	0.0588273	0.133525	0.372654	0.475477	90.3577	53.9022	0.596542	40.615	147.628	91.1283	13.2801	0.14573	79.93	105.8	228.426	8.98174	0.0393201
Y10	Active	2013.6	0.152364	0.355781	0.496027	1.00417	2080.48	0.213326	0.285857	0.496943	0.996126	1720.36	0.133879	0.358669	0.504755	0.997303	1938.15	191.55	0.0988317	1720.36	2080.48	0.166523	0.0415729	0.249653	0.133879	0.213326	0.333436	0.0412295	0.123651	0.285857	0.358669	0.499242	0.00479649	0.00960755	0.496027	0.504755	81.745	27.0428	0.330819	57.58	110.955	71.4133	7.19748	0.100786	66.08	79.6	241.753	21.8045	0.0901934
Y13	Active	1339.76	0.24058	0.258091	0.489998	0.98867	2432.36	0.279712	0.423515	0.284991	0.988217	1312.88	0.277774	0.255835	0.487051	1.02066	1695	638.714	0.376822	1312.88	2432.36	0.266022	0.0220545	0.0829046	0.24058	0.279712	0.31248	0.0961654	0.307749	0.255835	0.423515	0.42068	0.11752	0.279356	0.284991	0.489998	113.947	48.9088	0.429224	80.58	170.09	63.4	44.2227	0.697519	37.32	114.46	165.76	6.86845	0.0414361
Y14	Active	691.29	0.238783	0.352701	0.39286	0.984344	1384.65	0.178991	0.348716	0.459206	0.986914	1323.4	0.141756	0.382877	0.480883	1.00552	1133.11	383.854	0.33876	691.29	1384.65	0.18651	0.0489483	0.262443	0.141756	0.238783	0.361432	0.0186791	0.0516809	0.348716	0.382877	0.444316	0.0458617	0.103219	0.39286	0.480883	50.0423	10.6984	0.213787	41.267	61.96	45.6803	16.1533	0.353615	27.091	56.3	128.652	52.6169	0.408987
Y15	Active	1276.3	0.20221	0.28478	0.517026	1.00402	1039.52	0.140603	0.298349	0.564607	1.00356	1430.72	0.120023	0.347993	0.527427	0.995443	1248.85	197.04	0.157777	1039.52	1430.72	0.154279	0.0427656	0.277197	0.120023	0.20221	0.310374	0.0332776	0.107218	0.28478	0.347993	0.536353	0.0250149	0.0466389	0.517026	0.564607	47.9967	14.662	0.305479	36.54	64.52	43.3883	10.7494	0.247749	34.46	55.32	166.783	21.0187	0.126024
Y16	Active	1542.77	0.139282	0.309301	0.560706	1.00929	1732.06	0.245142	0.495606	0.251285	0.992033	2285.48	0.180864	0.379693	0.428076	0.988633	1853.44	385.945	0.208232	1542.77	2285.48	0.188429	0.0533338	0.283045	0.139282	0.245142	0.394867	0.0940751	0.238245	0.309301	0.495606	0.413356	0.155235	0.375548	0.251285	0.560706	87.7367	29.4928	0.336151	53.72	106.15	81.6067	24.7622	0.303434	53.02	96.42	189.887	71.629	0.37722
Y18	Active	2228.48	0.251113	0.348695	0.398514	0.998322	2398.73	0.226703	0.351148	0.426926	1.00478	1833.06	0.280122	0.442031	0.280122	1.00227	2153.42	290.208	0.134766	1833.06	2398.73	0.252646	0.0267422	0.105849	0.226703	0.280122	0.380625	0.0531937	0.139754	0.348695	0.442031	0.36852	0.0778625	0.211284	0.280122	0.426926	134.74	5.85946	0.0434872	128.37	139.9	89.9867	3.62519	0.0402859	86.34	93.59	202.137	66.107	0.327041
Y19	Active	832.065	0.145373	0.384417	0.47143	1.00122	657.38	0.147951	0.122258	0.737686	1.00789	831.1	0.283672	0.218313	0.510745	1.01273	773.515	100.577	0.130026	657.38	832.065	0.192332	0.0791133	0.411337	0.145373	0.283672	0.241663	0.13263	0.548823	0.122258	0.384417	0.573287	0.143725	0.250703	0.47143	0.737686	37.8317	18.5188	0.489507	24.315	58.94	21.5433	13.3588	0.620091	8.93	35.54	108.473	11.7629	0.10844
Y25	Active	1673.89	0.166486	0.357013	0.473006	0.996505	1558.11	0.12243	0.312119	0.584285	1.01883	2331.69	0.139006	0.361804	0.50342	1.00423	1854.56	417.239	0.22498	1558.11	2331.69	0.142641	0.0222518	0.155998	0.12243	0.166486	0.343645	0.0274077	0.0797559	0.312119	0.361804	0.520237	0.0575139	0.110553	0.473006	0.584285	66.13	16.9496	0.256307	47.69	81.03	71.39	20.315	0.284563	54.035	93.735	239.663	48.8878	0.203985
Y26	Active	2081.96	0.146112	0.283752	0.592749	1.02261	3416.9	0.0813603	0.29079	0.615599	0.987749	1501.16	0.110155	0.255522	0.641797	1.00747	2333.34	982.298	0.420984	1501.16	3416.9	0.112542	0.032442	0.288264	0.0813603	0.146112	0.276688	0.0186647	0.0674577	0.255522	0.29079	0.616715	0.024543	0.0397963	0.592749	0.641797	62.2967	18.4421	0.296037	41.34	76.05	72.8867	34.4662	0.472874	42.62	110.4	358.413	148.907	0.415461
Y27	Active	1945.2	0.141168	0.408914	0.457824	1.00791	1742.65	0.154064	0.320538	0.522228	0.99683	3315.51	0.217951	0.374074	0.407865	0.99989	2334.45	855.635	0.366525	1742.65	3315.51	0.171061	0.0411168	0.240363	0.141168	0.217951	0.367842	0.0445166	0.121021	0.320538	0.408914	0.462639	0.0573332	0.123926	0.407865	0.522228	105.475	65.1123	0.617324	67.12	180.655	96.0833	38.4531	0.400206	62.065	137.805	262.742	65.2818	0.248464
Y28	Active	1220	0.216	0.460918	0.326525	1.00344	1258.05	0.202981	0.314701	0.485577	1.00326	1172.69	0.249134	0.246073	0.516301	1.01151	1216.91	42.7652	0.0351424	1172.69	1258.05	0.222705	0.0237958	0.106849	0.202981	0.249134	0.340564	0.109733	0.322208	0.246073	0.460918	0.442801	0.101863	0.230043	0.326525	0.516301	67.5863	4.83105	0.0714797	63.84	73.039	46.1777	15.3261	0.331893	32.063	62.48	134.558	30.291	0.225115
Y29	Active	3294.25	0.204623	0.375709	0.420988	1.00132	3333.36	0.146062	0.391302	0.455942	0.993306	2315.55	0.227672	0.386874	0.383472	0.998018	2981.05	576.672	0.193446	2315.55	3333.36	0.192785	0.0420731	0.218238	0.146062	0.227672	0.384629	0.00803549	0.0208916	0.375709	0.391302	0.420134	0.0362427	0.0862646	0.383472	0.455942	140.679	24.6323	0.175097	121.719	168.52	127.328	24.3516	0.191251	99.5365	144.928	316.217	83.2813	0.263367
Y30	Active	2864.6	0.148636	0.377314	0.481667	1.00762	1551.17	0.23714	0.483719	0.265609	0.986467	1294.54	0.209257	0.341029	0.448363	0.998649	1903.44	842.224	0.442475	1294.54	2864.6	0.198344	0.0452495	0.228136	0.148636	0.23714	0.400687	0.0741609	0.185084	0.341029	0.483719	0.398546	0.116326	0.291875	0.265609	0.481667	88.7099	19.5652	0.220553	67.7228	106.446	84.1726	35.5279	0.422084	49.0528	120.095	197.684	129.258	0.653862
Y33	Active	3397.24	0.228682	0.357863	0.410573	0.997117	2534.35	0.120362	0.348124	0.540162	1.00865	2742.18	0.139532	0.504995	0.370837	1.01536	2891.26	450.348	0.155762	2534.35	3397.24	0.162858	0.0578047	0.354939	0.120362	0.228682	0.403661	0.0878932	0.21774	0.348124	0.504995	0.440524	0.0885471	0.201004	0.370837	0.540162	122.046	63.2541	0.518283	76.26	194.222	128.993	28.4114	0.220256	98.03	153.865	315.056	52.7806	0.167527
Y02	Non-active	1412.95	0.164592	0.38288	0.457794	1.00527	1940.23	0.136252	0.440762	0.420198	0.997212	1608.76	0.179507	0.384457	0.443992	1.00796	1653.98	266.533	0.161146	1412.95	1940.23	0.160117	0.0219722	0.137226	0.136252	0.179507	0.4027	0.0329726	0.0818789	0.38288	0.440762	0.440661	0.0190182	0.0431584	0.420198	0.457794	65.4753	7.04813	0.107646	58.14	72.196	74.6173	18.1863	0.243728	60.11	95.02	181.366	21.1939	0.116857
Y04	Non-active	1054.56	0.221633	0.387504	0.404443	1.01358	1996.95	0.273204	0.409819	0.316422	0.999445	2460.78	0.132264	0.460786	0.404961	0.99801	1837.43	716.556	0.389977	1054.56	2460.78	0.209034	0.07131	0.341141	0.132264	0.273204	0.419369	0.0375626	0.0895693	0.387504	0.460786	0.375275	0.0509691	0.135818	0.316422	0.404961	92.0643	40.067	0.435207	58.431	136.394	87.4417	40.4047	0.462076	45.405	125.988	171.242	72.1727	0.421465
Y06	Non-active	1887.02	0.195699	0.36534	0.418844	0.979883	1538.06	0.192736	0.3161	0.481698	0.990534	1640.08	0.263102	0.333241	0.404006	1.00035	1688.39	179.427	0.106271	1538.06	1887.02	0.217179	0.0397976	0.183248	0.192736	0.263102	0.338227	0.0249962	0.0739036	0.3161	0.36534	0.434849	0.0412449	0.0948489	0.404006	0.481698	91.4363	16.9008	0.184836	74.11	107.877	63.7824	11.5963	0.18181	54.02	76.6006	182.821	16.1056	0.0880951
Y11	Non-active	2578.77	0.123184	0.320588	0.568345	1.01212	2479.77	0.141409	0.322162	0.543172	1.00674	1604.42	0.174187	0.162177	0.663802	1.00017	2220.98	536.252	0.241448	1604.42	2578.77	0.14626	0.0258449	0.176705	0.123184	0.174187	0.268309	0.0919164	0.342577	0.162177	0.322162	0.591773	0.0636359	0.107534	0.543172	0.663802	78.9827	8.90691	0.11277	69.867	87.665	69.8447	35.4833	0.508032	28.911	91.858	323.132	51.444	0.159204
Y12	Non-active	1820	0.101835	0.460137	0.440901	1.00287	1303.74	0.202126	0.537899	0.25818	0.998205	2466.3	0.195402	0.428561	0.365892	0.989855	1863.35	582.491	0.312605	1303.74	2466.3	0.166454	0.0560629	0.336806	0.101835	0.202126	0.475532	0.0562711	0.118333	0.428561	0.537899	0.354991	0.0918469	0.25873	0.25818	0.440901	77.565	38.4288	0.49544	46.335	120.48	96.1367	19.94	0.207413	77.92	117.44	170.12	75.4934	0.443766
Y17	Non-active	2054.91	0.161194	0.370264	0.482921	1.01438	1363.41	0.156109	0.314806	0.519697	0.990612	2217.67	0.177592	0.345525	0.475598	0.998715	1878.66	453.583	0.241439	1363.41	2217.67	0.164965	0.011227	0.0680567	0.156109	0.177592	0.343532	0.0277827	0.0808738	0.314806	0.370264	0.492739	0.0236318	0.04796	0.475598	0.519697	78.16	22.9806	0.29402	53.21	98.46	72.4567	21.4507	0.296048	47.69	85.14	229.637	46.1269	0.200869
Y20	Non-active	1546.14	0.208473	0.293171	0.491817	0.993461	2290.55	0.180681	0.481111	0.328274	0.990067	1658.41	0.188421	0.33808	0.471721	0.998223	1831.7	401.318	0.219096	1546.14	2290.55	0.192525	0.0143433	0.074501	0.180681	0.208473	0.370788	0.0981463	0.264697	0.293171	0.481111	0.430604	0.0891882	0.207123	0.328274	0.491817	87.3892	13.9764	0.159933	78.12	103.465	78.3693	38.6345	0.49298	50.365	122.445	191.221	3.91891	0.0204941
Y21	Non-active	2234.05	0.129325	0.331187	0.541974	1.00249	1134.39	0.221582	0.311718	0.457409	0.990709	3323.95	0.11721	0.333308	0.566674	1.01719	2230.8	1094.79	0.490759	1134.39	3323.95	0.156039	0.057084	0.365832	0.11721	0.221582	0.325404	0.0118999	0.0365696	0.311718	0.333308	0.522019	0.0573009	0.109768	0.457409	0.566674	77.49	17.8703	0.230615	62.84	97.4	81.5333	41.9091	0.514012	39.29	123.1	301.107	170.596	0.566562
Y22	Non-active	1584.96	0.195369	0.28384	0.528804	1.00801	1502.75	0.172906	0.290802	0.540919	1.00463	2078.9	0.169254	0.257185	0.573917	1.00036	1722.2	311.632	0.18095	1502.75	2078.9	0.179176	0.0141414	0.0789247	0.169254	0.195369	0.277276	0.0177437	0.0639929	0.257185	0.290802	0.54788	0.0233481	0.0426154	0.528804	0.573917	76.779	11.5164	0.149994	64.9588	87.9654	52.6496	5.89554	0.111977	48.5558	59.4069	237.01	53.1548	0.224273
Y24	Non-active	1126.5	0.223666	0.291332	0.491398	1.0064	1534.75	0.119	0.300532	0.58341	1.00294	951.06	0.332429	0.148098	0.507139	0.987666	1204.1	299.483	0.248719	951.06	1534.75	0.225032	0.106721	0.474248	0.119	0.332429	0.246654	0.0854757	0.346541	0.148098	0.300532	0.527316	0.0492122	0.0933259	0.491398	0.58341	62.563	16.6946	0.266845	45.659	79.04	34.4547	17.8844	0.519072	15.65	51.249	160.939	55.2029	0.343005
Y31	Non-active	1610.49	0.303407	0.394995	0.310555	1.00896	1557.36	0.123465	0.447595	0.420353	0.991413	1402.8	0.108298	0.368905	0.512889	0.990091	1523.55	107.895	0.0708184	1402.8	1610.49	0.17839	0.108534	0.608406	0.108298	0.303407	0.403832	0.0400822	0.0992546	0.368905	0.447595	0.414599	0.101289	0.244306	0.310555	0.512889	69.4029	45.9658	0.662304	37.98	122.159	68.5446	10.1461	0.148022	57.5	77.4516	156.189	28.1696	0.180356
Y32	Non-active	1460.32	0.18018	0.2737	0.552591	1.00647	2384.51	0.132438	0.357772	0.509287	0.999497	2247.42	0.170119	0.413984	0.410107	0.99421	2030.75	498.74	0.245594	1460.32	2384.51	0.160912	0.0251671	0.156403	0.132438	0.18018	0.348485	0.0706014	0.202595	0.2737	0.413984	0.490662	0.0730452	0.148871	0.410107	0.552591	80.1041	14.9346	0.18644	65.78	95.5822	80.8591	31.8566	0.393976	44.41	103.377	245.254	52.525	0.214166
Young Active																	1913.19	550.916	0.212777	657.38	3416.9	0.187679	0.0389551	0.225038	0.0813603	0.283672	0.347466	0.0461266	0.179585	0.122258	0.504995	0.465511	0.0659855	0.148211	0.251285	0.737686	88.7528	29.3217	0.288991	24.315	194.222	75.8394	26.8977	0.31786	8.93	153.865	219.086	65.1581	0.219336
Young Non-active																	1807.16	285.944	0.242402	951.06	3323.95	0.179674	0.0257501	0.250125	0.101835	0.332429	0.351676	0.0674702	0.150065	0.148098	0.537899	0.468614	0.07181	0.127838	0.25818	0.663802	78.1176	9.25776	0.273837	37.98	136.394	71.7242	16.2517	0.339929	15.65	125.988	212.503	55.3407	0.248259
	Young																1873.43	466.642	0.249084	657.38	3416.9	0.184677	0.0343637	0.186075	0.0813603	0.332429	0.349044	0.0540707	0.154911	0.122258	0.537899	0.466674	0.0670877	0.143757	0.251285	0.737686	84.7646	24.1811	0.285274	24.315	194.222	74.2962	23.2646	0.313133	8.93	153.865	216.617	60.8222	0.280782
E01	Active	2674.23	0.197818	0.415911	0.385173	0.998902	2007.09	0.183973	0.320939	0.494886	0.999797	2098.61	0.223748	0.297197	0.481233	1.00218	2259.98	361.661	0.160028	2007.09	2674.23	0.201846	0.0201913	0.100033	0.183973	0.223748	0.344682	0.0628181	0.182249	0.297197	0.415911	0.453764	0.0597926	0.13177	0.385173	0.494886	113.985	20.1865	0.177098	92.3125	132.252	88.1517	30.705	0.34832	69.3	123.583	252.77	4.60186	0.0182057
E02	Active	2052.62	0.152026	0.340356	0.500488	0.99287	1632.33	0.302785	0.222313	0.486266	1.01136	2279.99	0.190578	0.237586	0.581409	1.00957	1988.31	328.58	0.165256	1632.33	2279.99	0.21513	0.078321	0.364064	0.152026	0.302785	0.266752	0.0641992	0.24067	0.222313	0.340356	0.522721	0.0513202	0.098179	0.486266	0.581409	103.401	23.2202	0.224564	78.0125	123.562	59.3778	18.6649	0.314342	40.321	77.6245	262.222	66.6459	0.254159
E03	Active	2437.33	0.167093	0.229227	0.605106	1.00143	1960.32	0.151975	0.22758	0.609656	0.989211	2110.84	0.127987	0.358663	0.508461	0.995111	2169.5	243.855	0.112401	1960.32	2437.33	0.149018	0.0197198	0.132332	0.127987	0.167093	0.271823	0.0752097	0.276686	0.22758	0.358663	0.574408	0.0571567	0.0995055	0.508461	0.609656	81.2783	18.1206	0.222945	67.54	101.815	65.256	17.4929	0.268065	49.57	84.12	311.937	51.4725	0.165009
E04	Active	2527.11	0.139488	0.339685	0.53089	1.01006	2092.23	0.181632	0.284579	0.533726	0.999936	2389.37	0.161241	0.371319	0.479279	1.01184	2336.24	222.254	0.0951335	2092.23	2527.11	0.160787	0.0210759	0.13108	0.139488	0.181632	0.331861	0.0438962	0.132273	0.284579	0.371319	0.514632	0.0306493	0.0595558	0.479279	0.533726	93.1483	4.39952	0.0472313	88.125	96.316	86.7053	17.868	0.206078	66.156	98.58	300.289	30.6184	0.101963
E06	Active	1027.11	0.198702	0.229419	0.577201	1.00532	1334.67	0.204614	0.203525	0.596346	1.00449	1872.07	0.170154	0.349627	0.477964	0.997746	1411.28	427.657	0.303027	1027.11	1872.07	0.191157	0.0184273	0.0963987	0.170154	0.204614	0.260857	0.0779599	0.298861	0.203525	0.349627	0.550504	0.0635463	0.115433	0.477964	0.596346	66.31	14.4071	0.21727	51.022	79.635	43.0297	25.7946	0.59946	26.182	72.725	190.296	38.4837	0.202231
E08	Active	2239.43	0.254333	0.265226	0.470254	0.989812	1791.52	0.227427	0.22923	0.549902	1.00656	1519.8	0.143019	0.244986	0.606159	0.994164	1850.25	363.392	0.196402	1519.8	2239.43	0.208259	0.0580795	0.278881	0.143019	0.254333	0.246481	0.0180445	0.0732086	0.22923	0.265226	0.542105	0.0682872	0.125967	0.470254	0.606159	99.53	44.0712	0.442793	54.34	142.39	50.9983	13.161	0.258067	41.37	65.995	246.625	16.4851	0.0668426
E12	Active	1755.98	0.212923	0.285969	0.492804	0.991696	1957.43	0.181378	0.183868	0.636464	1.00171	1905.48	0.174144	0.337961	0.49231	1.00442	1872.96	104.59	0.0558422	1755.98	1957.43	0.189482	0.0206204	0.108825	0.174144	0.212923	0.269266	0.0783926	0.291134	0.183868	0.337961	0.540526	0.0830854	0.153712	0.49231	0.636464	88.396	5.26689	0.0595829	82.957	93.472	55.7793	15.7815	0.282927	39.99	71.553	254.106	50.4944	0.198714
E13	Active	1139.19	0.226933	0.28465	0.49702	1.0086	984.76	0.276169	0.358168	0.371055	1.00539	1598.89	0.230673	0.282852	0.490328	1.00385	1240.95	319.46	0.257433	984.76	1598.89	0.244592	0.0274106	0.112067	0.226933	0.276169	0.308557	0.0429743	0.139275	0.282852	0.358168	0.452801	0.0708731	0.156522	0.371055	0.49702	74.9417	15.0446	0.200751	64.63	92.205	41.8233	7.46679	0.178532	36.03	50.25	142.965	52.3368	0.366082
E14	Active	2011.18	0.191223	0.275501	0.545014	1.01174	1847.75	0.196195	0.228756	0.575984	1.00094	1838.4	0.1801	0.220378	0.597584	0.998062	1899.11	97.1648	0.0511633	1838.4	2011.18	0.189173	0.00824124	0.0435646	0.1801	0.196195	0.241545	0.0297032	0.122972	0.220378	0.275501	0.572861	0.0264237	0.0461259	0.545014	0.597584	89.85	6.72004	0.0747917	82.774	96.146	51.1818	9.04431	0.176709	45.016	61.5645	271.583	4.78532	0.0176201
E15	Active	2054.77	0.275536	0.211381	0.514688	1.0016	2693.11	0.140964	0.397869	0.473945	1.01278	2907.02	0.162736	0.373474	0.475486	1.0117	2551.63	443.387	0.173766	2054.77	2907.02	0.193079	0.072235	0.374122	0.140964	0.275536	0.327575	0.101363	0.309436	0.211381	0.397869	0.48804	0.0230911	0.047314	0.473945	0.514688	118.239	23.3165	0.197198	94.908	141.541	95.983	41.3369	0.430668	48.26	120.633	309.683	41.3955	0.133671
E17	Active	945.23	0.150868	0.229159	0.62097	1.001	1382.81	0.228361	0.385105	0.395994	1.00946	1312.07	0.19922	0.272416	0.518803	0.990438	1213.37	234.893	0.193588	945.23	1382.81	0.192816	0.0391413	0.202998	0.150868	0.228361	0.29556	0.0805076	0.27239	0.229159	0.385105	0.511922	0.112646	0.220045	0.395994	0.62097	59.9811	22.14	0.369117	35.6512	78.9448	40.9838	17.5854	0.429082	24.0676	59.1696	151.271	17.0963	0.113018
E18	Active	1083.53	0.268613	0.216505	0.519173	1.00429	1701.46	0.179187	0.14914	0.681861	1.01019	2171.05	0.199255	0.221011	0.589411	1.00968	1652.01	545.443	0.330168	1083.53	2171.05	0.215685	0.0469225	0.217551	0.179187	0.268613	0.195552	0.0402574	0.205865	0.14914	0.221011	0.596815	0.0815965	0.13672	0.519173	0.681861	85.7103	19.5084	0.227608	72.7628	108.148	35.8582	15.1546	0.422626	26.0656	53.314	250.195	96.0499	0.3839
E19	Active	1817.19	0.257133	0.315734	0.431357	1.00422	1958.84	0.151804	0.388148	0.467358	1.00731	1705.16	0.186375	0.305231	0.513921	1.00553	1827.07	127.125	0.0695789	1705.16	1958.84	0.198437	0.0536903	0.270565	0.151804	0.257133	0.336371	0.0451466	0.134217	0.305231	0.388148	0.470879	0.0413943	0.0879087	0.431357	0.513921	90.2017	23.189	0.25708	74.34	116.815	68.6867	13.9941	0.203738	57.83	84.48	214.638	16.8962	0.0787193
E21	Active	2359.87	0.154059	0.312271	0.526826	0.993156	1413.82	0.14528	0.309184	0.54171	0.996173	3110.02	0.220863	0.420816	0.356897	0.998576	2294.57	849.982	0.370432	1413.82	3110.02	0.173401	0.0413372	0.238391	0.14528	0.220863	0.347424	0.0635781	0.182999	0.309184	0.420816	0.475144	0.102675	0.216093	0.356897	0.54171	104.654	61.355	0.586266	51.35	171.722	91.9553	49.2029	0.535073	48.57	145.416	259.923	61.5787	0.236911
E22	Active	1465.09	0.193463	0.178484	0.630623	1.00257	1482.12	0.196935	0.202393	0.604447	1.00378	1842.21	0.191162	0.17954	0.623937	0.99464	1596.47	212.983	0.133409	1465.09	1842.21	0.193853	0.00290604	0.0149909	0.191162	0.196935	0.186806	0.0135094	0.072318	0.178484	0.202393	0.619669	0.0136001	0.0219473	0.604447	0.630623	77.29	9.36936	0.121223	70.86	88.04	33.045	3.85541	0.116671	29.055	36.75	247.433	34.7506	0.140444
E23	Active	2303.48	0.13767	0.270295	0.588813	0.996779	1752.45	0.121179	0.156176	0.727895	1.00525	2155.87	0.139897	0.12751	0.730827	0.998235	2070.6	285.24	0.137757	1752.45	2303.48	0.132915	0.0102249	0.0769276	0.121179	0.139897	0.18466	0.0755342	0.409044	0.12751	0.270295	0.682512	0.0811585	0.118911	0.588813	0.730827	69.2567	14.1345	0.204089	53.09	79.28	43.378	22.3453	0.51513	30.41	69.18	350.624	38.8059	0.110677
E26	Active	1269.77	0.203731	0.251429	0.539654	0.994814	1330.7	0.186865	0.287207	0.523005	0.997077	2480.69	0.216277	0.382764	0.424358	1.0234	1693.72	682.216	0.402792	1269.77	2480.69	0.202291	0.014759	0.0729593	0.186865	0.216277	0.307133	0.0678972	0.221067	0.251429	0.382764	0.495672	0.0623182	0.125725	0.424358	0.539654	86.989	40.8437	0.469527	62.165	134.129	61.1467	38.5716	0.630805	35.473	105.502	202.825	52.2821	0.25777
E27	Active	1561.74	0.196781	0.180347	0.617363	0.994491	1709.91	0.149206	0.269768	0.585445	1.00442	1813.37	0.232407	0.307069	0.453322	0.992798	1695.01	126.476	0.0746168	1561.74	1813.37	0.192798	0.0417434	0.216514	0.149206	0.232407	0.252395	0.0651229	0.25802	0.180347	0.307069	0.552043	0.0869722	0.157546	0.453322	0.617363	81.9908	21.2639	0.259344	63.7823	105.36	48.1394	15.5235	0.32247	31.295	61.87	232.272	23.631	0.101739
E28	Active	1574.3	0.166583	0.324693	0.505561	0.996837	2228.94	0.112796	0.340402	0.541481	0.994679	2004.49	0.12026	0.337732	0.539917	0.99791	1935.91	332.665	0.171839	1574.3	2228.94	0.133213	0.0291392	0.218741	0.112796	0.166583	0.334276	0.00840567	0.0251459	0.324693	0.340402	0.528986	0.0203022	0.0383794	0.505561	0.541481	62.8941	2.64914	0.0421206	60.2652	65.563	72.1067	14.0158	0.194376	56.796	84.304	257.091	52.6864	0.204933
E05	Non-active	2652.01	0.146274	0.353143	0.489176	0.988594	2206.08	0.202221	0.21467	0.57599	0.992881	1749.33	0.30598	0.334825	0.372005	1.01281	2202.47	451.351	0.204929	1749.33	2652.01	0.218158	0.081037	0.37146	0.146274	0.30598	0.30088	0.0752192	0.249998	0.21467	0.353143	0.479057	0.102368	0.213687	0.372005	0.57599	114.108	18.5524	0.162587	96.98	133.815	73.92	26.8352	0.36303	52.62	104.06	268.228	91.4594	0.340976
E07	Non-active	2221.78	0.206142	0.335632	0.473125	1.0149	2443.08	0.206975	0.379645	0.40824	0.99486	1790.74	0.152306	0.271044	0.581412	1.00476	2151.87	331.741	0.154164	1790.74	2443.08	0.188474	0.0313256	0.166207	0.152306	0.206975	0.328774	0.0546246	0.166146	0.271044	0.379645	0.487592	0.0874879	0.179428	0.40824	0.581412	103.033	30.7616	0.298561	68.185	126.414	79.9472	24.6918	0.308851	53.93	103.056	257.475	7.15504	0.0277892
E09	Non-active	1975.32	0.199887	0.327365	0.483425	1.01068	1642.51	0.185528	0.337859	0.484108	1.00749	1459.3	0.175742	0.4113	0.42837	1.01541	1692.38	261.6	0.154576	1459.3	1975.32	0.187052	0.0121444	0.0649251	0.175742	0.199887	0.358841	0.0457326	0.127445	0.327365	0.4113	0.465301	0.0319853	0.0687411	0.42837	0.484108	79.6692	17.5591	0.2204	64.115	98.71	66.7332	5.09539	0.0763546	61.6595	71.85	197.932	41.2316	0.208312
E10	Non-active	891.51	0.132649	0.261355	0.609007	1.00301	1925.24	0.123794	0.372376	0.504835	1.00101	1539.23	0.142331	0.230756	0.626965	1.00005	1451.99	522.357	0.359752	891.51	1925.24	0.132925	0.00927154	0.0697502	0.123794	0.142331	0.288162	0.0745186	0.258599	0.230756	0.372376	0.580269	0.0659421	0.113641	0.504835	0.626965	47.9727	16.1226	0.336079	29.5645	59.5835	48.337	27.9604	0.578447	25.889	79.657	206.659	61.4286	0.297247
E11	Non-active	2245.76	0.164289	0.342587	0.493701	1.00058	2384.34	0.136506	0.380163	0.487466	1.00414	2300.26	0.146115	0.367897	0.483401	0.997413	2310.12	69.8123	0.0302202	2245.76	2384.34	0.14897	0.0141096	0.0947142	0.136506	0.164289	0.363549	0.0191614	0.0527066	0.342587	0.380163	0.48819	0.00518798	0.010627	0.483401	0.493701	85.8776	5.6663	0.0659811	81.3692	92.2382	93.4096	7.63369	0.0817228	85.4853	100.715	281.914	7.50794	0.026632
E16	Non-active	1383.08	0.149588	0.223856	0.629089	1.00253	1749.58	0.169272	0.371716	0.450098	0.991086	1713.68	0.0897799	0.447038	0.470787	1.0076	1615.45	202.036	0.125065	1383.08	1749.58	0.136213	0.0413995	0.303931	0.0897799	0.169272	0.347537	0.113539	0.326695	0.223856	0.447038	0.516658	0.097916	0.189518	0.450098	0.629089	54.7419	17.9788	0.328429	38.4635	74.039	63.9274	26.3664	0.412443	34.4012	85.12	205.362	10.802	0.0525996
E20	Non-active	900.535	0.277135	0.285505	0.438328	1.00097	1496.19	0.106323	0.310629	0.584846	1.0018	1448.75	0.147513	0.354331	0.501626	1.00347	1281.83	331.058	0.258271	900.535	1496.19	0.176991	0.0891395	0.50364	0.106323	0.277135	0.316822	0.0348284	0.109931	0.285505	0.354331	0.508266	0.073484	0.144578	0.438328	0.584846	51.8633	11.3921	0.219656	39.77	62.3925	45.7483	15.1218	0.330543	28.5675	57.0375	166.375	61.4849	0.369556
E24	Non-active	2365.05	0.192567	0.349859	0.468664	1.01109	1708.81	0.155659	0.366881	0.486955	1.00949	2062.26	0.221988	0.323899	0.440441	0.986328	2045.37	328.445	0.160579	1708.81	2365.05	0.190071	0.033235	0.174855	0.155659	0.221988	0.34688	0.0216454	0.0624004	0.323899	0.366881	0.465353	0.0234326	0.0503545	0.440441	0.486955	98.2682	27.5156	0.280005	66.4978	114.449	78.6047	11.7691	0.149725	69.659	91.9371	237.403	35.6767	0.150279
E25	Non-active	1704.14	0.156255	0.258834	0.577652	0.992741	1288.38	0.132942	0.314628	0.54754	0.99511	1736.58	0.222069	0.27701	0.515035	1.01411	1576.37	249.931	0.158549	1288.38	1736.58	0.170422	0.0462214	0.271217	0.132942	0.222069	0.283491	0.0284556	0.100376	0.258834	0.314628	0.546743	0.031316	0.0572774	0.515035	0.577652	68.6	26.8526	0.391437	42.82	96.41	49.1667	4.20719	0.0855699	45.04	53.45	215.353	35.5939	0.165281
E30	Non-active	2488.71	0.160565	0.24855	0.601856	1.01097	2576.82	0.156534	0.272936	0.572119	1.00159	2586.62	0.132095	0.206244	0.677783	1.01612	2550.72	53.9196	0.021139	2488.71	2586.62	0.149732	0.0154058	0.102889	0.132095	0.160565	0.242577	0.0337445	0.139109	0.206244	0.272936	0.617253	0.0544889	0.0882765	0.572119	0.677783	95.3867	8.64417	0.0906224	85.42	100.84	68.7167	9.43501	0.137303	59.275	78.145	393.771	38.6681	0.0981995
E31	Non-active	1743.87	0.155612	0.46383	0.382589	1.00203	2366.69	0.178832	0.230068	0.577127	0.986027	1954.97	0.179539	0.355602	0.459397	0.994537	2021.84	316.75	0.156664	1743.87	2366.69	0.171328	0.013615	0.0794673	0.155612	0.179539	0.349833	0.116988	0.33441	0.230068	0.46383	0.473037	0.0979835	0.207137	0.382589	0.577127	87.1333	18.9916	0.217961	67.8417	105.81	75.8722	14.7346	0.194203	60.5	89.8733	244.264	88.9938	0.364334
E32	Non-active	1348.9	0.182467	0.180324	0.649953	1.01274	1532.28	0.214903	0.324379	0.478197	1.01748	1034.53	0.192423	0.157333	0.664578	1.01433	1305.23	251.734	0.192865	1034.53	1532.28	0.196598	0.016616	0.0845176	0.182467	0.214903	0.220679	0.0905397	0.410278	0.157333	0.324379	0.597576	0.103643	0.17344	0.478197	0.664578	64.5406	16.4853	0.255426	49.7666	82.3229	33.4461	19.3851	0.579594	18.085	55.2267	191.415	24.7005	0.129042
E33	Non-active	1745.18	0.172676	0.263358	0.568995	1.00503	2040	0.2	0.338735	0.460157	0.998892	2749.32	0.185279	0.300994	0.517334	1.00361	2178.16	516.131	0.236957	1745.18	2749.32	0.185985	0.0136758	0.0735319	0.172676	0.2	0.301029	0.0376886	0.125199	0.263358	0.338735	0.515495	0.0544422	0.105611	0.460157	0.568995	101.562	26.0078	0.256079	75.3374	127.347	73.2649	20.6654	0.282065	51.0674	91.9474	279.503	66.2324	0.236965
E34	Non-active	1315.15	0.189351	0.273542	0.516505	0.979397	1623.19	0.135683	0.304373	0.565504	1.00556	1593.38	0.165551	0.382564	0.461698	1.00981	1510.57	169.898	0.112472	1315.15	1623.19	0.163528	0.0268907	0.16444	0.135683	0.189351	0.32016	0.0561995	0.175536	0.273542	0.382564	0.514569	0.05193	0.10092	0.461698	0.565504	61.0875	5.53652	0.0906326	55.06	65.9465	54.199	13.8921	0.256316	39.972	67.73	194.405	31.1827	0.160401
Elderly Active																	1871.52	364.158	0.181823	945.23	3110.02	0.188312	0.0281341	0.172158	0.112796	0.302785	0.279451	0.0530141	0.202517	0.12751	0.420816	0.534	0.058815	0.113545	0.356897	0.730827	86.7393	16.4178	0.231611	35.6512	171.722	59.6624	19.655	0.338586	24.0676	145.416	247.829	52.3494	0.165927
Elderly Non-active																	1849.6	405.862	0.166157	891.51	2749.32	0.172603	0.0243122	0.180396	0.0897799	0.30598	0.312087	0.0428929	0.188488	0.157333	0.46383	0.51824	0.0495371	0.12166	0.372005	0.677783	79.5603	21.4729	0.229561	29.5645	133.815	64.6638	16.4302	0.274012	18.085	104.06	238.576	57.2513	0.187687
	Elderly																1862.22	174.842	0.0938887	891.51	3110.02	0.181648	0.0228488	0.125786	0.0897799	0.30598	0.293297	0.0281115	0.0958468	0.12751	0.46383	0.527314	0.0296148	0.0561617	0.356897	0.730827	83.6937	12.2534	0.146408	29.5645	171.722	61.7842	10.5305	0.170441	18.085	145.416	243.903	24.6734	0.10116
[truncated: 8 more columns]
