# Supplementary material for: Integrative multiomics analysis reveals host-microbe-metabolite interplays associated with the aging process in Singaporeans
Source: Gut Microbes. 2022 May 12;14(1):2070392. doi: 10.1080/19490976.2022.2070392 (PMC9116421; doi:10.1080/19490976.2022.2070392)
Supplement: Supplemental Material [file KGMI_A_2070392_SM9370.zip › Supplementary Table S2.xlsx]

## Sheet: gut_oral.common.abundance_profi
	Table S2. The relative abundances and prevalence of species shared by gut and oral microbial communities.
species	Young					Elderly
	mean abundance in gut	mean abundance in oral	log10 transformed oral/gut ratio	Young.gut.prevalence	Young.oral.prevalence	mean abundance in gut	mean abundance in oral	log10 transformed oral/gut ratio	Elderly.gut.prevalence	Elderly.oral.prevalence
Methanobrevibacter_smithii	0.000611416	0	-3.78641	0.03125	0	0.00198178	2.12698e-06	-2.94936	0.233333	0.0666667
Methanosphaera_stadtmanae	0	0	0	0	0	1.11733e-05	0	-2.05205	0.0666667	0
Bifidobacterium_adolescentis	0.0261529	3.32341e-06	-3.88306	0.78125	0.0625	0.0130977	9.92591e-06	-3.11607	0.7	0.3
Bifidobacterium_bifidum	0.000686331	2.65873e-06	-2.39589	0.1875	0.09375	0.000291663	7.79893e-06	-1.56746	0.133333	0.266667
Bifidobacterium_longum	0.0199516	1.19643e-05	-3.21848	0.84375	0.375	0.00445548	0.000439576	-1.00577	0.733333	0.433333
Bifidobacterium_pseudocatenulatum	0.00191071	1.99404e-06	-2.96023	0.21875	0.0625	0.00310578	2.83597e-06	-3.02443	0.4	0.1
Collinsella_aerofaciens	0.0114453	1.39583e-05	-2.9107	0.75	0.4375	0.0214904	1.91428e-05	-3.04798	0.866667	0.4
Adlercreutzia_equolifaciens	0.000177881	5.98213e-06	-1.46632	0.1875	0.21875	0.000726093	4.25396e-06	-2.22217	0.333333	0.2
Eggerthella_lenta	0.000138728	5.98213e-06	-1.35842	0.125	0.21875	0.000181133	6.38094e-06	-1.4466	0.166667	0.233333
Gordonibacter_pamelaeae	5.70031e-05	1.12996e-05	-0.699771	0.09375	0.34375	6.81333e-06	5.67195e-06	-0.078365	0.0333333	0.166667
Bacteroides_caccae	0.0199783	4.71924e-05	-2.62577	0.65625	0.75	0.012177	2.26878e-05	-2.72784	0.7	0.566667
Bacteroides_cellulosilyticus	0.000977931	1.4623e-05	-1.82236	0.34375	0.46875	0.00530449	9.21692e-06	-2.75538	0.333333	0.3
Bacteroides_dorei	0.0781668	0.000286478	-2.43578	0.90625	0.9375	0.0404381	0.000160233	-2.40177	0.8	0.766667
Bacteroides_fragilis	0.0100262	0.000280496	-1.55306	0.4375	1	0.00283244	0.000169449	-1.22288	0.2	0.933333
Bacteroides_intestinalis	0.0032335	1.26289e-05	-2.40489	0.21875	0.34375	0.00483965	1.55979e-05	-2.48898	0.333333	0.5
Bacteroides_ovatus	0.0438692	7.3115e-05	-2.77756	0.96875	0.59375	0.0149802	8.50792e-06	-3.24062	0.8	0.3
Bacteroides_thetaiotaomicron	0.0149006	5.91567e-05	-2.40047	0.90625	0.8125	0.0128696	2.90687e-05	-2.64465	0.933333	0.5
Bacteroides_uniformis	0.10288	0.000125625	-2.91291	1	0.59375	0.0921571	2.90687e-05	-3.49961	0.933333	0.433333
Bacteroides_vulgatus	0.0459833	8.17558e-05	-2.74955	0.75	0.84375	0.0538703	5.45925e-05	-2.99342	0.766667	0.633333
Bacteroides_xylanisolvens	0.0100802	3.124e-05	-2.50737	0.71875	0.375	0.00455519	5.67195e-06	-2.89719	0.666667	0.2
Odoribacter_splanchnicus	0.00628662	9.30554e-05	-1.82922	0.71875	0.875	0.009977	6.09734e-05	-2.21315	0.9	0.733333
Paraprevotella_xylaniphila	0.000169584	4.25396e-05	-0.599829	0.0625	0.75	0.00170071	1.91428e-05	-1.94639	0.333333	0.466667
Alistipes_finegoldii	0.00121988	1.52877e-05	-1.89918	0.21875	0.40625	0.0167302	1.70158e-05	-2.9901	0.5	0.466667
Alistipes_onderdonkii	0.000408722	1.4623e-05	-1.44354	0.25	0.46875	0.000685587	1.13439e-05	-1.77755	0.266667	0.3
Alistipes_shahii	0.0019555	3.38988e-05	-1.75982	0.40625	0.6875	0.00253496	2.48148e-05	-2.00753	0.5	0.5
Parabacteroides_distasonis	0.0217143	5.91567e-05	-2.56401	1	0.6875	0.0172973	4.11216e-05	-2.62286	1	0.6
Enterococcus_faecalis	0.000182538	0.000192758	0.0236469	0.03125	0.53125	1.70667e-06	6.38094e-06	0.55476	0.0333333	0.266667
Enterococcus_faecium	0.000137228	3.98809e-05	-0.535907	0.0625	0.5625	0	2.90687e-05	2.46492	0	0.6
Enterococcus_gallinarum	8.05312e-06	0	-1.91132	0.03125	0	0	7.08994e-07	0.907945	0	0.0333333
Lactobacillus_ruminis	0	0	0	0	0	0.000170827	1.41799e-06	-2.05154	0.0666667	0.0666667
Weissella_cibaria	0.000411125	6.64681e-07	-2.7306	0.0625	0.03125	0	7.08994e-07	0.907945	0	0.0333333
Weissella_confusa	4.00625e-06	2.65873e-06	-0.172737	0.03125	0.125	5.99333e-06	2.83597e-06	-0.317103	0.0333333	0.133333
Lactococcus_lactis	0.000181388	4.78571e-05	-0.577994	0.03125	0.625	0	3.40317e-05	2.53316	0	0.666667
Streptococcus_gordonii	3.39063e-05	0.00307814	1.95674	0.03125	1	0	0.00626679	4.79705	0	1
Streptococcus_infantarius	3.36813e-05	0.000107678	0.503856	0.03125	0.8125	0.000189567	0.000124783	-0.181488	0.0666667	0.8
Streptococcus_mitis	1.70844e-05	0.018984	3.04326	0.0625	1	0	0.0122301	5.08743	0	1
Streptococcus_mutans	8.35219e-05	0.000491864	0.769614	0.03125	0.90625	0	0.00229147	4.36013	0	0.966667
Streptococcus_parasanguinis	0.000162897	0.00499508	1.48637	0.125	1	8.96e-05	0.00913467	2.00791	0.166667	1
Streptococcus_salivarius	0.00171814	0.0249947	1.16276	0.5625	1	0.00102721	0.0423886	1.61555	0.533333	1
Streptococcus_thermophilus	0	0.000943848	3.97495	0	1	0.00020246	0.000986919	0.687772	0.0333333	1
Streptococcus_vestibularis	0.000142537	0.000561656	0.595314	0.0625	1	1.535e-05	0.00123152	1.90155	0.0333333	1
Clostridium_perfringens	6.2875e-06	2.06051e-05	0.510747	0.03125	0.4375	0	9.21692e-06	1.96927	0	0.4
Hungatella_hathewayi	0.000204519	7.97618e-06	-1.40374	0.0625	0.21875	0	5.67195e-06	1.76132	0	0.233333
Intestinimonas_butyriciproducens	6.14156e-05	0	-2.78899	0.03125	0	8.63033e-05	0	-2.93653	0.0666667	0
Anaerostipes_hadrus	0.0120705	1.19643e-05	-3.00023	0.78125	0.4375	0.0241731	4.96296e-06	-3.67893	0.9	0.166667
Blautia_producta	1.74062e-05	2.39285e-05	0.137534	0.03125	0.46875	0	2.05608e-05	2.31515	0	0.466667
Roseburia_hominis	0.00113047	1.59524e-05	-1.84776	0.40625	0.5	0.00370669	1.27619e-05	-2.45969	0.633333	0.366667
Roseburia_intestinalis	0.00414952	1.59524e-05	-2.41247	0.5	0.46875	0.00729168	1.84338e-05	-2.59487	0.566667	0.4
Paraclostridium_bifermentans	0.000322534	3.98809e-06	-1.89719	0.03125	0.15625	0	3.54497e-06	1.56169	0	0.166667
Faecalibacterium_prausnitzii	0.0356458	0.000101032	-2.54712	0.9375	0.71875	0.03123	7.23173e-05	-2.63473	1	0.866667
Flavonifractor_plautii	0.00504278	3.98809e-06	-3.09116	0.84375	0.15625	0.00174453	2.12698e-06	-2.89399	0.433333	0.0666667
Ruminococcus_bicirculans	0.0090238	8.64086e-06	-3.01384	0.34375	0.28125	0.0177394	7.79893e-06	-3.35137	0.633333	0.233333
Ruthenibacterium_lactatiformans	0.00367318	3.98809e-06	-2.95353	0.5625	0.1875	0.00155773	7.08994e-07	-3.28457	0.566667	0.0333333
Faecalitalea_cylindroides	3.92406e-05	3.98809e-06	-0.983321	0.03125	0.15625	0.000393717	2.83597e-06	-2.12754	0.0333333	0.0666667
Acidaminococcus_fermentans	0	2.65873e-06	1.44071	0	0.125	0.00030898	0	-3.49007	0.0333333	0
Acidaminococcus_intestini	0.0167196	1.52877e-05	-3.03606	0.53125	0.125	0.00277629	7.08994e-07	-3.53554	0.233333	0.0333333
Phascolarctobacterium_faecium	0.0026429	6.64681e-07	-3.53862	0.5	0.03125	0.0016778	7.08994e-07	-3.31682	0.4	0.0333333
Phascolarctobacterium_succinatutens	0.00120958	1.99404e-06	-2.76169	0.09375	0.0625	0.00345547	7.08994e-07	-3.63057	0.2	0.0333333
Megamonas_funiformis	0.00604617	2.72519e-05	-2.3445	0.34375	0.40625	0.0156317	5.67195e-06	-3.43269	0.366667	0.233333
Megamonas_hypermegale	0.00175761	6.64681e-06	-2.41585	0.28125	0.25	0.00140296	3.54497e-06	-2.58538	0.3	0.133333
Megasphaera_elsdenii	3.66938e-05	3.45634e-05	-0.0259024	0.0625	0.65625	0.000421237	1.91428e-05	-1.34036	0.1	0.4
Megasphaera_stantonii	3.10313e-06	3.52281e-05	1.04255	0.03125	0.5	0	2.97777e-05	2.47535	0	0.633333
Veillonella_atypica	4.13844e-05	0.0297266	2.85526	0.03125	1	9.77667e-05	0.0241051	2.39148	0.0666667	1
Veillonella_parvula	0.000129609	0.0202236	2.19289	0.09375	1	0.00019226	0.0180772	1.97302	0.0666667	1
Fusobacterium_mortiferum	0.006422	1.72817e-05	-2.56758	0.09375	0.34375	0.000151903	7.79893e-06	-1.28428	0.0333333	0.2
Fusobacterium_varium	4.73844e-05	1.26289e-05	-0.571758	0.0625	0.375	0	1.41799e-05	2.15472	0	0.4
Comamonas_kerstersii	0.000235809	1.32936e-06	-2.2176	0.03125	0.0625	0	2.83597e-06	1.46775	0	0.1
Oxalobacter_formigenes	2.53375e-05	0	-2.40547	0.0625	0	4.60467e-05	3.54497e-06	-1.10245	0.0666667	0.133333
Desulfovibrio_fairfieldensis	0	1.32936e-06	1.15514	0	0.0625	1.123e-05	5.67195e-06	-0.292907	0.0333333	0.166667
Desulfovibrio_piger	2.99062e-05	1.32936e-06	-1.32207	0.0625	0.0625	0.000402733	2.12698e-06	-2.25741	0.1	0.0666667
Citrobacter_braakii	0	4.65277e-06	1.67695	0	0.0625	5.90333e-05	0	-2.77183	0.0333333	0
Citrobacter_koseri	3.59281e-05	5.18452e-05	0.158903	0.03125	0.125	0	7.08994e-07	0.907945	0	0.0333333
Citrobacter_portucalensis	0	6.64681e-07	0.883481	0	0.03125	2.61067e-05	2.83597e-06	-0.95066	0.0333333	0.0666667
Citrobacter_youngae	0	0	0	0	0	2.59433e-05	0	-2.4157	0.0333333	0
Enterobacter_bugandensis	0.000520138	6.64681e-07	-2.83272	0.03125	0.03125	0	2.12698e-06	1.34772	0	0.0333333
Escherichia_coli	0.00464246	0.000346299	-1.12718	0.5625	0.53125	0.014632	0.000115566	-2.1021	0.466667	0.433333
Klebsiella_pneumoniae	0.000958147	0.000440019	-0.337907	0.3125	0.5	0.00228889	5.60105e-05	-1.6106	0.233333	0.2
Klebsiella_quasipneumoniae	0.000100784	2.59226e-05	-0.588474	0.09375	0.09375	0.00117551	1.41799e-06	-2.88899	0.1	0.0333333
Klebsiella_variicola	0.000189938	7.97618e-06	-1.37163	0.125	0.0625	0.000177437	6.38094e-06	-1.43765	0.2	0.0666667
Haemophilus_parainfluenzae	0.000426409	0.05601	2.11834	0.25	1	0.000426933	0.0501251	2.06959	0.233333	1
Cloacibacillus_porcorum	0	0	0	0	0	1.167e-05	7.08994e-07	-1.16283	0.0333333	0.0333333
Akkermansia_muciniphila	0.00186873	1.32936e-06	-3.11643	0.15625	0.0625	0.0053576	2.83597e-06	-3.26123	0.4	0.133333
