# Supplementary material for: Integrative multiomics analysis reveals host-microbe-metabolite interplays associated with the aging process in Singaporeans
Source: Gut Microbes. 2022 May 12;14(1):2070392. doi: 10.1080/19490976.2022.2070392 (PMC9116421; doi:10.1080/19490976.2022.2070392)
Supplement: Supplemental Material [file KGMI_A_2070392_SM9370.zip › Supplementary Table S3.xlsx]

## Sheet: gut_oral_taxonomy.block.splsda.
Table S3 gut specie-oral specie correlations and correlations within gut species and oral species, identified by Spls-DA.
Species 1	Species 2	Correlation coefficients	Pvalue	Adjusted Pvalue
gut__Collinsella_aerofaciens	gut__Collinsella_aerofaciens	0.820462	0.12	0.126312
gut__Bacteroides_caccae	gut__Collinsella_aerofaciens	-0.180393	0.02	0.0301525
gut__Bacteroides_fragilis	gut__Collinsella_aerofaciens	-0.0501114	0.04	0.0501043
gut__Bacteroides_ovatus	gut__Collinsella_aerofaciens	-0.198337	0	0
gut__Bacteroides_stercoris	gut__Collinsella_aerofaciens	-0.143542	0.03	0.0405712
gut__Odoribacter_splanchnicus	gut__Collinsella_aerofaciens	-0.0724523	0.05	0.0597795
gut__Alistipes_finegoldii	gut__Collinsella_aerofaciens	-0.0291935	0.05	0.0597795
gut__Parabacteroides_merdae	gut__Collinsella_aerofaciens	-0.132826	0	0
gut__Streptococcus_salivarius	gut__Collinsella_aerofaciens	0.171018	0.04	0.0501043
gut__Eubacterium_eligens	gut__Collinsella_aerofaciens	0.0783835	0.02	0.0301525
gut__Eubacterium_sp_CAG_180	gut__Collinsella_aerofaciens	0.27922	0	0
gut__Eubacterium_sp_CAG_38	gut__Collinsella_aerofaciens	0.0485442	0.03	0.0405712
gut__Blautia_obeum	gut__Collinsella_aerofaciens	0.373051	0.02	0.0301525
gut__Blautia_wexlerae	gut__Collinsella_aerofaciens	0.200019	0.18	0.181186
gut__Coprococcus_comes	gut__Collinsella_aerofaciens	0.0904703	0.02	0.0301525
gut__Lachnospira_pectinoschiza	gut__Collinsella_aerofaciens	-0.0433361	0.06	0.0682409
gut__Roseburia_faecis	gut__Collinsella_aerofaciens	-0.0180205	0.08	0.0873247
gut__Roseburia_hominis	gut__Collinsella_aerofaciens	-0.0669615	0.03	0.0405712
gut__Oscillibacter_sp_57_20	gut__Collinsella_aerofaciens	-0.0269966	0	0
gut__Faecalibacterium_prausnitzii	gut__Collinsella_aerofaciens	-0.0215393	0.02	0.0301525
gut__Flavonifractor_plautii	gut__Collinsella_aerofaciens	0.239036	0.11	0.116296
gut__Ruminococcus_bicirculans	gut__Collinsella_aerofaciens	-0.114165	0.02	0.0301525
gut__Ruminococcus_bromii	gut__Collinsella_aerofaciens	0.435581	0.16	0.161829
gut__Ruminococcus_lactaris	gut__Collinsella_aerofaciens	0.710412	0	0
gut__Ruthenibacterium_lactatiformans	gut__Collinsella_aerofaciens	0.398161	0.13	0.134978
gut__Firmicutes_bacterium_CAG_83	gut__Collinsella_aerofaciens	-0.0576776	0.01	0.0189302
gut__Acidaminococcus_intestini	gut__Collinsella_aerofaciens	0.155003	0.07	0.0777726
oral__Actinomyces_sp._Z16	gut__Collinsella_aerofaciens	-0.0538202	0	0
oral__Bifidobacterium_dentium	gut__Collinsella_aerofaciens	0.028626	0.01	0.0189302
oral__Prevotella_fusca	gut__Collinsella_aerofaciens	0.198094	0.01	0.0189302
oral__Rothia_mucilaginosa	gut__Collinsella_aerofaciens	-0.139482	0.01	0.0189302
oral__Prevotella_scopos	gut__Collinsella_aerofaciens	0.18081	0.01	0.0189302
oral__Salmonella_enterica	gut__Collinsella_aerofaciens	0.803423	0.14	0.143238
oral__Buchnera_aphidicola	gut__Collinsella_aerofaciens	0.801244	0.14	0.143238
oral__Moraxella_osloensis	gut__Collinsella_aerofaciens	0.78686	0.13	0.134978
oral__Chryseobacterium_haifense	gut__Collinsella_aerofaciens	0.135463	0	0
oral__Actinomyces_sp._oral_taxon_848	gut__Collinsella_aerofaciens	-0.0342348	0	0
oral__Campylobacter_concisus	gut__Collinsella_aerofaciens	0.671518	0	0
oral__Paraprevotella_xylaniphila	gut__Collinsella_aerofaciens	0.0586875	0	0
oral__Klebsiella_michiganensis	gut__Collinsella_aerofaciens	0.737418	0.13	0.134978
oral__Prevotella_melaninogenica	gut__Collinsella_aerofaciens	0.0417822	0.02	0.0301525
gut__Collinsella_aerofaciens	gut__Bacteroides_caccae	-0.180393	0.02	0.0301525
gut__Bacteroides_caccae	gut__Bacteroides_caccae	0.0563532	0.23	0.230686
gut__Bacteroides_fragilis	gut__Bacteroides_caccae	0.057189	0.05	0.0597795
gut__Bacteroides_ovatus	gut__Bacteroides_caccae	0.0690618	0.1	0.106798
gut__Bacteroides_stercoris	gut__Bacteroides_caccae	0.0562873	0.03	0.0405712
gut__Odoribacter_splanchnicus	gut__Bacteroides_caccae	-0.0354502	0	0
gut__Alistipes_finegoldii	gut__Bacteroides_caccae	-0.0132684	0	0
gut__Parabacteroides_merdae	gut__Bacteroides_caccae	0.025397	0.13	0.134978
gut__Streptococcus_salivarius	gut__Bacteroides_caccae	-0.0164282	0.08	0.0873247
gut__Eubacterium_eligens	gut__Bacteroides_caccae	-0.0994914	0.02	0.0301525
gut__Eubacterium_sp_CAG_180	gut__Bacteroides_caccae	-0.103405	0	0
gut__Eubacterium_sp_CAG_38	gut__Bacteroides_caccae	-0.0392573	0.11	0.116296
gut__Blautia_obeum	gut__Bacteroides_caccae	-0.102392	0.06	0.0682409
gut__Blautia_wexlerae	gut__Bacteroides_caccae	-0.0223842	0.15	0.152449
gut__Coprococcus_comes	gut__Bacteroides_caccae	-0.0532167	0.07	0.0777726
gut__Lachnospira_pectinoschiza	gut__Bacteroides_caccae	-0.0370485	0.03	0.0405712
gut__Roseburia_faecis	gut__Bacteroides_caccae	-0.0520314	0.05	0.0597795
gut__Roseburia_hominis	gut__Bacteroides_caccae	-0.0550437	0.1	0.106798
gut__Oscillibacter_sp_57_20	gut__Bacteroides_caccae	-0.0517031	0	0
gut__Faecalibacterium_prausnitzii	gut__Bacteroides_caccae	-0.0304189	0.1	0.106798
gut__Flavonifractor_plautii	gut__Bacteroides_caccae	0.0294903	0.08	0.0873247
gut__Ruminococcus_bicirculans	gut__Bacteroides_caccae	-0.0247233	0.07	0.0777726
gut__Ruminococcus_bromii	gut__Bacteroides_caccae	-0.076884	0.05	0.0597795
gut__Ruminococcus_lactaris	gut__Bacteroides_caccae	-0.183364	0.01	0.0189302
gut__Ruthenibacterium_lactatiformans	gut__Bacteroides_caccae	-0.0212034	0.03	0.0405712
gut__Firmicutes_bacterium_CAG_83	gut__Bacteroides_caccae	0.0105629	0.05	0.0597795
gut__Acidaminococcus_intestini	gut__Bacteroides_caccae	0.0384208	0.01	0.0189302
oral__Actinomyces_sp._Z16	gut__Bacteroides_caccae	-0.05383	0.01	0.0189302
oral__Bifidobacterium_dentium	gut__Bacteroides_caccae	-0.0628025	0.01	0.0189302
oral__Prevotella_fusca	gut__Bacteroides_caccae	0.0665246	0	0
oral__Rothia_mucilaginosa	gut__Bacteroides_caccae	-0.0550142	0.01	0.0189302
oral__Prevotella_scopos	gut__Bacteroides_caccae	0.0748184	0	0
oral__Salmonella_enterica	gut__Bacteroides_caccae	-0.163491	0.01	0.0189302
oral__Buchnera_aphidicola	gut__Bacteroides_caccae	-0.162355	0.01	0.0189302
oral__Moraxella_osloensis	gut__Bacteroides_caccae	-0.175479	0	0
oral__Chryseobacterium_haifense	gut__Bacteroides_caccae	0.0115091	0.01	0.0189302
oral__Actinomyces_sp._oral_taxon_848	gut__Bacteroides_caccae	-0.0612367	0	0
oral__Campylobacter_concisus	gut__Bacteroides_caccae	-0.152213	0.01	0.0189302
oral__Paraprevotella_xylaniphila	gut__Bacteroides_caccae	0.0621782	0	0
oral__Klebsiella_michiganensis	gut__Bacteroides_caccae	-0.165933	0.01	0.0189302
oral__Prevotella_melaninogenica	gut__Bacteroides_caccae	0.105813	0	0
gut__Collinsella_aerofaciens	gut__Bacteroides_fragilis	-0.0501114	0.04	0.0501043
gut__Bacteroides_caccae	gut__Bacteroides_fragilis	0.057189	0.05	0.0597795
gut__Bacteroides_fragilis	gut__Bacteroides_fragilis	0.130783	0.15	0.152449
gut__Bacteroides_ovatus	gut__Bacteroides_fragilis	0.0825266	0.1	0.106798
gut__Bacteroides_stercoris	gut__Bacteroides_fragilis	0.0771695	0	0
gut__Odoribacter_splanchnicus	gut__Bacteroides_fragilis	-0.137707	0.05	0.0597795
gut__Alistipes_finegoldii	gut__Bacteroides_fragilis	-0.0526771	0.03	0.0405712
gut__Parabacteroides_merdae	gut__Bacteroides_fragilis	-0.00241889	0.03	0.0405712
gut__Streptococcus_salivarius	gut__Bacteroides_fragilis	0.0481259	0.01	0.0189302
gut__Eubacterium_eligens	gut__Bacteroides_fragilis	-0.232335	0.01	0.0189302
gut__Eubacterium_sp_CAG_180	gut__Bacteroides_fragilis	-0.133277	0.03	0.0405712
gut__Eubacterium_sp_CAG_38	gut__Bacteroides_fragilis	-0.0820366	0	0
gut__Blautia_obeum	gut__Bacteroides_fragilis	-0.079135	0.04	0.0501043
gut__Blautia_wexlerae	gut__Bacteroides_fragilis	0.0475172	0.03	0.0405712
gut__Coprococcus_comes	gut__Bacteroides_fragilis	-0.097713	0.05	0.0597795
gut__Lachnospira_pectinoschiza	gut__Bacteroides_fragilis	-0.126198	0	0
gut__Roseburia_faecis	gut__Bacteroides_fragilis	-0.153794	0.02	0.0301525
gut__Roseburia_hominis	gut__Bacteroides_fragilis	-0.188904	0.03	0.0405712
gut__Oscillibacter_sp_57_20	gut__Bacteroides_fragilis	-0.157797	0.01	0.0189302
gut__Faecalibacterium_prausnitzii	gut__Bacteroides_fragilis	-0.0959324	0.04	0.0501043
gut__Flavonifractor_plautii	gut__Bacteroides_fragilis	0.212365	0.01	0.0189302
gut__Ruminococcus_bicirculans	gut__Bacteroides_fragilis	-0.130856	0.02	0.0301525
gut__Ruminococcus_bromii	gut__Bacteroides_fragilis	0.0256407	0.02	0.0301525
gut__Ruminococcus_lactaris	gut__Bacteroides_fragilis	-0.118543	0.02	0.0301525
gut__Ruthenibacterium_lactatiformans	gut__Bacteroides_fragilis	0.159195	0.02	0.0301525
gut__Firmicutes_bacterium_CAG_83	gut__Bacteroides_fragilis	-0.00233773	0.04	0.0501043
gut__Acidaminococcus_intestini	gut__Bacteroides_fragilis	0.191092	0.01	0.0189302
oral__Actinomyces_sp._Z16	gut__Bacteroides_fragilis	-0.178357	0	0
oral__Bifidobacterium_dentium	gut__Bacteroides_fragilis	-0.158067	0	0
oral__Prevotella_fusca	gut__Bacteroides_fragilis	0.292411	0	0
oral__Rothia_mucilaginosa	gut__Bacteroides_fragilis	-0.228501	0	0
oral__Prevotella_scopos	gut__Bacteroides_fragilis	0.305898	0	0
oral__Salmonella_enterica	gut__Bacteroides_fragilis	-0.0126776	0.02	0.0301525
oral__Buchnera_aphidicola	gut__Bacteroides_fragilis	-0.0107275	0.02	0.0301525
oral__Moraxella_osloensis	gut__Bacteroides_fragilis	-0.0549045	0	0
oral__Chryseobacterium_haifense	gut__Bacteroides_fragilis	0.105955	0.05	0.0597795
oral__Actinomyces_sp._oral_taxon_848	gut__Bacteroides_fragilis	-0.18813	0	0
oral__Campylobacter_concisus	gut__Bacteroides_fragilis	-0.0536507	0.01	0.0189302
oral__Paraprevotella_xylaniphila	gut__Bacteroides_fragilis	0.204113	0	0
oral__Klebsiella_michiganensis	gut__Bacteroides_fragilis	-0.055547	0.01	0.0189302
oral__Prevotella_melaninogenica	gut__Bacteroides_fragilis	0.315569	0	0
gut__Collinsella_aerofaciens	gut__Bacteroides_ovatus	-0.198337	0	0
gut__Bacteroides_caccae	gut__Bacteroides_ovatus	0.0690618	0.1	0.106798
gut__Bacteroides_fragilis	gut__Bacteroides_ovatus	0.0825266	0.1	0.106798
gut__Bacteroides_ovatus	gut__Bacteroides_ovatus	0.0867639	0.19	0.191137
gut__Bacteroides_stercoris	gut__Bacteroides_ovatus	0.0724093	0	0
gut__Odoribacter_splanchnicus	gut__Bacteroides_ovatus	-0.0608421	0.06	0.0682409
gut__Alistipes_finegoldii	gut__Bacteroides_ovatus	-0.0229663	0.03	0.0405712
gut__Parabacteroides_merdae	gut__Bacteroides_ovatus	0.0263031	0.15	0.152449
gut__Streptococcus_salivarius	gut__Bacteroides_ovatus	-0.00905181	0.08	0.0873247
gut__Eubacterium_eligens	gut__Bacteroides_ovatus	-0.144394	0.01	0.0189302
gut__Eubacterium_sp_CAG_180	gut__Bacteroides_ovatus	-0.131571	0.04	0.0501043
gut__Eubacterium_sp_CAG_38	gut__Bacteroides_ovatus	-0.0553267	0.1	0.106798
gut__Blautia_obeum	gut__Bacteroides_ovatus	-0.121246	0.04	0.0501043
gut__Blautia_wexlerae	gut__Bacteroides_ovatus	-0.0154215	0.16	0.161829
gut__Coprococcus_comes	gut__Bacteroides_ovatus	-0.0726924	0.07	0.0777726
gut__Lachnospira_pectinoschiza	gut__Bacteroides_ovatus	-0.0605552	0	0
gut__Roseburia_faecis	gut__Bacteroides_ovatus	-0.0810359	0.05	0.0597795
gut__Roseburia_hominis	gut__Bacteroides_ovatus	-0.0902092	0.08	0.0873247
gut__Oscillibacter_sp_57_20	gut__Bacteroides_ovatus	-0.0813751	0.02	0.0301525
gut__Faecalibacterium_prausnitzii	gut__Bacteroides_ovatus	-0.0484053	0.08	0.0873247
gut__Flavonifractor_plautii	gut__Bacteroides_ovatus	0.0673398	0.04	0.0501043
gut__Ruminococcus_bicirculans	gut__Bacteroides_ovatus	-0.048386	0.07	0.0777726
gut__Ruminococcus_bromii	gut__Bacteroides_ovatus	-0.0764947	0.05	0.0597795
gut__Ruminococcus_lactaris	gut__Bacteroides_ovatus	-0.213166	0	0
gut__Ruthenibacterium_lactatiformans	gut__Bacteroides_ovatus	0.00491907	0.13	0.134978
gut__Firmicutes_bacterium_CAG_83	gut__Bacteroides_ovatus	0.010712	0.04	0.0501043
gut__Acidaminococcus_intestini	gut__Bacteroides_ovatus	0.0730965	0.01	0.0189302
oral__Actinomyces_sp._Z16	gut__Bacteroides_ovatus	-0.0871285	0.02	0.0301525
oral__Bifidobacterium_dentium	gut__Bacteroides_ovatus	-0.0930977	0.01	0.0189302
oral__Prevotella_fusca	gut__Bacteroides_ovatus	0.119987	0	0
oral__Rothia_mucilaginosa	gut__Bacteroides_ovatus	-0.0969497	0.01	0.0189302
oral__Prevotella_scopos	gut__Bacteroides_ovatus	0.131019	0	0
oral__Salmonella_enterica	gut__Bacteroides_ovatus	-0.174155	0.01	0.0189302
oral__Buchnera_aphidicola	gut__Bacteroides_ovatus	-0.172627	0.01	0.0189302
oral__Moraxella_osloensis	gut__Bacteroides_ovatus	-0.193988	0	0
oral__Chryseobacterium_haifense	gut__Bacteroides_ovatus	0.0302268	0.06	0.0682409
oral__Actinomyces_sp._oral_taxon_848	gut__Bacteroides_ovatus	-0.0965916	0.01	0.0189302
oral__Campylobacter_concisus	gut__Bacteroides_ovatus	-0.169298	0	0
oral__Paraprevotella_xylaniphila	gut__Bacteroides_ovatus	0.100315	0	0
oral__Klebsiella_michiganensis	gut__Bacteroides_ovatus	-0.184055	0.01	0.0189302
oral__Prevotella_melaninogenica	gut__Bacteroides_ovatus	0.165278	0	0
gut__Collinsella_aerofaciens	gut__Bacteroides_stercoris	-0.143542	0.03	0.0405712
gut__Bacteroides_caccae	gut__Bacteroides_stercoris	0.0562873	0.03	0.0405712
gut__Bacteroides_fragilis	gut__Bacteroides_stercoris	0.0771695	0	0
gut__Bacteroides_ovatus	gut__Bacteroides_stercoris	0.0724093	0	0
gut__Bacteroides_stercoris	gut__Bacteroides_stercoris	0.061746	0.16	0.161829
gut__Odoribacter_splanchnicus	gut__Bacteroides_stercoris	-0.0634437	0	0
gut__Alistipes_finegoldii	gut__Bacteroides_stercoris	-0.0240588	0.01	0.0189302
gut__Parabacteroides_merdae	gut__Bacteroides_stercoris	0.017598	0.06	0.0682409
gut__Streptococcus_salivarius	gut__Bacteroides_stercoris	0.00144796	0.02	0.0301525
gut__Eubacterium_eligens	gut__Bacteroides_stercoris	-0.135577	0	0
gut__Eubacterium_sp_CAG_180	gut__Bacteroides_stercoris	-0.111094	0	0
gut__Eubacterium_sp_CAG_38	gut__Bacteroides_stercoris	-0.05084	0.13	0.134978
gut__Blautia_obeum	gut__Bacteroides_stercoris	-0.0954446	0.04	0.0501043
gut__Blautia_wexlerae	gut__Bacteroides_stercoris	-0.00300316	0.14	0.143238
gut__Coprococcus_comes	gut__Bacteroides_stercoris	-0.0651992	0.02	0.0301525
gut__Lachnospira_pectinoschiza	gut__Bacteroides_stercoris	-0.0614214	0	0
gut__Roseburia_faecis	gut__Bacteroides_stercoris	-0.0798014	0.04	0.0501043
gut__Roseburia_hominis	gut__Bacteroides_stercoris	-0.0916435	0	0
gut__Oscillibacter_sp_57_20	gut__Bacteroides_stercoris	-0.0806684	0.01	0.0189302
gut__Faecalibacterium_prausnitzii	gut__Bacteroides_stercoris	-0.0483131	0.02	0.0301525
gut__Flavonifractor_plautii	gut__Bacteroides_stercoris	0.0797317	0.01	0.0189302
gut__Ruminococcus_bicirculans	gut__Bacteroides_stercoris	-0.0538412	0.01	0.0189302
gut__Ruminococcus_bromii	gut__Bacteroides_stercoris	-0.0482261	0.03	0.0405712
gut__Ruminococcus_lactaris	gut__Bacteroides_stercoris	-0.164537	0.02	0.0301525
gut__Ruthenibacterium_lactatiformans	gut__Bacteroides_stercoris	0.0286223	0.01	0.0189302
gut__Firmicutes_bacterium_CAG_83	gut__Bacteroides_stercoris	0.00695221	0.03	0.0405712
gut__Acidaminococcus_intestini	gut__Bacteroides_stercoris	0.0802917	0.02	0.0301525
oral__Actinomyces_sp._Z16	gut__Bacteroides_stercoris	-0.0878638	0	0
oral__Bifidobacterium_dentium	gut__Bacteroides_stercoris	-0.0887253	0	0
oral__Prevotella_fusca	gut__Bacteroides_stercoris	0.128424	0	0
oral__Rothia_mucilaginosa	gut__Bacteroides_stercoris	-0.102534	0	0
oral__Prevotella_scopos	gut__Bacteroides_stercoris	0.138106	0	0
oral__Salmonella_enterica	gut__Bacteroides_stercoris	-0.12107	0.03	0.0405712
oral__Buchnera_aphidicola	gut__Bacteroides_stercoris	-0.119716	0.03	0.0405712
oral__Moraxella_osloensis	gut__Bacteroides_stercoris	-0.141329	0.01	0.0189302
oral__Chryseobacterium_haifense	gut__Bacteroides_stercoris	0.0374759	0.02	0.0301525
oral__Actinomyces_sp._oral_taxon_848	gut__Bacteroides_stercoris	-0.0958838	0	0
oral__Campylobacter_concisus	gut__Bacteroides_stercoris	-0.124251	0.02	0.0301525
oral__Paraprevotella_xylaniphila	gut__Bacteroides_stercoris	0.100966	0	0
oral__Klebsiella_michiganensis	gut__Bacteroides_stercoris	-0.13464	0	0
oral__Prevotella_melaninogenica	gut__Bacteroides_stercoris	0.163061	0	0
gut__Collinsella_aerofaciens	gut__Odoribacter_splanchnicus	-0.0724523	0.05	0.0597795
gut__Bacteroides_caccae	gut__Odoribacter_splanchnicus	-0.0354502	0	0
gut__Bacteroides_fragilis	gut__Odoribacter_splanchnicus	-0.137707	0.05	0.0597795
gut__Bacteroides_ovatus	gut__Odoribacter_splanchnicus	-0.0608421	0.06	0.0682409
gut__Bacteroides_stercoris	gut__Odoribacter_splanchnicus	-0.0634437	0	0
gut__Odoribacter_splanchnicus	gut__Odoribacter_splanchnicus	0.164566	0.04	0.0501043
gut__Alistipes_finegoldii	gut__Odoribacter_splanchnicus	0.0631823	0.03	0.0405712
gut__Parabacteroides_merdae	gut__Odoribacter_splanchnicus	0.023449	0.04	0.0501043
gut__Streptococcus_salivarius	gut__Odoribacter_splanchnicus	-0.0802812	0.04	0.0501043
gut__Eubacterium_eligens	gut__Odoribacter_splanchnicus	0.246298	0.01	0.0189302
gut__Eubacterium_sp_CAG_180	gut__Odoribacter_splanchnicus	0.104678	0.01	0.0189302
gut__Eubacterium_sp_CAG_38	gut__Odoribacter_splanchnicus	0.0837057	0	0
gut__Blautia_obeum	gut__Odoribacter_splanchnicus	0.0297646	0.02	0.0301525
gut__Blautia_wexlerae	gut__Odoribacter_splanchnicus	-0.0841358	0.11	0.116296
gut__Coprococcus_comes	gut__Odoribacter_splanchnicus	0.0945987	0.02	0.0301525
gut__Lachnospira_pectinoschiza	gut__Odoribacter_splanchnicus	0.147208	0	0
gut__Roseburia_faecis	gut__Odoribacter_splanchnicus	0.173961	0.01	0.0189302
gut__Roseburia_hominis	gut__Odoribacter_splanchnicus	0.220681	0.02	0.0301525
gut__Oscillibacter_sp_57_20	gut__Odoribacter_splanchnicus	0.179818	0.02	0.0301525
gut__Faecalibacterium_prausnitzii	gut__Odoribacter_splanchnicus	0.110121	0.05	0.0597795
gut__Flavonifractor_plautii	gut__Odoribacter_splanchnicus	-0.273679	0	0
gut__Ruminococcus_bicirculans	gut__Odoribacter_splanchnicus	0.16346	0.03	0.0405712
gut__Ruminococcus_bromii	gut__Odoribacter_splanchnicus	-0.0966036	0.05	0.0597795
gut__Ruminococcus_lactaris	gut__Odoribacter_splanchnicus	0.020898	0	0
gut__Ruthenibacterium_lactatiformans	gut__Odoribacter_splanchnicus	-0.239378	0	0
gut__Firmicutes_bacterium_CAG_83	gut__Odoribacter_splanchnicus	0.011615	0.04	0.0501043
gut__Acidaminococcus_intestini	gut__Odoribacter_splanchnicus	-0.236874	0.05	0.0597795
oral__Actinomyces_sp._Z16	gut__Odoribacter_splanchnicus	0.206889	0	0
oral__Bifidobacterium_dentium	gut__Odoribacter_splanchnicus	0.171427	0.01	0.0189302
oral__Prevotella_fusca	gut__Odoribacter_splanchnicus	-0.356357	0.01	0.0189302
oral__Rothia_mucilaginosa	gut__Odoribacter_splanchnicus	0.276078	0	0
oral__Prevotella_scopos	gut__Odoribacter_splanchnicus	-0.368665	0.01	0.0189302
oral__Salmonella_enterica	gut__Odoribacter_splanchnicus	-0.111447	0.03	0.0405712
oral__Buchnera_aphidicola	gut__Odoribacter_splanchnicus	-0.113276	0.03	0.0405712
oral__Moraxella_osloensis	gut__Odoribacter_splanchnicus	-0.0618673	0.02	0.0301525
oral__Chryseobacterium_haifense	gut__Odoribacter_splanchnicus	-0.139078	0.03	0.0405712
oral__Actinomyces_sp._oral_taxon_848	gut__Odoribacter_splanchnicus	0.214704	0.01	0.0189302
oral__Campylobacter_concisus	gut__Odoribacter_splanchnicus	-0.0452375	0.02	0.0301525
oral__Paraprevotella_xylaniphila	gut__Odoribacter_splanchnicus	-0.236312	0.01	0.0189302
oral__Klebsiella_michiganensis	gut__Odoribacter_splanchnicus	-0.0534257	0.02	0.0301525
oral__Prevotella_melaninogenica	gut__Odoribacter_splanchnicus	-0.357701	0.01	0.0189302
gut__Collinsella_aerofaciens	gut__Alistipes_finegoldii	-0.0291935	0.05	0.0597795
gut__Bacteroides_caccae	gut__Alistipes_finegoldii	-0.0132684	0	0
gut__Bacteroides_fragilis	gut__Alistipes_finegoldii	-0.0526771	0.03	0.0405712
gut__Bacteroides_ovatus	gut__Alistipes_finegoldii	-0.0229663	0.03	0.0405712
gut__Bacteroides_stercoris	gut__Alistipes_finegoldii	-0.0240588	0.01	0.0189302
gut__Odoribacter_splanchnicus	gut__Alistipes_finegoldii	0.0631823	0.03	0.0405712
gut__Alistipes_finegoldii	gut__Alistipes_finegoldii	0.0242602	0.08	0.0873247
gut__Parabacteroides_merdae	gut__Alistipes_finegoldii	0.00921672	0.06	0.0682409
gut__Streptococcus_salivarius	gut__Alistipes_finegoldii	-0.0310595	0.04	0.0501043
gut__Eubacterium_eligens	gut__Alistipes_finegoldii	0.0942359	0.02	0.0301525
gut__Eubacterium_sp_CAG_180	gut__Alistipes_finegoldii	0.0396215	0.01	0.0189302
gut__Eubacterium_sp_CAG_38	gut__Alistipes_finegoldii	0.0319883	0.01	0.0189302
gut__Blautia_obeum	gut__Alistipes_finegoldii	0.0107535	0.01	0.0189302
gut__Blautia_wexlerae	gut__Alistipes_finegoldii	-0.0325871	0.11	0.116296
gut__Coprococcus_comes	gut__Alistipes_finegoldii	0.036089	0.01	0.0189302
gut__Lachnospira_pectinoschiza	gut__Alistipes_finegoldii	0.0564805	0	0
gut__Roseburia_faecis	gut__Alistipes_finegoldii	0.0666871	0.04	0.0501043
gut__Roseburia_hominis	gut__Alistipes_finegoldii	0.084674	0.02	0.0301525
gut__Oscillibacter_sp_57_20	gut__Alistipes_finegoldii	0.0689471	0.02	0.0301525
gut__Faecalibacterium_prausnitzii	gut__Alistipes_finegoldii	0.0422323	0.01	0.0189302
gut__Flavonifractor_plautii	gut__Alistipes_finegoldii	-0.105282	0.01	0.0189302
gut__Ruminococcus_bicirculans	gut__Alistipes_finegoldii	0.0628314	0.03	0.0405712
gut__Ruminococcus_bromii	gut__Alistipes_finegoldii	-0.0377755	0.06	0.0682409
gut__Ruminococcus_lactaris	gut__Alistipes_finegoldii	0.00676723	0.01	0.0189302
gut__Ruthenibacterium_lactatiformans	gut__Alistipes_finegoldii	-0.0924165	0.01	0.0189302
gut__Firmicutes_bacterium_CAG_83	gut__Alistipes_finegoldii	0.00455115	0	0
gut__Acidaminococcus_intestini	gut__Alistipes_finegoldii	-0.0910323	0	0
oral__Actinomyces_sp._Z16	gut__Alistipes_finegoldii	0.0793667	0.01	0.0189302
oral__Bifidobacterium_dentium	gut__Alistipes_finegoldii	0.0656348	0	0
oral__Prevotella_fusca	gut__Alistipes_finegoldii	-0.13689	0.02	0.0301525
oral__Rothia_mucilaginosa	gut__Alistipes_finegoldii	0.106027	0.02	0.0301525
oral__Prevotella_scopos	gut__Alistipes_finegoldii	-0.141575	0.02	0.0301525
oral__Salmonella_enterica	gut__Alistipes_finegoldii	-0.044105	0.04	0.0501043
oral__Buchnera_aphidicola	gut__Alistipes_finegoldii	-0.0448022	0.04	0.0501043
oral__Moraxella_osloensis	gut__Alistipes_finegoldii	-0.025079	0.05	0.0597795
oral__Chryseobacterium_haifense	gut__Alistipes_finegoldii	-0.0535263	0.01	0.0189302
oral__Actinomyces_sp._oral_taxon_848	gut__Alistipes_finegoldii	0.082327	0	0
oral__Campylobacter_concisus	gut__Alistipes_finegoldii	-0.0185057	0.04	0.0501043
oral__Paraprevotella_xylaniphila	gut__Alistipes_finegoldii	-0.0906492	0.01	0.0189302
oral__Klebsiella_michiganensis	gut__Alistipes_finegoldii	-0.0217582	0.04	0.0501043
oral__Prevotella_melaninogenica	gut__Alistipes_finegoldii	-0.137131	0.01	0.0189302
gut__Collinsella_aerofaciens	gut__Parabacteroides_merdae	-0.132826	0	0
gut__Bacteroides_caccae	gut__Parabacteroides_merdae	0.025397	0.13	0.134978
gut__Bacteroides_fragilis	gut__Parabacteroides_merdae	-0.00241889	0.03	0.0405712
gut__Bacteroides_ovatus	gut__Parabacteroides_merdae	0.0263031	0.15	0.152449
gut__Bacteroides_stercoris	gut__Parabacteroides_merdae	0.017598	0.06	0.0682409
gut__Odoribacter_splanchnicus	gut__Parabacteroides_merdae	0.023449	0.04	0.0501043
gut__Alistipes_finegoldii	gut__Parabacteroides_merdae	0.00921672	0.06	0.0682409
gut__Parabacteroides_merdae	gut__Parabacteroides_merdae	0.0223717	0.35	0.350417
gut__Streptococcus_salivarius	gut__Parabacteroides_merdae	-0.0325159	0.05	0.0597795
gut__Eubacterium_eligens	gut__Parabacteroides_merdae	0.00607305	0.06	0.0682409
gut__Eubacterium_sp_CAG_180	gut__Parabacteroides_merdae	-0.03562	0.03	0.0405712
gut__Eubacterium_sp_CAG_38	gut__Parabacteroides_merdae	-0.00133896	0.23	0.230686
gut__Blautia_obeum	gut__Parabacteroides_merdae	-0.0557473	0.05	0.0597795
gut__Blautia_wexlerae	gut__Parabacteroides_merdae	-0.0373067	0.14	0.143238
gut__Coprococcus_comes	gut__Parabacteroides_merdae	-0.00704495	0.1	0.106798
gut__Lachnospira_pectinoschiza	gut__Parabacteroides_merdae	0.0176397	0.07	0.0777726
gut__Roseburia_faecis	gut__Parabacteroides_merdae	0.0156893	0.07	0.0777726
gut__Roseburia_hominis	gut__Parabacteroides_merdae	0.0267539	0.06	0.0682409
gut__Oscillibacter_sp_57_20	gut__Parabacteroides_merdae	0.0175177	0.04	0.0501043
gut__Faecalibacterium_prausnitzii	gut__Parabacteroides_merdae	0.0115057	0.1	0.106798
gut__Flavonifractor_plautii	gut__Parabacteroides_merdae	-0.0574124	0.02	0.0301525
gut__Ruminococcus_bicirculans	gut__Parabacteroides_merdae	0.029847	0.08	0.0873247
gut__Ruminococcus_bromii	gut__Parabacteroides_merdae	-0.0748247	0.01	0.0189302
gut__Ruminococcus_lactaris	gut__Parabacteroides_merdae	-0.108813	0	0
gut__Ruthenibacterium_lactatiformans	gut__Parabacteroides_merdae	-0.0795906	0.02	0.0301525
gut__Firmicutes_bacterium_CAG_83	gut__Parabacteroides_merdae	0.00982072	0.04	0.0501043
gut__Acidaminococcus_intestini	gut__Parabacteroides_merdae	-0.0416309	0.01	0.0189302
oral__Actinomyces_sp._Z16	gut__Parabacteroides_merdae	0.0236906	0.02	0.0301525
oral__Bifidobacterium_dentium	gut__Parabacteroides_merdae	0.00825511	0.05	0.0597795
oral__Prevotella_fusca	gut__Parabacteroides_merdae	-0.0571782	0.02	0.0301525
oral__Rothia_mucilaginosa	gut__Parabacteroides_merdae	0.0421245	0	0
oral__Prevotella_scopos	gut__Parabacteroides_merdae	-0.0554052	0.02	0.0301525
oral__Salmonella_enterica	gut__Parabacteroides_merdae	-0.133068	0	0
oral__Buchnera_aphidicola	gut__Parabacteroides_merdae	-0.132865	0	0
oral__Moraxella_osloensis	gut__Parabacteroides_merdae	-0.126821	0	0
oral__Chryseobacterium_haifense	gut__Parabacteroides_merdae	-0.0313491	0	0
oral__Actinomyces_sp._oral_taxon_848	gut__Parabacteroides_merdae	0.0212271	0.02	0.0301525
oral__Campylobacter_concisus	gut__Parabacteroides_merdae	-0.107671	0.01	0.0189302
oral__Paraprevotella_xylaniphila	gut__Parabacteroides_merdae	-0.0266269	0	0
oral__Klebsiella_michiganensis	gut__Parabacteroides_merdae	-0.118515	0	0
oral__Prevotella_melaninogenica	gut__Parabacteroides_merdae	-0.0329951	0.02	0.0301525
gut__Collinsella_aerofaciens	gut__Streptococcus_salivarius	0.171018	0.04	0.0501043
gut__Bacteroides_caccae	gut__Streptococcus_salivarius	-0.0164282	0.08	0.0873247
gut__Bacteroides_fragilis	gut__Streptococcus_salivarius	0.0481259	0.01	0.0189302
gut__Bacteroides_ovatus	gut__Streptococcus_salivarius	-0.00905181	0.08	0.0873247
gut__Bacteroides_stercoris	gut__Streptococcus_salivarius	0.00144796	0.02	0.0301525
gut__Odoribacter_splanchnicus	gut__Streptococcus_salivarius	-0.0802812	0.04	0.0501043
gut__Alistipes_finegoldii	gut__Streptococcus_salivarius	-0.0310595	0.04	0.0501043
gut__Parabacteroides_merdae	gut__Streptococcus_salivarius	-0.0325159	0.05	0.0597795
gut__Streptococcus_salivarius	gut__Streptococcus_salivarius	0.0625069	0.2	0.201077
gut__Eubacterium_eligens	gut__Streptococcus_salivarius	-0.0880107	0.07	0.0777726
gut__Eubacterium_sp_CAG_180	gut__Streptococcus_salivarius	0.00490354	0.02	0.0301525
gut__Eubacterium_sp_CAG_38	gut__Streptococcus_salivarius	-0.0261421	0.14	0.143238
gut__Blautia_obeum	gut__Streptococcus_salivarius	0.0519182	0.05	0.0597795
gut__Blautia_wexlerae	gut__Streptococcus_salivarius	0.0690849	0.09	0.0975435
gut__Coprococcus_comes	gut__Streptococcus_salivarius	-0.0234176	0.03	0.0405712
gut__Lachnospira_pectinoschiza	gut__Streptococcus_salivarius	-0.0681187	0.01	0.0189302
gut__Roseburia_faecis	gut__Streptococcus_salivarius	-0.0747877	0.04	0.0501043
gut__Roseburia_hominis	gut__Streptococcus_salivarius	-0.102461	0.02	0.0301525
gut__Oscillibacter_sp_57_20	gut__Streptococcus_salivarius	-0.0787458	0.03	0.0405712
gut__Faecalibacterium_prausnitzii	gut__Streptococcus_salivarius	-0.0490857	0.01	0.0189302
gut__Flavonifractor_plautii	gut__Streptococcus_salivarius	0.153907	0.01	0.0189302
gut__Ruminococcus_bicirculans	gut__Streptococcus_salivarius	-0.0870021	0.05	0.0597795
gut__Ruminococcus_bromii	gut__Streptococcus_salivarius	0.114752	0.13	0.134978
gut__Ruminococcus_lactaris	gut__Streptococcus_salivarius	0.113615	0.03	0.0405712
gut__Ruthenibacterium_lactatiformans	gut__Streptococcus_salivarius	0.167149	0	0
gut__Firmicutes_bacterium_CAG_83	gut__Streptococcus_salivarius	-0.0147099	0.01	0.0189302
gut__Acidaminococcus_intestini	gut__Streptococcus_salivarius	0.124282	0.1	0.106798
oral__Actinomyces_sp._Z16	gut__Streptococcus_salivarius	-0.0945166	0.01	0.0189302
oral__Bifidobacterium_dentium	gut__Streptococcus_salivarius	-0.065718	0	0
oral__Prevotella_fusca	gut__Streptococcus_salivarius	0.180933	0.04	0.0501043
oral__Rothia_mucilaginosa	gut__Streptococcus_salivarius	-0.137767	0.01	0.0189302
oral__Prevotella_scopos	gut__Streptococcus_salivarius	0.183031	0.04	0.0501043
oral__Salmonella_enterica	gut__Streptococcus_salivarius	0.184156	0.03	0.0405712
oral__Buchnera_aphidicola	gut__Streptococcus_salivarius	0.184535	0.03	0.0405712
oral__Moraxella_osloensis	gut__Streptococcus_salivarius	0.160875	0.03	0.0405712
oral__Chryseobacterium_haifense	gut__Streptococcus_salivarius	0.0806191	0.01	0.0189302
oral__Actinomyces_sp._oral_taxon_848	gut__Streptococcus_salivarius	-0.0943675	0	0
oral__Campylobacter_concisus	gut__Streptococcus_salivarius	0.134177	0.01	0.0189302
oral__Paraprevotella_xylaniphila	gut__Streptococcus_salivarius	0.107479	0.03	0.0405712
oral__Klebsiella_michiganensis	gut__Streptococcus_salivarius	0.14889	0.02	0.0301525
oral__Prevotella_melaninogenica	gut__Streptococcus_salivarius	0.154593	0.06	0.0682409
gut__Collinsella_aerofaciens	gut__Eubacterium_eligens	0.0783835	0.02	0.0301525
gut__Bacteroides_caccae	gut__Eubacterium_eligens	-0.0994914	0.02	0.0301525
gut__Bacteroides_fragilis	gut__Eubacterium_eligens	-0.232335	0.01	0.0189302
gut__Bacteroides_ovatus	gut__Eubacterium_eligens	-0.144394	0.01	0.0189302
gut__Bacteroides_stercoris	gut__Eubacterium_eligens	-0.135577	0	0
gut__Odoribacter_splanchnicus	gut__Eubacterium_eligens	0.246298	0.01	0.0189302
gut__Alistipes_finegoldii	gut__Eubacterium_eligens	0.0942359	0.02	0.0301525
gut__Parabacteroides_merdae	gut__Eubacterium_eligens	0.00607305	0.06	0.0682409
gut__Streptococcus_salivarius	gut__Eubacterium_eligens	-0.0880107	0.07	0.0777726
gut__Eubacterium_eligens	gut__Eubacterium_eligens	0.412882	0.05	0.0597795
gut__Eubacterium_sp_CAG_180	gut__Eubacterium_eligens	0.233735	0	0
gut__Eubacterium_sp_CAG_38	gut__Eubacterium_eligens	0.14551	0.01	0.0189302
gut__Blautia_obeum	gut__Eubacterium_eligens	0.136032	0.02	0.0301525
gut__Blautia_wexlerae	gut__Eubacterium_eligens	-0.0873112	0.04	0.0501043
gut__Coprococcus_comes	gut__Eubacterium_eligens	0.172882	0.02	0.0301525
gut__Lachnospira_pectinoschiza	gut__Eubacterium_eligens	0.225407	0.01	0.0189302
gut__Roseburia_faecis	gut__Eubacterium_eligens	0.274234	0	0
gut__Roseburia_hominis	gut__Eubacterium_eligens	0.337436	0.05	0.0597795
gut__Oscillibacter_sp_57_20	gut__Eubacterium_eligens	0.281485	0.06	0.0682409
gut__Faecalibacterium_prausnitzii	gut__Eubacterium_eligens	0.171197	0.03	0.0405712
gut__Flavonifractor_plautii	gut__Eubacterium_eligens	-0.381518	0	0
gut__Ruminococcus_bicirculans	gut__Eubacterium_eligens	0.234645	0.07	0.0777726
gut__Ruminococcus_bromii	gut__Eubacterium_eligens	-0.0514643	0.09	0.0975435
gut__Ruminococcus_lactaris	gut__Eubacterium_eligens	0.201761	0.03	0.0405712
gut__Ruthenibacterium_lactatiformans	gut__Eubacterium_eligens	-0.288905	0	0
gut__Firmicutes_bacterium_CAG_83	gut__Eubacterium_eligens	0.00493067	0.01	0.0189302
gut__Acidaminococcus_intestini	gut__Eubacterium_eligens	-0.342503	0.01	0.0189302
oral__Actinomyces_sp._Z16	gut__Eubacterium_eligens	0.31847	0.01	0.0189302
oral__Bifidobacterium_dentium	gut__Eubacterium_eligens	0.281229	0.02	0.0301525
oral__Prevotella_fusca	gut__Eubacterium_eligens	-0.523583	0.01	0.0189302
oral__Rothia_mucilaginosa	gut__Eubacterium_eligens	0.408944	0	0
oral__Prevotella_scopos	gut__Eubacterium_eligens	-0.547381	0.01	0.0189302
oral__Salmonella_enterica	gut__Eubacterium_eligens	0.0119186	0.05	0.0597795
oral__Buchnera_aphidicola	gut__Eubacterium_eligens	0.00847317	0.04	0.0501043
oral__Moraxella_osloensis	gut__Eubacterium_eligens	0.0873688	0.02	0.0301525
oral__Chryseobacterium_haifense	gut__Eubacterium_eligens	-0.190565	0	0
oral__Actinomyces_sp._oral_taxon_848	gut__Eubacterium_eligens	0.335622	0.02	0.0301525
oral__Campylobacter_concisus	gut__Eubacterium_eligens	0.0866667	0.02	0.0301525
oral__Paraprevotella_xylaniphila	gut__Eubacterium_eligens	-0.364423	0.01	0.0189302
oral__Klebsiella_michiganensis	gut__Eubacterium_eligens	0.0891701	0.04	0.0501043
oral__Prevotella_melaninogenica	gut__Eubacterium_eligens	-0.562765	0.01	0.0189302
gut__Collinsella_aerofaciens	gut__Eubacterium_sp_CAG_180	0.27922	0	0
gut__Bacteroides_caccae	gut__Eubacterium_sp_CAG_180	-0.103405	0	0
gut__Bacteroides_fragilis	gut__Eubacterium_sp_CAG_180	-0.133277	0.03	0.0405712
gut__Bacteroides_ovatus	gut__Eubacterium_sp_CAG_180	-0.131571	0.04	0.0501043
gut__Bacteroides_stercoris	gut__Eubacterium_sp_CAG_180	-0.111094	0	0
gut__Odoribacter_splanchnicus	gut__Eubacterium_sp_CAG_180	0.104678	0.01	0.0189302
gut__Alistipes_finegoldii	gut__Eubacterium_sp_CAG_180	0.0396215	0.01	0.0189302
gut__Parabacteroides_merdae	gut__Eubacterium_sp_CAG_180	-0.03562	0.03	0.0405712
gut__Streptococcus_salivarius	gut__Eubacterium_sp_CAG_180	0.00490354	0.02	0.0301525
gut__Eubacterium_eligens	gut__Eubacterium_sp_CAG_180	0.233735	0	0
gut__Eubacterium_sp_CAG_180	gut__Eubacterium_sp_CAG_180	0.200783	0	0
gut__Eubacterium_sp_CAG_38	gut__Eubacterium_sp_CAG_180	0.0884727	0.01	0.0189302
gut__Blautia_obeum	gut__Eubacterium_sp_CAG_180	0.178233	0	0
gut__Blautia_wexlerae	gut__Eubacterium_sp_CAG_180	0.0137152	0.04	0.0501043
gut__Coprococcus_comes	gut__Eubacterium_sp_CAG_180	0.114676	0.01	0.0189302
gut__Lachnospira_pectinoschiza	gut__Eubacterium_sp_CAG_180	0.102496	0	0
gut__Roseburia_faecis	gut__Eubacterium_sp_CAG_180	0.134815	0	0
gut__Roseburia_hominis	gut__Eubacterium_sp_CAG_180	0.152829	0	0
gut__Oscillibacter_sp_57_20	gut__Eubacterium_sp_CAG_180	0.135902	0	0
gut__Faecalibacterium_prausnitzii	gut__Eubacterium_sp_CAG_180	0.0811616	0.01	0.0189302
gut__Flavonifractor_plautii	gut__Eubacterium_sp_CAG_180	-0.12518	0	0
gut__Ruminococcus_bicirculans	gut__Eubacterium_sp_CAG_180	0.0865661	0	0
gut__Ruminococcus_bromii	gut__Eubacterium_sp_CAG_180	0.100697	0.01	0.0189302
gut__Ruminococcus_lactaris	gut__Eubacterium_sp_CAG_180	0.310155	0.01	0.0189302
gut__Ruthenibacterium_lactatiformans	gut__Eubacterium_sp_CAG_180	-0.0314881	0.03	0.0405712
gut__Firmicutes_bacterium_CAG_83	gut__Eubacterium_sp_CAG_180	-0.014296	0.02	0.0301525
gut__Acidaminococcus_intestini	gut__Eubacterium_sp_CAG_180	-0.12975	0.01	0.0189302
oral__Actinomyces_sp._Z16	gut__Eubacterium_sp_CAG_180	0.146973	0	0
oral__Bifidobacterium_dentium	gut__Eubacterium_sp_CAG_180	0.151986	0	0
oral__Prevotella_fusca	gut__Eubacterium_sp_CAG_180	-0.209677	0	0
oral__Rothia_mucilaginosa	gut__Eubacterium_sp_CAG_180	0.168211	0	0
oral__Prevotella_scopos	gut__Eubacterium_sp_CAG_180	-0.226871	0	0
oral__Salmonella_enterica	gut__Eubacterium_sp_CAG_180	0.240305	0	0
oral__Buchnera_aphidicola	gut__Eubacterium_sp_CAG_180	0.23791	0	0
oral__Moraxella_osloensis	gut__Eubacterium_sp_CAG_180	0.274014	0	0
oral__Chryseobacterium_haifense	gut__Eubacterium_sp_CAG_180	-0.0578426	0.02	0.0301525
oral__Actinomyces_sp._oral_taxon_848	gut__Eubacterium_sp_CAG_180	0.161443	0	0
oral__Campylobacter_concisus	gut__Eubacterium_sp_CAG_180	0.24003	0.01	0.0189302
oral__Paraprevotella_xylaniphila	gut__Eubacterium_sp_CAG_180	-0.169024	0	0
oral__Klebsiella_michiganensis	gut__Eubacterium_sp_CAG_180	0.26052	0	0
oral__Prevotella_melaninogenica	gut__Eubacterium_sp_CAG_180	-0.275258	0	0
gut__Collinsella_aerofaciens	gut__Eubacterium_sp_CAG_38	0.0485442	0.03	0.0405712
gut__Bacteroides_caccae	gut__Eubacterium_sp_CAG_38	-0.0392573	0.11	0.116296
gut__Bacteroides_fragilis	gut__Eubacterium_sp_CAG_38	-0.0820366	0	0
gut__Bacteroides_ovatus	gut__Eubacterium_sp_CAG_38	-0.0553267	0.1	0.106798
gut__Bacteroides_stercoris	gut__Eubacterium_sp_CAG_38	-0.05084	0.13	0.134978
gut__Odoribacter_splanchnicus	gut__Eubacterium_sp_CAG_38	0.0837057	0	0
gut__Alistipes_finegoldii	gut__Eubacterium_sp_CAG_38	0.0319883	0.01	0.0189302
gut__Parabacteroides_merdae	gut__Eubacterium_sp_CAG_38	-0.00133896	0.23	0.230686
gut__Streptococcus_salivarius	gut__Eubacterium_sp_CAG_38	-0.0261421	0.14	0.143238
gut__Eubacterium_eligens	gut__Eubacterium_sp_CAG_38	0.14551	0.01	0.0189302
gut__Eubacterium_sp_CAG_180	gut__Eubacterium_sp_CAG_38	0.0884727	0.01	0.0189302
gut__Eubacterium_sp_CAG_38	gut__Eubacterium_sp_CAG_38	0.0518245	0.52	0.52
gut__Blautia_obeum	gut__Eubacterium_sp_CAG_38	0.056958	0.03	0.0405712
gut__Blautia_wexlerae	gut__Eubacterium_sp_CAG_38	-0.0251459	0.13	0.134978
gut__Coprococcus_comes	gut__Eubacterium_sp_CAG_38	0.0624249	0.04	0.0501043
gut__Lachnospira_pectinoschiza	gut__Eubacterium_sp_CAG_38	0.0772021	0.01	0.0189302
gut__Roseburia_faecis	gut__Eubacterium_sp_CAG_38	0.094827	0	0
gut__Roseburia_hominis	gut__Eubacterium_sp_CAG_38	0.115518	0	0
gut__Oscillibacter_sp_57_20	gut__Eubacterium_sp_CAG_38	0.0971135	0	0
gut__Faecalibacterium_prausnitzii	gut__Eubacterium_sp_CAG_38	0.0589306	0	0
gut__Flavonifractor_plautii	gut__Eubacterium_sp_CAG_38	-0.126368	0	0
gut__Ruminococcus_bicirculans	gut__Eubacterium_sp_CAG_38	0.0785732	0	0
gut__Ruminococcus_bromii	gut__Eubacterium_sp_CAG_38	-0.00657206	0.24	0.240429
gut__Ruminococcus_lactaris	gut__Eubacterium_sp_CAG_38	0.0885594	0.03	0.0405712
gut__Ruthenibacterium_lactatiformans	gut__Eubacterium_sp_CAG_38	-0.0900533	0.04	0.0501043
gut__Firmicutes_bacterium_CAG_83	gut__Eubacterium_sp_CAG_38	0.000215568	0.01	0.0189302
gut__Acidaminococcus_intestini	gut__Eubacterium_sp_CAG_38	-0.114992	0	0
oral__Actinomyces_sp._Z16	gut__Eubacterium_sp_CAG_38	0.109269	0	0
oral__Bifidobacterium_dentium	gut__Eubacterium_sp_CAG_38	0.0984689	0	0
oral__Prevotella_fusca	gut__Eubacterium_sp_CAG_38	-0.176798	0	0
oral__Rothia_mucilaginosa	gut__Eubacterium_sp_CAG_38	0.138484	0	0
oral__Prevotella_scopos	gut__Eubacterium_sp_CAG_38	-0.185517	0.01	0.0189302
oral__Salmonella_enterica	gut__Eubacterium_sp_CAG_38	0.0250055	0.03	0.0405712
oral__Buchnera_aphidicola	gut__Eubacterium_sp_CAG_38	0.0237516	0.04	0.0501043
oral__Moraxella_osloensis	gut__Eubacterium_sp_CAG_38	0.0507939	0.01	0.0189302
oral__Chryseobacterium_haifense	gut__Eubacterium_sp_CAG_38	-0.0627026	0.02	0.0301525
oral__Actinomyces_sp._oral_taxon_848	gut__Eubacterium_sp_CAG_38	0.115738	0	0
oral__Campylobacter_concisus	gut__Eubacterium_sp_CAG_38	0.0475547	0.03	0.0405712
oral__Paraprevotella_xylaniphila	gut__Eubacterium_sp_CAG_38	-0.125111	0	0
oral__Klebsiella_michiganensis	gut__Eubacterium_sp_CAG_38	0.0501359	0.01	0.0189302
oral__Prevotella_melaninogenica	gut__Eubacterium_sp_CAG_38	-0.194473	0	0
gut__Collinsella_aerofaciens	gut__Blautia_obeum	0.373051	0.02	0.0301525
gut__Bacteroides_caccae	gut__Blautia_obeum	-0.102392	0.06	0.0682409
gut__Bacteroides_fragilis	gut__Blautia_obeum	-0.079135	0.04	0.0501043
gut__Bacteroides_ovatus	gut__Blautia_obeum	-0.121246	0.04	0.0501043
gut__Bacteroides_stercoris	gut__Blautia_obeum	-0.0954446	0.04	0.0501043
gut__Odoribacter_splanchnicus	gut__Blautia_obeum	0.0297646	0.02	0.0301525
gut__Alistipes_finegoldii	gut__Blautia_obeum	0.0107535	0.01	0.0189302
gut__Parabacteroides_merdae	gut__Blautia_obeum	-0.0557473	0.05	0.0597795
gut__Streptococcus_salivarius	gut__Blautia_obeum	0.0519182	0.05	0.0597795
gut__Eubacterium_eligens	gut__Blautia_obeum	0.136032	0.02	0.0301525
gut__Eubacterium_sp_CAG_180	gut__Blautia_obeum	0.178233	0	0
gut__Eubacterium_sp_CAG_38	gut__Blautia_obeum	0.056958	0.03	0.0405712
gut__Blautia_obeum	gut__Blautia_obeum	0.194482	0.1	0.106798
gut__Blautia_wexlerae	gut__Blautia_obeum	0.0645914	0.14	0.143238
gut__Coprococcus_comes	gut__Blautia_obeum	0.0818076	0.02	0.0301525
gut__Lachnospira_pectinoschiza	gut__Blautia_obeum	0.0371409	0	0
gut__Roseburia_faecis	gut__Blautia_obeum	0.0601443	0.1	0.106798
gut__Roseburia_hominis	gut__Blautia_obeum	0.0547009	0	0
gut__Oscillibacter_sp_57_20	gut__Blautia_obeum	0.058071	0	0
gut__Faecalibacterium_prausnitzii	gut__Blautia_obeum	0.0331113	0.05	0.0597795
gut__Flavonifractor_plautii	gut__Blautia_obeum	0.00855121	0.09	0.0975435
gut__Ruminococcus_bicirculans	gut__Blautia_obeum	0.00889994	0.01	0.0189302
gut__Ruminococcus_bromii	gut__Blautia_obeum	0.175002	0.05	0.0597795
gut__Ruminococcus_lactaris	gut__Blautia_obeum	0.35617	0.02	0.0301525
gut__Ruthenibacterium_lactatiformans	gut__Blautia_obeum	0.100073	0.1	0.106798
gut__Firmicutes_bacterium_CAG_83	gut__Blautia_obeum	-0.0236395	0.03	0.0405712
gut__Acidaminococcus_intestini	gut__Blautia_obeum	-0.0180071	0.03	0.0405712
oral__Actinomyces_sp._Z16	gut__Blautia_obeum	0.0556683	0	0
oral__Bifidobacterium_dentium	gut__Blautia_obeum	0.0819823	0	0
oral__Prevotella_fusca	gut__Blautia_obeum	-0.0442771	0	0
oral__Rothia_mucilaginosa	gut__Blautia_obeum	0.0411512	0	0
oral__Prevotella_scopos	gut__Blautia_obeum	-0.0576201	0	0
oral__Salmonella_enterica	gut__Blautia_obeum	0.349247	0.03	0.0405712
oral__Buchnera_aphidicola	gut__Blautia_obeum	0.347455	0.03	0.0405712
oral__Moraxella_osloensis	gut__Blautia_obeum	0.360793	0.02	0.0301525
oral__Chryseobacterium_haifense	gut__Blautia_obeum	0.0111964	0	0
oral__Actinomyces_sp._oral_taxon_848	gut__Blautia_obeum	0.0683577	0	0
oral__Campylobacter_concisus	gut__Blautia_obeum	0.310904	0.02	0.0301525
oral__Paraprevotella_xylaniphila	gut__Blautia_obeum	-0.0649501	0	0
oral__Klebsiella_michiganensis	gut__Blautia_obeum	0.339928	0.02	0.0301525
oral__Prevotella_melaninogenica	gut__Blautia_obeum	-0.121354	0	0
gut__Collinsella_aerofaciens	gut__Blautia_wexlerae	0.200019	0.18	0.181186
gut__Bacteroides_caccae	gut__Blautia_wexlerae	-0.0223842	0.15	0.152449
gut__Bacteroides_fragilis	gut__Blautia_wexlerae	0.0475172	0.03	0.0405712
gut__Bacteroides_ovatus	gut__Blautia_wexlerae	-0.0154215	0.16	0.161829
gut__Bacteroides_stercoris	gut__Blautia_wexlerae	-0.00300316	0.14	0.143238
gut__Odoribacter_splanchnicus	gut__Blautia_wexlerae	-0.0841358	0.11	0.116296
gut__Alistipes_finegoldii	gut__Blautia_wexlerae	-0.0325871	0.11	0.116296
gut__Parabacteroides_merdae	gut__Blautia_wexlerae	-0.0373067	0.14	0.143238
gut__Streptococcus_salivarius	gut__Blautia_wexlerae	0.0690849	0.09	0.0975435
gut__Eubacterium_eligens	gut__Blautia_wexlerae	-0.0873112	0.04	0.0501043
gut__Eubacterium_sp_CAG_180	gut__Blautia_wexlerae	0.0137152	0.04	0.0501043
gut__Eubacterium_sp_CAG_38	gut__Blautia_wexlerae	-0.0251459	0.13	0.134978
gut__Blautia_obeum	gut__Blautia_wexlerae	0.0645914	0.14	0.143238
gut__Blautia_wexlerae	gut__Blautia_wexlerae	0.0766986	0.37	0.37022
gut__Coprococcus_comes	gut__Blautia_wexlerae	-0.0210589	0.05	0.0597795
gut__Lachnospira_pectinoschiza	gut__Blautia_wexlerae	-0.0708233	0.05	0.0597795
gut__Roseburia_faecis	gut__Blautia_wexlerae	-0.0768345	0.02	0.0301525
gut__Roseburia_hominis	gut__Blautia_wexlerae	-0.106584	0.03	0.0405712
gut__Oscillibacter_sp_57_20	gut__Blautia_wexlerae	-0.0811513	0.02	0.0301525
gut__Faecalibacterium_prausnitzii	gut__Blautia_wexlerae	-0.0507322	0	0
gut__Flavonifractor_plautii	gut__Blautia_wexlerae	0.164421	0.02	0.0301525
gut__Ruminococcus_bicirculans	gut__Blautia_wexlerae	-0.0922919	0.07	0.0777726
gut__Ruminococcus_bromii	gut__Blautia_wexlerae	0.130623	0.04	0.0501043
gut__Ruminococcus_lactaris	gut__Blautia_wexlerae	0.138042	0.08	0.0873247
gut__Ruthenibacterium_lactatiformans	gut__Blautia_wexlerae	0.182893	0.04	0.0501043
gut__Firmicutes_bacterium_CAG_83	gut__Blautia_wexlerae	-0.016802	0.03	0.0405712
gut__Acidaminococcus_intestini	gut__Blautia_wexlerae	0.131586	0	0
oral__Actinomyces_sp._Z16	gut__Blautia_wexlerae	-0.0980723	0	0
oral__Bifidobacterium_dentium	gut__Blautia_wexlerae	-0.066129	0.02	0.0301525
oral__Prevotella_fusca	gut__Blautia_wexlerae	0.190707	0	0
oral__Rothia_mucilaginosa	gut__Blautia_wexlerae	-0.144854	0.02	0.0301525
oral__Prevotella_scopos	gut__Blautia_wexlerae	0.192307	0	0
oral__Salmonella_enterica	gut__Blautia_wexlerae	0.212885	0.06	0.0682409
oral__Buchnera_aphidicola	gut__Blautia_wexlerae	0.213204	0.06	0.0682409
oral__Moraxella_osloensis	gut__Blautia_wexlerae	0.188625	0.06	0.0682409
oral__Chryseobacterium_haifense	gut__Blautia_wexlerae	0.086447	0	0
oral__Actinomyces_sp._oral_taxon_848	gut__Blautia_wexlerae	-0.0973089	0.01	0.0189302
oral__Campylobacter_concisus	gut__Blautia_wexlerae	0.157798	0.03	0.0405712
oral__Paraprevotella_xylaniphila	gut__Blautia_wexlerae	0.111444	0	0
oral__Klebsiella_michiganensis	gut__Blautia_wexlerae	0.174859	0.03	0.0405712
oral__Prevotella_melaninogenica	gut__Blautia_wexlerae	0.158966	0	0
gut__Collinsella_aerofaciens	gut__Coprococcus_comes	0.0904703	0.02	0.0301525
gut__Bacteroides_caccae	gut__Coprococcus_comes	-0.0532167	0.07	0.0777726
gut__Bacteroides_fragilis	gut__Coprococcus_comes	-0.097713	0.05	0.0597795
gut__Bacteroides_ovatus	gut__Coprococcus_comes	-0.0726924	0.07	0.0777726
gut__Bacteroides_stercoris	gut__Coprococcus_comes	-0.0651992	0.02	0.0301525
gut__Odoribacter_splanchnicus	gut__Coprococcus_comes	0.0945987	0.02	0.0301525
gut__Alistipes_finegoldii	gut__Coprococcus_comes	0.036089	0.01	0.0189302
gut__Parabacteroides_merdae	gut__Coprococcus_comes	-0.00704495	0.1	0.106798
gut__Streptococcus_salivarius	gut__Coprococcus_comes	-0.0234176	0.03	0.0405712
gut__Eubacterium_eligens	gut__Coprococcus_comes	0.172882	0.02	0.0301525
gut__Eubacterium_sp_CAG_180	gut__Coprococcus_comes	0.114676	0.01	0.0189302
gut__Eubacterium_sp_CAG_38	gut__Coprococcus_comes	0.0624249	0.04	0.0501043
gut__Blautia_obeum	gut__Coprococcus_comes	0.0818076	0.02	0.0301525
gut__Blautia_wexlerae	gut__Coprococcus_comes	-0.0210589	0.05	0.0597795
gut__Coprococcus_comes	gut__Coprococcus_comes	0.0765146	0.08	0.0873247
gut__Lachnospira_pectinoschiza	gut__Coprococcus_comes	0.0882186	0	0
gut__Roseburia_faecis	gut__Coprococcus_comes	0.109812	0	0
gut__Roseburia_hominis	gut__Coprococcus_comes	0.131915	0.01	0.0189302
gut__Oscillibacter_sp_57_20	gut__Coprococcus_comes	0.112107	0.01	0.0189302
gut__Faecalibacterium_prausnitzii	gut__Coprococcus_comes	0.0678162	0.03	0.0405712
gut__Flavonifractor_plautii	gut__Coprococcus_comes	-0.13746	0.02	0.0301525
gut__Ruminococcus_bicirculans	gut__Coprococcus_comes	0.0868928	0.01	0.0189302
gut__Ruminococcus_bromii	gut__Coprococcus_comes	0.0103214	0.04	0.0501043
gut__Ruminococcus_lactaris	gut__Coprococcus_comes	0.132579	0.02	0.0301525
gut__Ruthenibacterium_lactatiformans	gut__Coprococcus_comes	-0.0885519	0.04	0.0501043
gut__Firmicutes_bacterium_CAG_83	gut__Coprococcus_comes	-0.00212998	0.04	0.0501043
gut__Acidaminococcus_intestini	gut__Coprococcus_comes	-0.127667	0.03	0.0405712
oral__Actinomyces_sp._Z16	gut__Coprococcus_comes	0.125171	0	0
oral__Bifidobacterium_dentium	gut__Coprococcus_comes	0.115984	0	0
oral__Prevotella_fusca	gut__Coprococcus_comes	-0.197945	0	0
oral__Rothia_mucilaginosa	gut__Coprococcus_comes	0.155695	0.01	0.0189302
oral__Prevotella_scopos	gut__Coprococcus_comes	-0.208823	0	0
oral__Salmonella_enterica	gut__Coprococcus_comes	0.0623237	0.01	0.0189302
oral__Buchnera_aphidicola	gut__Coprococcus_comes	0.0607719	0.01	0.0189302
oral__Moraxella_osloensis	gut__Coprococcus_comes	0.0917058	0.01	0.0189302
oral__Chryseobacterium_haifense	gut__Coprococcus_comes	-0.0675103	0.05	0.0597795
oral__Actinomyces_sp._oral_taxon_848	gut__Coprococcus_comes	0.133522	0	0
oral__Campylobacter_concisus	gut__Coprococcus_comes	0.0831672	0.02	0.0301525
oral__Paraprevotella_xylaniphila	gut__Coprococcus_comes	-0.14344	0	0
oral__Klebsiella_michiganensis	gut__Coprococcus_comes	0.0888973	0.01	0.0189302
oral__Prevotella_melaninogenica	gut__Coprococcus_comes	-0.225005	0	0
gut__Collinsella_aerofaciens	gut__Lachnospira_pectinoschiza	-0.0433361	0.06	0.0682409
gut__Bacteroides_caccae	gut__Lachnospira_pectinoschiza	-0.0370485	0.03	0.0405712
gut__Bacteroides_fragilis	gut__Lachnospira_pectinoschiza	-0.126198	0	0
gut__Bacteroides_ovatus	gut__Lachnospira_pectinoschiza	-0.0605552	0	0
gut__Bacteroides_stercoris	gut__Lachnospira_pectinoschiza	-0.0614214	0	0
gut__Odoribacter_splanchnicus	gut__Lachnospira_pectinoschiza	0.147208	0	0
gut__Alistipes_finegoldii	gut__Lachnospira_pectinoschiza	0.0564805	0	0
gut__Parabacteroides_merdae	gut__Lachnospira_pectinoschiza	0.0176397	0.07	0.0777726
gut__Streptococcus_salivarius	gut__Lachnospira_pectinoschiza	-0.0681187	0.01	0.0189302
gut__Eubacterium_eligens	gut__Lachnospira_pectinoschiza	0.225407	0.01	0.0189302
gut__Eubacterium_sp_CAG_180	gut__Lachnospira_pectinoschiza	0.102496	0	0
gut__Eubacterium_sp_CAG_38	gut__Lachnospira_pectinoschiza	0.0772021	0.01	0.0189302
gut__Blautia_obeum	gut__Lachnospira_pectinoschiza	0.0371409	0	0
gut__Blautia_wexlerae	gut__Lachnospira_pectinoschiza	-0.0708233	0.05	0.0597795
gut__Coprococcus_comes	gut__Lachnospira_pectinoschiza	0.0882186	0	0
gut__Lachnospira_pectinoschiza	gut__Lachnospira_pectinoschiza	0.132266	0.01	0.0189302
gut__Roseburia_faecis	gut__Lachnospira_pectinoschiza	0.157207	0.02	0.0301525
gut__Roseburia_hominis	gut__Lachnospira_pectinoschiza	0.198226	0	0
gut__Oscillibacter_sp_57_20	gut__Lachnospira_pectinoschiza	0.162272	0	0
gut__Faecalibacterium_prausnitzii	gut__Lachnospira_pectinoschiza	0.0992399	0	0
gut__Flavonifractor_plautii	gut__Lachnospira_pectinoschiza	-0.241584	0	0
gut__Ruminococcus_bicirculans	gut__Lachnospira_pectinoschiza	0.145069	0	0
gut__Ruminococcus_bromii	gut__Lachnospira_pectinoschiza	-0.0757107	0.03	0.0405712
gut__Ruminococcus_lactaris	gut__Lachnospira_pectinoschiza	0.0382902	0	0
gut__Ruthenibacterium_lactatiformans	gut__Lachnospira_pectinoschiza	-0.206156	0	0
gut__Firmicutes_bacterium_CAG_83	gut__Lachnospira_pectinoschiza	0.00895847	0.01	0.0189302
gut__Acidaminococcus_intestini	gut__Lachnospira_pectinoschiza	-0.210508	0	0
oral__Actinomyces_sp._Z16	gut__Lachnospira_pectinoschiza	0.186082	0	0
oral__Bifidobacterium_dentium	gut__Lachnospira_pectinoschiza	0.15618	0	0
oral__Prevotella_fusca	gut__Lachnospira_pectinoschiza	-0.317648	0	0
oral__Rothia_mucilaginosa	gut__Lachnospira_pectinoschiza	0.24647	0	0
oral__Prevotella_scopos	gut__Lachnospira_pectinoschiza	-0.329275	0	0
oral__Salmonella_enterica	gut__Lachnospira_pectinoschiza	-0.0791489	0.06	0.0682409
oral__Buchnera_aphidicola	gut__Lachnospira_pectinoschiza	-0.0808668	0.05	0.0597795
oral__Moraxella_osloensis	gut__Lachnospira_pectinoschiza	-0.0346557	0.06	0.0682409
oral__Chryseobacterium_haifense	gut__Lachnospira_pectinoschiza	-0.122387	0.01	0.0189302
oral__Actinomyces_sp._oral_taxon_848	gut__Lachnospira_pectinoschiza	0.1937	0	0
oral__Campylobacter_concisus	gut__Lachnospira_pectinoschiza	-0.0227216	0.05	0.0597795
oral__Paraprevotella_xylaniphila	gut__Lachnospira_pectinoschiza	-0.212622	0	0
oral__Klebsiella_michiganensis	gut__Lachnospira_pectinoschiza	-0.0283498	0.04	0.0501043
oral__Prevotella_melaninogenica	gut__Lachnospira_pectinoschiza	-0.323122	0	0
gut__Collinsella_aerofaciens	gut__Roseburia_faecis	-0.0180205	0.08	0.0873247
gut__Bacteroides_caccae	gut__Roseburia_faecis	-0.0520314	0.05	0.0597795
gut__Bacteroides_fragilis	gut__Roseburia_faecis	-0.153794	0.02	0.0301525
gut__Bacteroides_ovatus	gut__Roseburia_faecis	-0.0810359	0.05	0.0597795
gut__Bacteroides_stercoris	gut__Roseburia_faecis	-0.0798014	0.04	0.0501043
gut__Odoribacter_splanchnicus	gut__Roseburia_faecis	0.173961	0.01	0.0189302
gut__Alistipes_finegoldii	gut__Roseburia_faecis	0.0666871	0.04	0.0501043
gut__Parabacteroides_merdae	gut__Roseburia_faecis	0.0156893	0.07	0.0777726
gut__Streptococcus_salivarius	gut__Roseburia_faecis	-0.0747877	0.04	0.0501043
gut__Eubacterium_eligens	gut__Roseburia_faecis	0.274234	0	0
gut__Eubacterium_sp_CAG_180	gut__Roseburia_faecis	0.134815	0	0
gut__Eubacterium_sp_CAG_38	gut__Roseburia_faecis	0.094827	0	0
gut__Blautia_obeum	gut__Roseburia_faecis	0.0601443	0.1	0.106798
gut__Blautia_wexlerae	gut__Roseburia_faecis	-0.0768345	0.02	0.0301525
gut__Coprococcus_comes	gut__Roseburia_faecis	0.109812	0	0
gut__Lachnospira_pectinoschiza	gut__Roseburia_faecis	0.157207	0.02	0.0301525
gut__Roseburia_faecis	gut__Roseburia_faecis	0.188242	0.12	0.126312
gut__Roseburia_hominis	gut__Roseburia_faecis	0.235522	0.01	0.0189302
gut__Oscillibacter_sp_57_20	gut__Roseburia_faecis	0.193959	0	0
gut__Faecalibacterium_prausnitzii	gut__Roseburia_faecis	0.118409	0.04	0.0501043
gut__Flavonifractor_plautii	gut__Roseburia_faecis	-0.280499	0.02	0.0301525
gut__Ruminococcus_bicirculans	gut__Roseburia_faecis	0.169657	0.04	0.0501043
gut__Ruminococcus_bromii	gut__Roseburia_faecis	-0.0729261	0.08	0.0873247
gut__Ruminococcus_lactaris	gut__Roseburia_faecis	0.0755381	0.02	0.0301525
gut__Ruthenibacterium_lactatiformans	gut__Roseburia_faecis	-0.231299	0.03	0.0405712
gut__Firmicutes_bacterium_CAG_83	gut__Roseburia_faecis	0.00837408	0.02	0.0301525
gut__Acidaminococcus_intestini	gut__Roseburia_faecis	-0.24663	0.04	0.0501043
oral__Actinomyces_sp._Z16	gut__Roseburia_faecis	0.221468	0.01	0.0189302
oral__Bifidobacterium_dentium	gut__Roseburia_faecis	0.188945	0.02	0.0301525
oral__Prevotella_fusca	gut__Roseburia_faecis	-0.373642	0.02	0.0301525
oral__Rothia_mucilaginosa	gut__Roseburia_faecis	0.290507	0	0
oral__Prevotella_scopos	gut__Roseburia_faecis	-0.388338	0.01	0.0189302
oral__Salmonella_enterica	gut__Roseburia_faecis	-0.0617815	0.07	0.0777726
oral__Buchnera_aphidicola	gut__Roseburia_faecis	-0.0639372	0.07	0.0777726
oral__Moraxella_osloensis	gut__Roseburia_faecis	-0.00898075	0.07	0.0777726
oral__Chryseobacterium_haifense	gut__Roseburia_faecis	-0.141505	0	0
oral__Actinomyces_sp._oral_taxon_848	gut__Roseburia_faecis	0.23144	0	0
oral__Campylobacter_concisus	gut__Roseburia_faecis	0.000575542	0.01	0.0189302
oral__Paraprevotella_xylaniphila	gut__Roseburia_faecis	-0.253172	0	0
oral__Klebsiella_michiganensis	gut__Roseburia_faecis	-0.00345339	0.06	0.0682409
oral__Prevotella_melaninogenica	gut__Roseburia_faecis	-0.386715	0	0
gut__Collinsella_aerofaciens	gut__Roseburia_hominis	-0.0669615	0.03	0.0405712
gut__Bacteroides_caccae	gut__Roseburia_hominis	-0.0550437	0.1	0.106798
gut__Bacteroides_fragilis	gut__Roseburia_hominis	-0.188904	0.03	0.0405712
gut__Bacteroides_ovatus	gut__Roseburia_hominis	-0.0902092	0.08	0.0873247
gut__Bacteroides_stercoris	gut__Roseburia_hominis	-0.0916435	0	0
gut__Odoribacter_splanchnicus	gut__Roseburia_hominis	0.220681	0.02	0.0301525
gut__Alistipes_finegoldii	gut__Roseburia_hominis	0.084674	0.02	0.0301525
gut__Parabacteroides_merdae	gut__Roseburia_hominis	0.0267539	0.06	0.0682409
gut__Streptococcus_salivarius	gut__Roseburia_hominis	-0.102461	0.02	0.0301525
gut__Eubacterium_eligens	gut__Roseburia_hominis	0.337436	0.05	0.0597795
gut__Eubacterium_sp_CAG_180	gut__Roseburia_hominis	0.152829	0	0
gut__Eubacterium_sp_CAG_38	gut__Roseburia_hominis	0.115518	0	0
gut__Blautia_obeum	gut__Roseburia_hominis	0.0547009	0	0
gut__Blautia_wexlerae	gut__Roseburia_hominis	-0.106584	0.03	0.0405712
gut__Coprococcus_comes	gut__Roseburia_hominis	0.131915	0.01	0.0189302
gut__Lachnospira_pectinoschiza	gut__Roseburia_hominis	0.198226	0	0
gut__Roseburia_faecis	gut__Roseburia_hominis	0.235522	0.01	0.0189302
gut__Roseburia_hominis	gut__Roseburia_hominis	0.297086	0.09	0.0975435
gut__Oscillibacter_sp_57_20	gut__Roseburia_hominis	0.243132	0.07	0.0777726
gut__Faecalibacterium_prausnitzii	gut__Roseburia_hominis	0.148703	0.06	0.0682409
gut__Flavonifractor_plautii	gut__Roseburia_hominis	-0.362461	0	0
gut__Ruminococcus_bicirculans	gut__Roseburia_hominis	0.217582	0.11	0.116296
gut__Ruminococcus_bromii	gut__Roseburia_hominis	-0.114493	0.02	0.0301525
gut__Ruminococcus_lactaris	gut__Roseburia_hominis	0.0555798	0.01	0.0189302
gut__Ruthenibacterium_lactatiformans	gut__Roseburia_hominis	-0.309792	0.01	0.0189302
gut__Firmicutes_bacterium_CAG_83	gut__Roseburia_hominis	0.0135628	0.02	0.0301525
gut__Acidaminococcus_intestini	gut__Roseburia_hominis	-0.315703	0.01	0.0189302
oral__Actinomyces_sp._Z16	gut__Roseburia_hominis	0.278863	0.06	0.0682409
oral__Bifidobacterium_dentium	gut__Roseburia_hominis	0.233868	0.06	0.0682409
oral__Prevotella_fusca	gut__Roseburia_hominis	-0.476294	0.01	0.0189302
oral__Rothia_mucilaginosa	gut__Roseburia_hominis	0.369531	0.01	0.0189302
oral__Prevotella_scopos	gut__Roseburia_hominis	-0.493667	0.01	0.0189302
oral__Salmonella_enterica	gut__Roseburia_hominis	-0.120562	0.01	0.0189302
oral__Buchnera_aphidicola	gut__Roseburia_hominis	-0.12313	0.01	0.0189302
oral__Moraxella_osloensis	gut__Roseburia_hominis	-0.0538754	0.04	0.0501043
oral__Chryseobacterium_haifense	gut__Roseburia_hominis	-0.18366	0.01	0.0189302
oral__Actinomyces_sp._oral_taxon_848	gut__Roseburia_hominis	0.290225	0.06	0.0682409
oral__Campylobacter_concisus	gut__Roseburia_hominis	-0.0357115	0.02	0.0301525
oral__Paraprevotella_xylaniphila	gut__Roseburia_hominis	-0.318629	0.01	0.0189302
oral__Klebsiella_michiganensis	gut__Roseburia_hominis	-0.0443063	0.03	0.0405712
oral__Prevotella_melaninogenica	gut__Roseburia_hominis	-0.484103	0.02	0.0301525
gut__Collinsella_aerofaciens	gut__Oscillibacter_sp_57_20	-0.0269966	0	0
gut__Bacteroides_caccae	gut__Oscillibacter_sp_57_20	-0.0517031	0	0
gut__Bacteroides_fragilis	gut__Oscillibacter_sp_57_20	-0.157797	0.01	0.0189302
gut__Bacteroides_ovatus	gut__Oscillibacter_sp_57_20	-0.0813751	0.02	0.0301525
gut__Bacteroides_stercoris	gut__Oscillibacter_sp_57_20	-0.0806684	0.01	0.0189302
gut__Odoribacter_splanchnicus	gut__Oscillibacter_sp_57_20	0.179818	0.02	0.0301525
gut__Alistipes_finegoldii	gut__Oscillibacter_sp_57_20	0.0689471	0.02	0.0301525
gut__Parabacteroides_merdae	gut__Oscillibacter_sp_57_20	0.0175177	0.04	0.0501043
gut__Streptococcus_salivarius	gut__Oscillibacter_sp_57_20	-0.0787458	0.03	0.0405712
gut__Eubacterium_eligens	gut__Oscillibacter_sp_57_20	0.281485	0.06	0.0682409
gut__Eubacterium_sp_CAG_180	gut__Oscillibacter_sp_57_20	0.135902	0	0
gut__Eubacterium_sp_CAG_38	gut__Oscillibacter_sp_57_20	0.0971135	0	0
gut__Blautia_obeum	gut__Oscillibacter_sp_57_20	0.058071	0	0
gut__Blautia_wexlerae	gut__Oscillibacter_sp_57_20	-0.0811513	0.02	0.0301525
gut__Coprococcus_comes	gut__Oscillibacter_sp_57_20	0.112107	0.01	0.0189302
gut__Lachnospira_pectinoschiza	gut__Oscillibacter_sp_57_20	0.162272	0	0
gut__Roseburia_faecis	gut__Oscillibacter_sp_57_20	0.193959	0	0
gut__Roseburia_hominis	gut__Oscillibacter_sp_57_20	0.243132	0.07	0.0777726
gut__Oscillibacter_sp_57_20	gut__Oscillibacter_sp_57_20	0.199935	0.06	0.0682409
gut__Faecalibacterium_prausnitzii	gut__Oscillibacter_sp_57_20	0.12211	0.03	0.0405712
gut__Flavonifractor_plautii	gut__Oscillibacter_sp_57_20	-0.291201	0	0
gut__Ruminococcus_bicirculans	gut__Oscillibacter_sp_57_20	0.175818	0.06	0.0682409
gut__Ruminococcus_bromii	gut__Oscillibacter_sp_57_20	-0.0795532	0.03	0.0405712
gut__Ruminococcus_lactaris	gut__Oscillibacter_sp_57_20	0.0704439	0.02	0.0301525
gut__Ruthenibacterium_lactatiformans	gut__Oscillibacter_sp_57_20	-0.242195	0.01	0.0189302
gut__Firmicutes_bacterium_CAG_83	gut__Oscillibacter_sp_57_20	0.00921392	0	0
gut__Acidaminococcus_intestini	gut__Oscillibacter_sp_57_20	-0.255472	0.01	0.0189302
oral__Actinomyces_sp._Z16	gut__Oscillibacter_sp_57_20	0.22853	0.03	0.0405712
oral__Bifidobacterium_dentium	gut__Oscillibacter_sp_57_20	0.194202	0.03	0.0405712
oral__Prevotella_fusca	gut__Oscillibacter_sp_57_20	-0.38666	0.02	0.0301525
oral__Rothia_mucilaginosa	gut__Oscillibacter_sp_57_20	0.300479	0.01	0.0189302
oral__Prevotella_scopos	gut__Oscillibacter_sp_57_20	-0.40161	0.02	0.0301525
oral__Salmonella_enterica	gut__Oscillibacter_sp_57_20	-0.071868	0	0
oral__Buchnera_aphidicola	gut__Oscillibacter_sp_57_20	-0.0740646	0	0
oral__Moraxella_osloensis	gut__Oscillibacter_sp_57_20	-0.0173453	0	0
oral__Chryseobacterium_haifense	gut__Oscillibacter_sp_57_20	-0.147057	0	0
oral__Actinomyces_sp._oral_taxon_848	gut__Oscillibacter_sp_57_20	0.238593	0.02	0.0301525
oral__Campylobacter_concisus	gut__Oscillibacter_sp_57_20	-0.00632079	0.01	0.0189302
oral__Paraprevotella_xylaniphila	gut__Oscillibacter_sp_57_20	-0.261215	0.01	0.0189302
oral__Klebsiella_michiganensis	gut__Oscillibacter_sp_57_20	-0.0111465	0	0
oral__Prevotella_melaninogenica	gut__Oscillibacter_sp_57_20	-0.398508	0.02	0.0301525
gut__Collinsella_aerofaciens	gut__Faecalibacterium_prausnitzii	-0.0215393	0.02	0.0301525
gut__Bacteroides_caccae	gut__Faecalibacterium_prausnitzii	-0.0304189	0.1	0.106798
gut__Bacteroides_fragilis	gut__Faecalibacterium_prausnitzii	-0.0959324	0.04	0.0501043
gut__Bacteroides_ovatus	gut__Faecalibacterium_prausnitzii	-0.0484053	0.08	0.0873247
gut__Bacteroides_stercoris	gut__Faecalibacterium_prausnitzii	-0.0483131	0.02	0.0301525
gut__Odoribacter_splanchnicus	gut__Faecalibacterium_prausnitzii	0.110121	0.05	0.0597795
gut__Alistipes_finegoldii	gut__Faecalibacterium_prausnitzii	0.0422323	0.01	0.0189302
gut__Parabacteroides_merdae	gut__Faecalibacterium_prausnitzii	0.0115057	0.1	0.106798
gut__Streptococcus_salivarius	gut__Faecalibacterium_prausnitzii	-0.0490857	0.01	0.0189302
gut__Eubacterium_eligens	gut__Faecalibacterium_prausnitzii	0.171197	0.03	0.0405712
gut__Eubacterium_sp_CAG_180	gut__Faecalibacterium_prausnitzii	0.0811616	0.01	0.0189302
gut__Eubacterium_sp_CAG_38	gut__Faecalibacterium_prausnitzii	0.0589306	0	0
gut__Blautia_obeum	gut__Faecalibacterium_prausnitzii	0.0331113	0.05	0.0597795
gut__Blautia_wexlerae	gut__Faecalibacterium_prausnitzii	-0.0507322	0	0
gut__Coprococcus_comes	gut__Faecalibacterium_prausnitzii	0.0678162	0.03	0.0405712
gut__Lachnospira_pectinoschiza	gut__Faecalibacterium_prausnitzii	0.0992399	0	0
gut__Roseburia_faecis	gut__Faecalibacterium_prausnitzii	0.118409	0.04	0.0501043
gut__Roseburia_hominis	gut__Faecalibacterium_prausnitzii	0.148703	0.06	0.0682409
gut__Oscillibacter_sp_57_20	gut__Faecalibacterium_prausnitzii	0.12211	0.03	0.0405712
gut__Faecalibacterium_prausnitzii	gut__Faecalibacterium_prausnitzii	0.0746099	0.17	0.171634
gut__Flavonifractor_plautii	gut__Faecalibacterium_prausnitzii	-0.179086	0.02	0.0301525
gut__Ruminococcus_bicirculans	gut__Faecalibacterium_prausnitzii	0.10794	0.07	0.0777726
gut__Ruminococcus_bromii	gut__Faecalibacterium_prausnitzii	-0.0512142	0.01	0.0189302
gut__Ruminococcus_lactaris	gut__Faecalibacterium_prausnitzii	0.0385715	0.04	0.0501043
gut__Ruthenibacterium_lactatiformans	gut__Faecalibacterium_prausnitzii	-0.15018	0.06	0.0682409
gut__Firmicutes_bacterium_CAG_83	gut__Faecalibacterium_prausnitzii	0.00597637	0.06	0.0682409
gut__Acidaminococcus_intestini	gut__Faecalibacterium_prausnitzii	-0.156775	0.04	0.0501043
oral__Actinomyces_sp._Z16	gut__Faecalibacterium_prausnitzii	0.139716	0.02	0.0301525
oral__Bifidobacterium_dentium	gut__Faecalibacterium_prausnitzii	0.118269	0.05	0.0597795
oral__Prevotella_fusca	gut__Faecalibacterium_prausnitzii	-0.237054	0.01	0.0189302
oral__Rothia_mucilaginosa	gut__Faecalibacterium_prausnitzii	0.184129	0.01	0.0189302
oral__Prevotella_scopos	gut__Faecalibacterium_prausnitzii	-0.246065	0.01	0.0189302
oral__Salmonella_enterica	gut__Faecalibacterium_prausnitzii	-0.0488017	0.02	0.0301525
oral__Buchnera_aphidicola	gut__Faecalibacterium_prausnitzii	-0.0501279	0.02	0.0301525
oral__Moraxella_osloensis	gut__Faecalibacterium_prausnitzii	-0.0154451	0.02	0.0301525
oral__Chryseobacterium_haifense	gut__Faecalibacterium_prausnitzii	-0.0905297	0.06	0.0682409
oral__Actinomyces_sp._oral_taxon_848	gut__Faecalibacterium_prausnitzii	0.145732	0.03	0.0405712
oral__Campylobacter_concisus	gut__Faecalibacterium_prausnitzii	-0.00800783	0.01	0.0189302
oral__Paraprevotella_xylaniphila	gut__Faecalibacterium_prausnitzii	-0.159681	0	0
oral__Klebsiella_michiganensis	gut__Faecalibacterium_prausnitzii	-0.0113586	0.01	0.0189302
oral__Prevotella_melaninogenica	gut__Faecalibacterium_prausnitzii	-0.243314	0.01	0.0189302
gut__Collinsella_aerofaciens	gut__Flavonifractor_plautii	0.239036	0.11	0.116296
gut__Bacteroides_caccae	gut__Flavonifractor_plautii	0.0294903	0.08	0.0873247
gut__Bacteroides_fragilis	gut__Flavonifractor_plautii	0.212365	0.01	0.0189302
gut__Bacteroides_ovatus	gut__Flavonifractor_plautii	0.0673398	0.04	0.0501043
gut__Bacteroides_stercoris	gut__Flavonifractor_plautii	0.0797317	0.01	0.0189302
gut__Odoribacter_splanchnicus	gut__Flavonifractor_plautii	-0.273679	0	0
gut__Alistipes_finegoldii	gut__Flavonifractor_plautii	-0.105282	0.01	0.0189302
gut__Parabacteroides_merdae	gut__Flavonifractor_plautii	-0.0574124	0.02	0.0301525
gut__Streptococcus_salivarius	gut__Flavonifractor_plautii	0.153907	0.01	0.0189302
gut__Eubacterium_eligens	gut__Flavonifractor_plautii	-0.381518	0	0
gut__Eubacterium_sp_CAG_180	gut__Flavonifractor_plautii	-0.12518	0	0
gut__Eubacterium_sp_CAG_38	gut__Flavonifractor_plautii	-0.126368	0	0
gut__Blautia_obeum	gut__Flavonifractor_plautii	0.00855121	0.09	0.0975435
gut__Blautia_wexlerae	gut__Flavonifractor_plautii	0.164421	0.02	0.0301525
gut__Coprococcus_comes	gut__Flavonifractor_plautii	-0.13746	0.02	0.0301525
gut__Lachnospira_pectinoschiza	gut__Flavonifractor_plautii	-0.241584	0	0
gut__Roseburia_faecis	gut__Flavonifractor_plautii	-0.280499	0.02	0.0301525
gut__Roseburia_hominis	gut__Flavonifractor_plautii	-0.362461	0	0
gut__Oscillibacter_sp_57_20	gut__Flavonifractor_plautii	-0.291201	0	0
gut__Faecalibacterium_prausnitzii	gut__Flavonifractor_plautii	-0.179086	0.02	0.0301525
gut__Flavonifractor_plautii	gut__Flavonifractor_plautii	0.472959	0.02	0.0301525
gut__Ruminococcus_bicirculans	gut__Flavonifractor_plautii	-0.278184	0.02	0.0301525
gut__Ruminococcus_bromii	gut__Flavonifractor_plautii	0.219743	0.06	0.0682409
gut__Ruminococcus_lactaris	gut__Flavonifractor_plautii	0.0734255	0.13	0.134978
gut__Ruthenibacterium_lactatiformans	gut__Flavonifractor_plautii	0.442107	0.04	0.0501043
gut__Firmicutes_bacterium_CAG_83	gut__Flavonifractor_plautii	-0.0272181	0.01	0.0189302
gut__Acidaminococcus_intestini	gut__Flavonifractor_plautii	0.401554	0.02	0.0301525
oral__Actinomyces_sp._Z16	gut__Flavonifractor_plautii	-0.338462	0.01	0.0189302
oral__Bifidobacterium_dentium	gut__Flavonifractor_plautii	-0.26944	0.02	0.0301525
oral__Prevotella_fusca	gut__Flavonifractor_plautii	0.59883	0	0
oral__Rothia_mucilaginosa	gut__Flavonifractor_plautii	-0.461824	0	0
oral__Prevotella_scopos	gut__Flavonifractor_plautii	0.615885	0	0
oral__Salmonella_enterica	gut__Flavonifractor_plautii	0.298743	0.09	0.0975435
oral__Buchnera_aphidicola	gut__Flavonifractor_plautii	0.301337	0.11	0.116296
oral__Moraxella_osloensis	gut__Flavonifractor_plautii	0.217082	0.12	0.126312
oral__Chryseobacterium_haifense	gut__Flavonifractor_plautii	0.242451	0.01	0.0189302
oral__Actinomyces_sp._oral_taxon_848	gut__Flavonifractor_plautii	-0.347998	0.01	0.0189302
oral__Campylobacter_concisus	gut__Flavonifractor_plautii	0.173187	0.09	0.0975435
oral__Paraprevotella_xylaniphila	gut__Flavonifractor_plautii	0.386179	0	0
oral__Klebsiella_michiganensis	gut__Flavonifractor_plautii	0.196169	0.08	0.0873247
oral__Prevotella_melaninogenica	gut__Flavonifractor_plautii	0.577477	0	0
gut__Collinsella_aerofaciens	gut__Ruminococcus_bicirculans	-0.114165	0.02	0.0301525
gut__Bacteroides_caccae	gut__Ruminococcus_bicirculans	-0.0247233	0.07	0.0777726
gut__Bacteroides_fragilis	gut__Ruminococcus_bicirculans	-0.130856	0.02	0.0301525
gut__Bacteroides_ovatus	gut__Ruminococcus_bicirculans	-0.048386	0.07	0.0777726
gut__Bacteroides_stercoris	gut__Ruminococcus_bicirculans	-0.0538412	0.01	0.0189302
gut__Odoribacter_splanchnicus	gut__Ruminococcus_bicirculans	0.16346	0.03	0.0405712
gut__Alistipes_finegoldii	gut__Ruminococcus_bicirculans	0.0628314	0.03	0.0405712
gut__Parabacteroides_merdae	gut__Ruminococcus_bicirculans	0.029847	0.08	0.0873247
gut__Streptococcus_salivarius	gut__Ruminococcus_bicirculans	-0.0870021	0.05	0.0597795
gut__Eubacterium_eligens	gut__Ruminococcus_bicirculans	0.234645	0.07	0.0777726
gut__Eubacterium_sp_CAG_180	gut__Ruminococcus_bicirculans	0.0865661	0	0
gut__Eubacterium_sp_CAG_38	gut__Ruminococcus_bicirculans	0.0785732	0	0
gut__Blautia_obeum	gut__Ruminococcus_bicirculans	0.00889994	0.01	0.0189302
gut__Blautia_wexlerae	gut__Ruminococcus_bicirculans	-0.0922919	0.07	0.0777726
gut__Coprococcus_comes	gut__Ruminococcus_bicirculans	0.0868928	0.01	0.0189302
gut__Lachnospira_pectinoschiza	gut__Ruminococcus_bicirculans	0.145069	0	0
gut__Roseburia_faecis	gut__Ruminococcus_bicirculans	0.169657	0.04	0.0501043
gut__Roseburia_hominis	gut__Ruminococcus_bicirculans	0.217582	0.11	0.116296
gut__Oscillibacter_sp_57_20	gut__Ruminococcus_bicirculans	0.175818	0.06	0.0682409
gut__Faecalibacterium_prausnitzii	gut__Ruminococcus_bicirculans	0.10794	0.07	0.0777726
gut__Flavonifractor_plautii	gut__Ruminococcus_bicirculans	-0.278184	0.02	0.0301525
gut__Ruminococcus_bicirculans	gut__Ruminococcus_bicirculans	0.16462	0.13	0.134978
gut__Ruminococcus_bromii	gut__Ruminococcus_bicirculans	-0.116988	0.02	0.0301525
gut__Ruminococcus_lactaris	gut__Ruminococcus_bicirculans	-0.0177517	0.04	0.0501043
gut__Ruthenibacterium_lactatiformans	gut__Ruminococcus_bicirculans	-0.253437	0.03	0.0405712
gut__Firmicutes_bacterium_CAG_83	gut__Ruminococcus_bicirculans	0.0143498	0.02	0.0301525
gut__Acidaminococcus_intestini	gut__Ruminococcus_bicirculans	-0.237996	0.01	0.0189302
oral__Actinomyces_sp._Z16	gut__Ruminococcus_bicirculans	0.203505	0.06	0.0682409
oral__Bifidobacterium_dentium	gut__Ruminococcus_bicirculans	0.164704	0.08	0.0873247
oral__Prevotella_fusca	gut__Ruminococcus_bicirculans	-0.356168	0.02	0.0301525
oral__Rothia_mucilaginosa	gut__Ruminococcus_bicirculans	0.275182	0.02	0.0301525
oral__Prevotella_scopos	gut__Ruminococcus_bicirculans	-0.367177	0.02	0.0301525
oral__Salmonella_enterica	gut__Ruminococcus_bicirculans	-0.151066	0	0
oral__Buchnera_aphidicola	gut__Ruminococcus_bicirculans	-0.152724	0.01	0.0189302
oral__Moraxella_osloensis	gut__Ruminococcus_bicirculans	-0.102102	0.02	0.0301525
oral__Chryseobacterium_haifense	gut__Ruminococcus_bicirculans	-0.142116	0	0
oral__Actinomyces_sp._oral_taxon_848	gut__Ruminococcus_bicirculans	0.210035	0.06	0.0682409
oral__Campylobacter_concisus	gut__Ruminococcus_bicirculans	-0.0798032	0.01	0.0189302
oral__Paraprevotella_xylaniphila	gut__Ruminococcus_bicirculans	-0.232297	0.01	0.0189302
oral__Klebsiella_michiganensis	gut__Ruminococcus_bicirculans	-0.09127	0.02	0.0301525
oral__Prevotella_melaninogenica	gut__Ruminococcus_bicirculans	-0.349105	0.02	0.0301525
gut__Collinsella_aerofaciens	gut__Ruminococcus_bromii	0.435581	0.16	0.161829
gut__Bacteroides_caccae	gut__Ruminococcus_bromii	-0.076884	0.05	0.0597795
gut__Bacteroides_fragilis	gut__Ruminococcus_bromii	0.0256407	0.02	0.0301525
gut__Bacteroides_ovatus	gut__Ruminococcus_bromii	-0.0764947	0.05	0.0597795
gut__Bacteroides_stercoris	gut__Ruminococcus_bromii	-0.0482261	0.03	0.0405712
gut__Odoribacter_splanchnicus	gut__Ruminococcus_bromii	-0.0966036	0.05	0.0597795
gut__Alistipes_finegoldii	gut__Ruminococcus_bromii	-0.0377755	0.06	0.0682409
gut__Parabacteroides_merdae	gut__Ruminococcus_bromii	-0.0748247	0.01	0.0189302
gut__Streptococcus_salivarius	gut__Ruminococcus_bromii	0.114752	0.13	0.134978
gut__Eubacterium_eligens	gut__Ruminococcus_bromii	-0.0514643	0.09	0.0975435
gut__Eubacterium_sp_CAG_180	gut__Ruminococcus_bromii	0.100697	0.01	0.0189302
gut__Eubacterium_sp_CAG_38	gut__Ruminococcus_bromii	-0.00657206	0.24	0.240429
gut__Blautia_obeum	gut__Ruminococcus_bromii	0.175002	0.05	0.0597795
gut__Blautia_wexlerae	gut__Ruminococcus_bromii	0.130623	0.04	0.0501043
gut__Coprococcus_comes	gut__Ruminococcus_bromii	0.0103214	0.04	0.0501043
gut__Lachnospira_pectinoschiza	gut__Ruminococcus_bromii	-0.0757107	0.03	0.0405712
gut__Roseburia_faecis	gut__Ruminococcus_bromii	-0.0729261	0.08	0.0873247
gut__Roseburia_hominis	gut__Ruminococcus_bromii	-0.114493	0.02	0.0301525
gut__Oscillibacter_sp_57_20	gut__Ruminococcus_bromii	-0.0795532	0.03	0.0405712
gut__Faecalibacterium_prausnitzii	gut__Ruminococcus_bromii	-0.0512142	0.01	0.0189302
gut__Flavonifractor_plautii	gut__Ruminococcus_bromii	0.219743	0.06	0.0682409
gut__Ruminococcus_bicirculans	gut__Ruminococcus_bromii	-0.116988	0.02	0.0301525
gut__Ruminococcus_bromii	gut__Ruminococcus_bromii	0.25262	0.21	0.211004
gut__Ruminococcus_lactaris	gut__Ruminococcus_bromii	0.346415	0.08	0.0873247
gut__Ruthenibacterium_lactatiformans	gut__Ruminococcus_bromii	0.286449	0.07	0.0777726
gut__Firmicutes_bacterium_CAG_83	gut__Ruminococcus_bromii	-0.0330181	0	0
gut__Acidaminococcus_intestini	gut__Ruminococcus_bromii	0.164329	0.1	0.106798
oral__Actinomyces_sp._Z16	gut__Ruminococcus_bromii	-0.102874	0.01	0.0189302
oral__Bifidobacterium_dentium	gut__Ruminococcus_bromii	-0.0487444	0	0
oral__Prevotella_fusca	gut__Ruminococcus_bromii	0.229726	0.03	0.0405712
oral__Rothia_mucilaginosa	gut__Ruminococcus_bromii	-0.171003	0	0
oral__Prevotella_scopos	gut__Ruminococcus_bromii	0.225636	0.04	0.0501043
oral__Salmonella_enterica	gut__Ruminococcus_bromii	0.441422	0.14	0.143238
oral__Buchnera_aphidicola	gut__Ruminococcus_bromii	0.441008	0.15	0.152449
oral__Moraxella_osloensis	gut__Ruminococcus_bromii	0.414942	0.15	0.152449
oral__Chryseobacterium_haifense	gut__Ruminococcus_bromii	0.118642	0	0
oral__Actinomyces_sp._oral_taxon_848	gut__Ruminococcus_bromii	-0.0959844	0	0
oral__Campylobacter_concisus	gut__Ruminococcus_bromii	0.351338	0.02	0.0301525
oral__Paraprevotella_xylaniphila	gut__Ruminococcus_bromii	0.116115	0.03	0.0405712
oral__Klebsiella_michiganensis	gut__Ruminococcus_bromii	0.387195	0.13	0.134978
oral__Prevotella_melaninogenica	gut__Ruminococcus_bromii	0.152309	0.05	0.0597795
gut__Collinsella_aerofaciens	gut__Ruminococcus_lactaris	0.710412	0	0
gut__Bacteroides_caccae	gut__Ruminococcus_lactaris	-0.183364	0.01	0.0189302
gut__Bacteroides_fragilis	gut__Ruminococcus_lactaris	-0.118543	0.02	0.0301525
gut__Bacteroides_ovatus	gut__Ruminococcus_lactaris	-0.213166	0	0
gut__Bacteroides_stercoris	gut__Ruminococcus_lactaris	-0.164537	0.02	0.0301525
gut__Odoribacter_splanchnicus	gut__Ruminococcus_lactaris	0.020898	0	0
gut__Alistipes_finegoldii	gut__Ruminococcus_lactaris	0.00676723	0.01	0.0189302
gut__Parabacteroides_merdae	gut__Ruminococcus_lactaris	-0.108813	0	0
gut__Streptococcus_salivarius	gut__Ruminococcus_lactaris	0.113615	0.03	0.0405712
gut__Eubacterium_eligens	gut__Ruminococcus_lactaris	0.201761	0.03	0.0405712
gut__Eubacterium_sp_CAG_180	gut__Ruminococcus_lactaris	0.310155	0.01	0.0189302
gut__Eubacterium_sp_CAG_38	gut__Ruminococcus_lactaris	0.0885594	0.03	0.0405712
gut__Blautia_obeum	gut__Ruminococcus_lactaris	0.35617	0.02	0.0301525
gut__Blautia_wexlerae	gut__Ruminococcus_lactaris	0.138042	0.08	0.0873247
gut__Coprococcus_comes	gut__Ruminococcus_lactaris	0.132579	0.02	0.0301525
gut__Lachnospira_pectinoschiza	gut__Ruminococcus_lactaris	0.0382902	0	0
gut__Roseburia_faecis	gut__Ruminococcus_lactaris	0.0755381	0.02	0.0301525
gut__Roseburia_hominis	gut__Ruminococcus_lactaris	0.0555798	0.01	0.0189302
gut__Oscillibacter_sp_57_20	gut__Ruminococcus_lactaris	0.0704439	0.02	0.0301525
gut__Faecalibacterium_prausnitzii	gut__Ruminococcus_lactaris	0.0385715	0.04	0.0501043
gut__Flavonifractor_plautii	gut__Ruminococcus_lactaris	0.0734255	0.13	0.134978
gut__Ruminococcus_bicirculans	gut__Ruminococcus_lactaris	-0.0177517	0.04	0.0501043
gut__Ruminococcus_bromii	gut__Ruminococcus_lactaris	0.346415	0.08	0.0873247
gut__Ruminococcus_lactaris	gut__Ruminococcus_lactaris	0.659345	0.03	0.0405712
gut__Ruthenibacterium_lactatiformans	gut__Ruminococcus_lactaris	0.236774	0.15	0.152449
gut__Firmicutes_bacterium_CAG_83	gut__Ruminococcus_lactaris	-0.0464928	0.03	0.0405712
gut__Acidaminococcus_intestini	gut__Ruminococcus_lactaris	0.0162017	0.06	0.0682409
oral__Actinomyces_sp._Z16	gut__Ruminococcus_lactaris	0.0602798	0	0
oral__Bifidobacterium_dentium	gut__Ruminococcus_lactaris	0.116766	0	0
oral__Prevotella_fusca	gut__Ruminococcus_lactaris	-0.00765404	0.01	0.0189302
oral__Rothia_mucilaginosa	gut__Ruminococcus_lactaris	0.0186926	0	0
oral__Prevotella_scopos	gut__Ruminococcus_lactaris	-0.0299337	0	0
oral__Salmonella_enterica	gut__Ruminococcus_lactaris	0.674244	0	0
oral__Buchnera_aphidicola	gut__Ruminococcus_lactaris	0.671288	0	0
oral__Moraxella_osloensis	gut__Ruminococcus_lactaris	0.685345	0.01	0.0189302
oral__Chryseobacterium_haifense	gut__Ruminococcus_lactaris	0.0500801	0	0
oral__Actinomyces_sp._oral_taxon_848	gut__Ruminococcus_lactaris	0.082285	0	0
oral__Campylobacter_concisus	gut__Ruminococcus_lactaris	0.588882	0.03	0.0405712
oral__Paraprevotella_xylaniphila	gut__Ruminococcus_lactaris	-0.0713959	0	0
oral__Klebsiella_michiganensis	gut__Ruminococcus_lactaris	0.644689	0.02	0.0301525
oral__Prevotella_melaninogenica	gut__Ruminococcus_lactaris	-0.151008	0	0
gut__Collinsella_aerofaciens	gut__Ruthenibacterium_lactatiformans	0.398161	0.13	0.134978
gut__Bacteroides_caccae	gut__Ruthenibacterium_lactatiformans	-0.0212034	0.03	0.0405712
gut__Bacteroides_fragilis	gut__Ruthenibacterium_lactatiformans	0.159195	0.02	0.0301525
gut__Bacteroides_ovatus	gut__Ruthenibacterium_lactatiformans	0.00491907	0.13	0.134978
gut__Bacteroides_stercoris	gut__Ruthenibacterium_lactatiformans	0.0286223	0.01	0.0189302
gut__Odoribacter_splanchnicus	gut__Ruthenibacterium_lactatiformans	-0.239378	0	0
gut__Alistipes_finegoldii	gut__Ruthenibacterium_lactatiformans	-0.0924165	0.01	0.0189302
gut__Parabacteroides_merdae	gut__Ruthenibacterium_lactatiformans	-0.0795906	0.02	0.0301525
gut__Streptococcus_salivarius	gut__Ruthenibacterium_lactatiformans	0.167149	0	0
gut__Eubacterium_eligens	gut__Ruthenibacterium_lactatiformans	-0.288905	0	0
gut__Eubacterium_sp_CAG_180	gut__Ruthenibacterium_lactatiformans	-0.0314881	0.03	0.0405712
gut__Eubacterium_sp_CAG_38	gut__Ruthenibacterium_lactatiformans	-0.0900533	0.04	0.0501043
gut__Blautia_obeum	gut__Ruthenibacterium_lactatiformans	0.100073	0.1	0.106798
gut__Blautia_wexlerae	gut__Ruthenibacterium_lactatiformans	0.182893	0.04	0.0501043
gut__Coprococcus_comes	gut__Ruthenibacterium_lactatiformans	-0.0885519	0.04	0.0501043
gut__Lachnospira_pectinoschiza	gut__Ruthenibacterium_lactatiformans	-0.206156	0	0
gut__Roseburia_faecis	gut__Ruthenibacterium_lactatiformans	-0.231299	0.03	0.0405712
gut__Roseburia_hominis	gut__Ruthenibacterium_lactatiformans	-0.309792	0.01	0.0189302
gut__Oscillibacter_sp_57_20	gut__Ruthenibacterium_lactatiformans	-0.242195	0.01	0.0189302
gut__Faecalibacterium_prausnitzii	gut__Ruthenibacterium_lactatiformans	-0.15018	0.06	0.0682409
gut__Flavonifractor_plautii	gut__Ruthenibacterium_lactatiformans	0.442107	0.04	0.0501043
gut__Ruminococcus_bicirculans	gut__Ruthenibacterium_lactatiformans	-0.253437	0.03	0.0405712
gut__Ruminococcus_bromii	gut__Ruthenibacterium_lactatiformans	0.286449	0.07	0.0777726
gut__Ruminococcus_lactaris	gut__Ruthenibacterium_lactatiformans	0.236774	0.15	0.152449
gut__Ruthenibacterium_lactatiformans	gut__Ruthenibacterium_lactatiformans	0.456899	0.06	0.0682409
gut__Firmicutes_bacterium_CAG_83	gut__Ruthenibacterium_lactatiformans	-0.0364108	0.02	0.0301525
gut__Acidaminococcus_intestini	gut__Ruthenibacterium_lactatiformans	0.363387	0.02	0.0301525
oral__Actinomyces_sp._Z16	gut__Ruthenibacterium_lactatiformans	-0.287107	0.01	0.0189302
oral__Bifidobacterium_dentium	gut__Ruthenibacterium_lactatiformans	-0.210709	0.02	0.0301525
oral__Prevotella_fusca	gut__Ruthenibacterium_lactatiformans	0.533657	0	0
oral__Rothia_mucilaginosa	gut__Ruthenibacterium_lactatiformans	-0.408243	0	0
oral__Prevotella_scopos	gut__Ruthenibacterium_lactatiformans	0.543131	0	0
oral__Salmonella_enterica	gut__Ruthenibacterium_lactatiformans	0.442182	0.12	0.126312
oral__Buchnera_aphidicola	gut__Ruthenibacterium_lactatiformans	0.443736	0.11	0.116296
oral__Moraxella_osloensis	gut__Ruthenibacterium_lactatiformans	0.372019	0.14	0.143238
oral__Chryseobacterium_haifense	gut__Ruthenibacterium_lactatiformans	0.229864	0.01	0.0189302
oral__Actinomyces_sp._oral_taxon_848	gut__Ruthenibacterium_lactatiformans	-0.289926	0.02	0.0301525
oral__Campylobacter_concisus	gut__Ruthenibacterium_lactatiformans	0.307724	0.07	0.0777726
oral__Paraprevotella_xylaniphila	gut__Ruthenibacterium_lactatiformans	0.326904	0	0
oral__Klebsiella_michiganensis	gut__Ruthenibacterium_lactatiformans	0.342763	0.11	0.116296
oral__Prevotella_melaninogenica	gut__Ruthenibacterium_lactatiformans	0.477357	0	0
gut__Collinsella_aerofaciens	gut__Firmicutes_bacterium_CAG_83	-0.0576776	0.01	0.0189302
gut__Bacteroides_caccae	gut__Firmicutes_bacterium_CAG_83	0.0105629	0.05	0.0597795
gut__Bacteroides_fragilis	gut__Firmicutes_bacterium_CAG_83	-0.00233773	0.04	0.0501043
gut__Bacteroides_ovatus	gut__Firmicutes_bacterium_CAG_83	0.010712	0.04	0.0501043
gut__Bacteroides_stercoris	gut__Firmicutes_bacterium_CAG_83	0.00695221	0.03	0.0405712
gut__Odoribacter_splanchnicus	gut__Firmicutes_bacterium_CAG_83	0.011615	0.04	0.0501043
gut__Alistipes_finegoldii	gut__Firmicutes_bacterium_CAG_83	0.00455115	0	0
gut__Parabacteroides_merdae	gut__Firmicutes_bacterium_CAG_83	0.00982072	0.04	0.0501043
gut__Streptococcus_salivarius	gut__Firmicutes_bacterium_CAG_83	-0.0147099	0.01	0.0189302
gut__Eubacterium_eligens	gut__Firmicutes_bacterium_CAG_83	0.00493067	0.01	0.0189302
gut__Eubacterium_sp_CAG_180	gut__Firmicutes_bacterium_CAG_83	-0.014296	0.02	0.0301525
gut__Eubacterium_sp_CAG_38	gut__Firmicutes_bacterium_CAG_83	0.000215568	0.01	0.0189302
gut__Blautia_obeum	gut__Firmicutes_bacterium_CAG_83	-0.0236395	0.03	0.0405712
gut__Blautia_wexlerae	gut__Firmicutes_bacterium_CAG_83	-0.016802	0.03	0.0405712
gut__Coprococcus_comes	gut__Firmicutes_bacterium_CAG_83	-0.00212998	0.04	0.0501043
gut__Lachnospira_pectinoschiza	gut__Firmicutes_bacterium_CAG_83	0.00895847	0.01	0.0189302
gut__Roseburia_faecis	gut__Firmicutes_bacterium_CAG_83	0.00837408	0.02	0.0301525
gut__Roseburia_hominis	gut__Firmicutes_bacterium_CAG_83	0.0135628	0.02	0.0301525
gut__Oscillibacter_sp_57_20	gut__Firmicutes_bacterium_CAG_83	0.00921392	0	0
gut__Faecalibacterium_prausnitzii	gut__Firmicutes_bacterium_CAG_83	0.00597637	0.06	0.0682409
gut__Flavonifractor_plautii	gut__Firmicutes_bacterium_CAG_83	-0.0272181	0.01	0.0189302
gut__Ruminococcus_bicirculans	gut__Firmicutes_bacterium_CAG_83	0.0143498	0.02	0.0301525
gut__Ruminococcus_bromii	gut__Firmicutes_bacterium_CAG_83	-0.0330181	0	0
gut__Ruminococcus_lactaris	gut__Firmicutes_bacterium_CAG_83	-0.0464928	0.03	0.0405712
gut__Ruthenibacterium_lactatiformans	gut__Firmicutes_bacterium_CAG_83	-0.0364108	0.02	0.0301525
gut__Firmicutes_bacterium_CAG_83	gut__Firmicutes_bacterium_CAG_83	0.00432358	0.16	0.161829
gut__Acidaminococcus_intestini	gut__Firmicutes_bacterium_CAG_83	-0.0200991	0.04	0.0501043
oral__Actinomyces_sp._Z16	gut__Firmicutes_bacterium_CAG_83	0.0121181	0	0
oral__Bifidobacterium_dentium	gut__Firmicutes_bacterium_CAG_83	0.00516025	0	0
oral__Prevotella_fusca	gut__Firmicutes_bacterium_CAG_83	-0.0278981	0	0
oral__Rothia_mucilaginosa	gut__Firmicutes_bacterium_CAG_83	0.020681	0	0
oral__Prevotella_scopos	gut__Firmicutes_bacterium_CAG_83	-0.0272535	0	0
oral__Salmonella_enterica	gut__Firmicutes_bacterium_CAG_83	-0.0581496	0	0
oral__Buchnera_aphidicola	gut__Firmicutes_bacterium_CAG_83	-0.0580798	0	0
oral__Moraxella_osloensis	gut__Firmicutes_bacterium_CAG_83	-0.0550012	0	0
oral__Chryseobacterium_haifense	gut__Firmicutes_bacterium_CAG_83	-0.0147642	0.02	0.0301525
oral__Actinomyces_sp._oral_taxon_848	gut__Firmicutes_bacterium_CAG_83	0.0111349	0	0
oral__Campylobacter_concisus	gut__Firmicutes_bacterium_CAG_83	-0.0466271	0.03	0.0405712
oral__Paraprevotella_xylaniphila	gut__Firmicutes_bacterium_CAG_83	-0.0136558	0	0
oral__Klebsiella_michiganensis	gut__Firmicutes_bacterium_CAG_83	-0.0513575	0	0
oral__Prevotella_melaninogenica	gut__Firmicutes_bacterium_CAG_83	-0.0175341	0	0
gut__Collinsella_aerofaciens	gut__Acidaminococcus_intestini	0.155003	0.07	0.0777726
gut__Bacteroides_caccae	gut__Acidaminococcus_intestini	0.0384208	0.01	0.0189302
gut__Bacteroides_fragilis	gut__Acidaminococcus_intestini	0.191092	0.01	0.0189302
gut__Bacteroides_ovatus	gut__Acidaminococcus_intestini	0.0730965	0.01	0.0189302
gut__Bacteroides_stercoris	gut__Acidaminococcus_intestini	0.0802917	0.02	0.0301525
gut__Odoribacter_splanchnicus	gut__Acidaminococcus_intestini	-0.236874	0.05	0.0597795
gut__Alistipes_finegoldii	gut__Acidaminococcus_intestini	-0.0910323	0	0
gut__Parabacteroides_merdae	gut__Acidaminococcus_intestini	-0.0416309	0.01	0.0189302
gut__Streptococcus_salivarius	gut__Acidaminococcus_intestini	0.124282	0.1	0.106798
gut__Eubacterium_eligens	gut__Acidaminococcus_intestini	-0.342503	0.01	0.0189302
gut__Eubacterium_sp_CAG_180	gut__Acidaminococcus_intestini	-0.12975	0.01	0.0189302
gut__Eubacterium_sp_CAG_38	gut__Acidaminococcus_intestini	-0.114992	0	0
gut__Blautia_obeum	gut__Acidaminococcus_intestini	-0.0180071	0.03	0.0405712
gut__Blautia_wexlerae	gut__Acidaminococcus_intestini	0.131586	0	0
gut__Coprococcus_comes	gut__Acidaminococcus_intestini	-0.127667	0.03	0.0405712
gut__Lachnospira_pectinoschiza	gut__Acidaminococcus_intestini	-0.210508	0	0
gut__Roseburia_faecis	gut__Acidaminococcus_intestini	-0.24663	0.04	0.0501043
gut__Roseburia_hominis	gut__Acidaminococcus_intestini	-0.315703	0.01	0.0189302
gut__Oscillibacter_sp_57_20	gut__Acidaminococcus_intestini	-0.255472	0.01	0.0189302
gut__Faecalibacterium_prausnitzii	gut__Acidaminococcus_intestini	-0.156775	0.04	0.0501043
gut__Flavonifractor_plautii	gut__Acidaminococcus_intestini	0.401554	0.02	0.0301525
gut__Ruminococcus_bicirculans	gut__Acidaminococcus_intestini	-0.237996	0.01	0.0189302
gut__Ruminococcus_bromii	gut__Acidaminococcus_intestini	0.164329	0.1	0.106798
gut__Ruminococcus_lactaris	gut__Acidaminococcus_intestini	0.0162017	0.06	0.0682409
gut__Ruthenibacterium_lactatiformans	gut__Acidaminococcus_intestini	0.363387	0.02	0.0301525
gut__Firmicutes_bacterium_CAG_83	gut__Acidaminococcus_intestini	-0.0200991	0.04	0.0501043
gut__Acidaminococcus_intestini	gut__Acidaminococcus_intestini	0.344215	0.12	0.126312
oral__Actinomyces_sp._Z16	gut__Acidaminococcus_intestini	-0.295397	0	0
oral__Bifidobacterium_dentium	gut__Acidaminococcus_intestini	-0.240055	0	0
oral__Prevotella_fusca	gut__Acidaminococcus_intestini	0.515586	0.02	0.0301525
oral__Rothia_mucilaginosa	gut__Acidaminococcus_intestini	-0.398536	0	0
oral__Prevotella_scopos	gut__Acidaminococcus_intestini	0.531841	0.02	0.0301525
oral__Salmonella_enterica	gut__Acidaminococcus_intestini	0.208931	0.06	0.0682409
oral__Buchnera_aphidicola	gut__Acidaminococcus_intestini	0.211373	0.06	0.0682409
oral__Moraxella_osloensis	gut__Acidaminococcus_intestini	0.137906	0.06	0.0682409
oral__Chryseobacterium_haifense	gut__Acidaminococcus_intestini	0.204961	0.06	0.0682409
oral__Actinomyces_sp._oral_taxon_848	gut__Acidaminococcus_intestini	-0.305165	0	0
oral__Campylobacter_concisus	gut__Acidaminococcus_intestini	0.107022	0.06	0.0682409
oral__Paraprevotella_xylaniphila	gut__Acidaminococcus_intestini	0.337228	0.01	0.0189302
oral__Klebsiella_michiganensis	gut__Acidaminococcus_intestini	0.122815	0.03	0.0405712
oral__Prevotella_melaninogenica	gut__Acidaminococcus_intestini	0.507428	0.02	0.0301525
gut__Collinsella_aerofaciens	oral__Actinomyces_sp._Z16	-0.0538202	0	0
gut__Bacteroides_caccae	oral__Actinomyces_sp._Z16	-0.05383	0.01	0.0189302
gut__Bacteroides_fragilis	oral__Actinomyces_sp._Z16	-0.178357	0	0
gut__Bacteroides_ovatus	oral__Actinomyces_sp._Z16	-0.0871285	0.02	0.0301525
gut__Bacteroides_stercoris	oral__Actinomyces_sp._Z16	-0.0878638	0	0
gut__Odoribacter_splanchnicus	oral__Actinomyces_sp._Z16	0.206889	0	0
gut__Alistipes_finegoldii	oral__Actinomyces_sp._Z16	0.0793667	0.01	0.0189302
gut__Parabacteroides_merdae	oral__Actinomyces_sp._Z16	0.0236906	0.02	0.0301525
gut__Streptococcus_salivarius	oral__Actinomyces_sp._Z16	-0.0945166	0.01	0.0189302
gut__Eubacterium_eligens	oral__Actinomyces_sp._Z16	0.31847	0.01	0.0189302
gut__Eubacterium_sp_CAG_180	oral__Actinomyces_sp._Z16	0.146973	0	0
gut__Eubacterium_sp_CAG_38	oral__Actinomyces_sp._Z16	0.109269	0	0
gut__Blautia_obeum	oral__Actinomyces_sp._Z16	0.0556683	0	0
gut__Blautia_wexlerae	oral__Actinomyces_sp._Z16	-0.0980723	0	0
gut__Coprococcus_comes	oral__Actinomyces_sp._Z16	0.125171	0	0
gut__Lachnospira_pectinoschiza	oral__Actinomyces_sp._Z16	0.186082	0	0
gut__Roseburia_faecis	oral__Actinomyces_sp._Z16	0.221468	0.01	0.0189302
gut__Roseburia_hominis	oral__Actinomyces_sp._Z16	0.278863	0.06	0.0682409
gut__Oscillibacter_sp_57_20	oral__Actinomyces_sp._Z16	0.22853	0.03	0.0405712
gut__Faecalibacterium_prausnitzii	oral__Actinomyces_sp._Z16	0.139716	0.02	0.0301525
gut__Flavonifractor_plautii	oral__Actinomyces_sp._Z16	-0.338462	0.01	0.0189302
gut__Ruminococcus_bicirculans	oral__Actinomyces_sp._Z16	0.203505	0.06	0.0682409
gut__Ruminococcus_bromii	oral__Actinomyces_sp._Z16	-0.102874	0.01	0.0189302
gut__Ruminococcus_lactaris	oral__Actinomyces_sp._Z16	0.0602798	0	0
gut__Ruthenibacterium_lactatiformans	oral__Actinomyces_sp._Z16	-0.287107	0.01	0.0189302
gut__Firmicutes_bacterium_CAG_83	oral__Actinomyces_sp._Z16	0.0121181	0	0
gut__Acidaminococcus_intestini	oral__Actinomyces_sp._Z16	-0.295397	0	0
oral__Actinomyces_sp._Z16	oral__Actinomyces_sp._Z16	0.261859	0.03	0.0405712
oral__Bifidobacterium_dentium	oral__Actinomyces_sp._Z16	0.220435	0.04	0.0501043
oral__Prevotella_fusca	oral__Actinomyces_sp._Z16	-0.44606	0	0
oral__Rothia_mucilaginosa	oral__Actinomyces_sp._Z16	0.346233	0	0
oral__Prevotella_scopos	oral__Actinomyces_sp._Z16	-0.462605	0	0
oral__Salmonella_enterica	oral__Actinomyces_sp._Z16	-0.10446	0	0
oral__Buchnera_aphidicola	oral__Actinomyces_sp._Z16	-0.106901	0	0
oral__Moraxella_osloensis	oral__Actinomyces_sp._Z16	-0.0418806	0.01	0.0189302
oral__Chryseobacterium_haifense	oral__Actinomyces_sp._Z16	-0.171339	0	0
oral__Actinomyces_sp._oral_taxon_848	oral__Actinomyces_sp._Z16	0.272772	0.02	0.0301525
oral__Campylobacter_concisus	oral__Actinomyces_sp._Z16	-0.0260788	0	0
oral__Paraprevotella_xylaniphila	oral__Actinomyces_sp._Z16	-0.299231	0.01	0.0189302
oral__Klebsiella_michiganensis	oral__Actinomyces_sp._Z16	-0.0334289	0.01	0.0189302
oral__Prevotella_melaninogenica	oral__Actinomyces_sp._Z16	-0.455163	0	0
gut__Collinsella_aerofaciens	oral__Bifidobacterium_dentium	0.028626	0.01	0.0189302
gut__Bacteroides_caccae	oral__Bifidobacterium_dentium	-0.0628025	0.01	0.0189302
gut__Bacteroides_fragilis	oral__Bifidobacterium_dentium	-0.158067	0	0
gut__Bacteroides_ovatus	oral__Bifidobacterium_dentium	-0.0930977	0.01	0.0189302
gut__Bacteroides_stercoris	oral__Bifidobacterium_dentium	-0.0887253	0	0
gut__Odoribacter_splanchnicus	oral__Bifidobacterium_dentium	0.171427	0.01	0.0189302
gut__Alistipes_finegoldii	oral__Bifidobacterium_dentium	0.0656348	0	0
gut__Parabacteroides_merdae	oral__Bifidobacterium_dentium	0.00825511	0.05	0.0597795
gut__Streptococcus_salivarius	oral__Bifidobacterium_dentium	-0.065718	0	0
gut__Eubacterium_eligens	oral__Bifidobacterium_dentium	0.281229	0.02	0.0301525
gut__Eubacterium_sp_CAG_180	oral__Bifidobacterium_dentium	0.151986	0	0
gut__Eubacterium_sp_CAG_38	oral__Bifidobacterium_dentium	0.0984689	0	0
gut__Blautia_obeum	oral__Bifidobacterium_dentium	0.0819823	0	0
gut__Blautia_wexlerae	oral__Bifidobacterium_dentium	-0.066129	0.02	0.0301525
gut__Coprococcus_comes	oral__Bifidobacterium_dentium	0.115984	0	0
gut__Lachnospira_pectinoschiza	oral__Bifidobacterium_dentium	0.15618	0	0
gut__Roseburia_faecis	oral__Bifidobacterium_dentium	0.188945	0.02	0.0301525
gut__Roseburia_hominis	oral__Bifidobacterium_dentium	0.233868	0.06	0.0682409
gut__Oscillibacter_sp_57_20	oral__Bifidobacterium_dentium	0.194202	0.03	0.0405712
gut__Faecalibacterium_prausnitzii	oral__Bifidobacterium_dentium	0.118269	0.05	0.0597795
gut__Flavonifractor_plautii	oral__Bifidobacterium_dentium	-0.26944	0.02	0.0301525
gut__Ruminococcus_bicirculans	oral__Bifidobacterium_dentium	0.164704	0.08	0.0873247
gut__Ruminococcus_bromii	oral__Bifidobacterium_dentium	-0.0487444	0	0
gut__Ruminococcus_lactaris	oral__Bifidobacterium_dentium	0.116766	0	0
gut__Ruthenibacterium_lactatiformans	oral__Bifidobacterium_dentium	-0.210709	0.02	0.0301525
gut__Firmicutes_bacterium_CAG_83	oral__Bifidobacterium_dentium	0.00516025	0	0
gut__Acidaminococcus_intestini	oral__Bifidobacterium_dentium	-0.240055	0	0
oral__Actinomyces_sp._Z16	oral__Bifidobacterium_dentium	0.220435	0.04	0.0501043
oral__Bifidobacterium_dentium	oral__Bifidobacterium_dentium	0.192316	0.08	0.0873247
oral__Prevotella_fusca	oral__Bifidobacterium_dentium	-0.365776	0	0
oral__Rothia_mucilaginosa	oral__Bifidobacterium_dentium	0.285221	0.01	0.0189302
oral__Prevotella_scopos	oral__Bifidobacterium_dentium	-0.381593	0	0
oral__Salmonella_enterica	oral__Bifidobacterium_dentium	-0.0165097	0	0
oral__Buchnera_aphidicola	oral__Bifidobacterium_dentium	-0.0188096	0	0
oral__Moraxella_osloensis	oral__Bifidobacterium_dentium	0.0358316	0	0
oral__Chryseobacterium_haifense	oral__Bifidobacterium_dentium	-0.135077	0	0
oral__Actinomyces_sp._oral_taxon_848	oral__Bifidobacterium_dentium	0.231615	0.06	0.0682409
oral__Campylobacter_concisus	oral__Bifidobacterium_dentium	0.0388949	0.01	0.0189302
oral__Paraprevotella_xylaniphila	oral__Bifidobacterium_dentium	-0.252152	0	0
oral__Klebsiella_michiganensis	oral__Bifidobacterium_dentium	0.0385889	0	0
oral__Prevotella_melaninogenica	oral__Bifidobacterium_dentium	-0.387888	0	0
gut__Collinsella_aerofaciens	oral__Prevotella_fusca	0.198094	0.01	0.0189302
gut__Bacteroides_caccae	oral__Prevotella_fusca	0.0665246	0	0
gut__Bacteroides_fragilis	oral__Prevotella_fusca	0.292411	0	0
gut__Bacteroides_ovatus	oral__Prevotella_fusca	0.119987	0	0
gut__Bacteroides_stercoris	oral__Prevotella_fusca	0.128424	0	0
gut__Odoribacter_splanchnicus	oral__Prevotella_fusca	-0.356357	0.01	0.0189302
gut__Alistipes_finegoldii	oral__Prevotella_fusca	-0.13689	0.02	0.0301525
gut__Parabacteroides_merdae	oral__Prevotella_fusca	-0.0571782	0.02	0.0301525
gut__Streptococcus_salivarius	oral__Prevotella_fusca	0.180933	0.04	0.0501043
gut__Eubacterium_eligens	oral__Prevotella_fusca	-0.523583	0.01	0.0189302
gut__Eubacterium_sp_CAG_180	oral__Prevotella_fusca	-0.209677	0	0
gut__Eubacterium_sp_CAG_38	oral__Prevotella_fusca	-0.176798	0	0
gut__Blautia_obeum	oral__Prevotella_fusca	-0.0442771	0	0
gut__Blautia_wexlerae	oral__Prevotella_fusca	0.190707	0	0
gut__Coprococcus_comes	oral__Prevotella_fusca	-0.197945	0	0
gut__Lachnospira_pectinoschiza	oral__Prevotella_fusca	-0.317648	0	0
gut__Roseburia_faecis	oral__Prevotella_fusca	-0.373642	0.02	0.0301525
gut__Roseburia_hominis	oral__Prevotella_fusca	-0.476294	0.01	0.0189302
gut__Oscillibacter_sp_57_20	oral__Prevotella_fusca	-0.38666	0.02	0.0301525
gut__Faecalibacterium_prausnitzii	oral__Prevotella_fusca	-0.237054	0.01	0.0189302
gut__Flavonifractor_plautii	oral__Prevotella_fusca	0.59883	0	0
gut__Ruminococcus_bicirculans	oral__Prevotella_fusca	-0.356168	0.02	0.0301525
gut__Ruminococcus_bromii	oral__Prevotella_fusca	0.229726	0.03	0.0405712
gut__Ruminococcus_lactaris	oral__Prevotella_fusca	-0.00765404	0.01	0.0189302
gut__Ruthenibacterium_lactatiformans	oral__Prevotella_fusca	0.533657	0	0
gut__Firmicutes_bacterium_CAG_83	oral__Prevotella_fusca	-0.0278981	0	0
gut__Acidaminococcus_intestini	oral__Prevotella_fusca	0.515586	0.02	0.0301525
oral__Actinomyces_sp._Z16	oral__Prevotella_fusca	-0.44606	0	0
oral__Bifidobacterium_dentium	oral__Prevotella_fusca	-0.365776	0	0
oral__Prevotella_fusca	oral__Prevotella_fusca	0.773825	0.01	0.0189302
oral__Rothia_mucilaginosa	oral__Prevotella_fusca	-0.598768	0	0
oral__Prevotella_scopos	oral__Prevotella_fusca	0.79929	0.01	0.0189302
oral__Salmonella_enterica	oral__Prevotella_fusca	0.280746	0.01	0.0189302
oral__Buchnera_aphidicola	oral__Prevotella_fusca	0.284552	0	0
oral__Moraxella_osloensis	oral__Prevotella_fusca	0.17366	0	0
oral__Chryseobacterium_haifense	oral__Prevotella_fusca	0.305044	0	0
oral__Actinomyces_sp._oral_taxon_848	oral__Prevotella_fusca	-0.46178	0	0
oral__Campylobacter_concisus	oral__Prevotella_fusca	0.132005	0.01	0.0189302
oral__Paraprevotella_xylaniphila	oral__Prevotella_fusca	0.509352	0.02	0.0301525
oral__Klebsiella_michiganensis	oral__Prevotella_fusca	0.152991	0	0
oral__Prevotella_melaninogenica	oral__Prevotella_fusca	0.768535	0.01	0.0189302
gut__Collinsella_aerofaciens	oral__Rothia_mucilaginosa	-0.139482	0.01	0.0189302
gut__Bacteroides_caccae	oral__Rothia_mucilaginosa	-0.0550142	0.01	0.0189302
gut__Bacteroides_fragilis	oral__Rothia_mucilaginosa	-0.228501	0	0
gut__Bacteroides_ovatus	oral__Rothia_mucilaginosa	-0.0969497	0.01	0.0189302
gut__Bacteroides_stercoris	oral__Rothia_mucilaginosa	-0.102534	0	0
gut__Odoribacter_splanchnicus	oral__Rothia_mucilaginosa	0.276078	0	0
gut__Alistipes_finegoldii	oral__Rothia_mucilaginosa	0.106027	0.02	0.0301525
gut__Parabacteroides_merdae	oral__Rothia_mucilaginosa	0.0421245	0	0
gut__Streptococcus_salivarius	oral__Rothia_mucilaginosa	-0.137767	0.01	0.0189302
gut__Eubacterium_eligens	oral__Rothia_mucilaginosa	0.408944	0	0
gut__Eubacterium_sp_CAG_180	oral__Rothia_mucilaginosa	0.168211	0	0
gut__Eubacterium_sp_CAG_38	oral__Rothia_mucilaginosa	0.138484	0	0
gut__Blautia_obeum	oral__Rothia_mucilaginosa	0.0411512	0	0
gut__Blautia_wexlerae	oral__Rothia_mucilaginosa	-0.144854	0.02	0.0301525
gut__Coprococcus_comes	oral__Rothia_mucilaginosa	0.155695	0.01	0.0189302
gut__Lachnospira_pectinoschiza	oral__Rothia_mucilaginosa	0.24647	0	0
gut__Roseburia_faecis	oral__Rothia_mucilaginosa	0.290507	0	0
gut__Roseburia_hominis	oral__Rothia_mucilaginosa	0.369531	0.01	0.0189302
gut__Oscillibacter_sp_57_20	oral__Rothia_mucilaginosa	0.300479	0.01	0.0189302
gut__Faecalibacterium_prausnitzii	oral__Rothia_mucilaginosa	0.184129	0.01	0.0189302
gut__Flavonifractor_plautii	oral__Rothia_mucilaginosa	-0.461824	0	0
gut__Ruminococcus_bicirculans	oral__Rothia_mucilaginosa	0.275182	0.02	0.0301525
gut__Ruminococcus_bromii	oral__Rothia_mucilaginosa	-0.171003	0	0
gut__Ruminococcus_lactaris	oral__Rothia_mucilaginosa	0.0186926	0	0
gut__Ruthenibacterium_lactatiformans	oral__Rothia_mucilaginosa	-0.408243	0	0
gut__Firmicutes_bacterium_CAG_83	oral__Rothia_mucilaginosa	0.020681	0	0
gut__Acidaminococcus_intestini	oral__Rothia_mucilaginosa	-0.398536	0	0
oral__Actinomyces_sp._Z16	oral__Rothia_mucilaginosa	0.346233	0	0
oral__Bifidobacterium_dentium	oral__Rothia_mucilaginosa	0.285221	0.01	0.0189302
oral__Prevotella_fusca	oral__Rothia_mucilaginosa	-0.598768	0	0
oral__Rothia_mucilaginosa	oral__Rothia_mucilaginosa	0.463561	0.01	0.0189302
oral__Prevotella_scopos	oral__Rothia_mucilaginosa	-0.618899	0	0
oral__Salmonella_enterica	oral__Rothia_mucilaginosa	-0.204121	0.01	0.0189302
oral__Buchnera_aphidicola	oral__Rothia_mucilaginosa	-0.207122	0.01	0.0189302
oral__Moraxella_osloensis	oral__Rothia_mucilaginosa	-0.121066	0.01	0.0189302
oral__Chryseobacterium_haifense	oral__Rothia_mucilaginosa	-0.235008	0	0
oral__Actinomyces_sp._oral_taxon_848	oral__Rothia_mucilaginosa	0.35882	0	0
oral__Campylobacter_concisus	oral__Rothia_mucilaginosa	-0.0907107	0.01	0.0189302
oral__Paraprevotella_xylaniphila	oral__Rothia_mucilaginosa	-0.39541	0.01	0.0189302
oral__Klebsiella_michiganensis	oral__Rothia_mucilaginosa	-0.105864	0.01	0.0189302
oral__Prevotella_melaninogenica	oral__Rothia_mucilaginosa	-0.597453	0	0
gut__Collinsella_aerofaciens	oral__Prevotella_scopos	0.18081	0.01	0.0189302
gut__Bacteroides_caccae	oral__Prevotella_scopos	0.0748184	0	0
gut__Bacteroides_fragilis	oral__Prevotella_scopos	0.305898	0	0
gut__Bacteroides_ovatus	oral__Prevotella_scopos	0.131019	0	0
gut__Bacteroides_stercoris	oral__Prevotella_scopos	0.138106	0	0
gut__Odoribacter_splanchnicus	oral__Prevotella_scopos	-0.368665	0.01	0.0189302
gut__Alistipes_finegoldii	oral__Prevotella_scopos	-0.141575	0.02	0.0301525
gut__Parabacteroides_merdae	oral__Prevotella_scopos	-0.0554052	0.02	0.0301525
gut__Streptococcus_salivarius	oral__Prevotella_scopos	0.183031	0.04	0.0501043
gut__Eubacterium_eligens	oral__Prevotella_scopos	-0.547381	0.01	0.0189302
gut__Eubacterium_sp_CAG_180	oral__Prevotella_scopos	-0.226871	0	0
gut__Eubacterium_sp_CAG_38	oral__Prevotella_scopos	-0.185517	0.01	0.0189302
gut__Blautia_obeum	oral__Prevotella_scopos	-0.0576201	0	0
gut__Blautia_wexlerae	oral__Prevotella_scopos	0.192307	0	0
gut__Coprococcus_comes	oral__Prevotella_scopos	-0.208823	0	0
gut__Lachnospira_pectinoschiza	oral__Prevotella_scopos	-0.329275	0	0
gut__Roseburia_faecis	oral__Prevotella_scopos	-0.388338	0.01	0.0189302
gut__Roseburia_hominis	oral__Prevotella_scopos	-0.493667	0.01	0.0189302
gut__Oscillibacter_sp_57_20	oral__Prevotella_scopos	-0.40161	0.02	0.0301525
gut__Faecalibacterium_prausnitzii	oral__Prevotella_scopos	-0.246065	0.01	0.0189302
gut__Flavonifractor_plautii	oral__Prevotella_scopos	0.615885	0	0
gut__Ruminococcus_bicirculans	oral__Prevotella_scopos	-0.367177	0.02	0.0301525
gut__Ruminococcus_bromii	oral__Prevotella_scopos	0.225636	0.04	0.0501043
gut__Ruminococcus_lactaris	oral__Prevotella_scopos	-0.0299337	0	0
gut__Ruthenibacterium_lactatiformans	oral__Prevotella_scopos	0.543131	0	0
gut__Firmicutes_bacterium_CAG_83	oral__Prevotella_scopos	-0.0272535	0	0
gut__Acidaminococcus_intestini	oral__Prevotella_scopos	0.531841	0.02	0.0301525
oral__Actinomyces_sp._Z16	oral__Prevotella_scopos	-0.462605	0	0
oral__Bifidobacterium_dentium	oral__Prevotella_scopos	-0.381593	0	0
oral__Prevotella_fusca	oral__Prevotella_scopos	0.79929	0.01	0.0189302
oral__Rothia_mucilaginosa	oral__Prevotella_scopos	-0.618899	0	0
oral__Prevotella_scopos	oral__Prevotella_scopos	0.826329	0.01	0.0189302
oral__Salmonella_enterica	oral__Prevotella_scopos	0.267364	0.01	0.0189302
oral__Buchnera_aphidicola	oral__Prevotella_scopos	0.271392	0	0
oral__Moraxella_osloensis	oral__Prevotella_scopos	0.156418	0	0
oral__Chryseobacterium_haifense	oral__Prevotella_scopos	0.313308	0	0
oral__Actinomyces_sp._oral_taxon_848	oral__Prevotella_scopos	-0.479573	0	0
oral__Campylobacter_concisus	oral__Prevotella_scopos	0.11663	0.01	0.0189302
oral__Paraprevotella_xylaniphila	oral__Prevotella_scopos	0.52833	0.01	0.0189302
oral__Klebsiella_michiganensis	oral__Prevotella_scopos	0.136435	0	0
oral__Prevotella_melaninogenica	oral__Prevotella_scopos	0.798618	0.01	0.0189302
gut__Collinsella_aerofaciens	oral__Salmonella_enterica	0.803423	0.14	0.143238
gut__Bacteroides_caccae	oral__Salmonella_enterica	-0.163491	0.01	0.0189302
gut__Bacteroides_fragilis	oral__Salmonella_enterica	-0.0126776	0.02	0.0301525
gut__Bacteroides_ovatus	oral__Salmonella_enterica	-0.174155	0.01	0.0189302
gut__Bacteroides_stercoris	oral__Salmonella_enterica	-0.12107	0.03	0.0405712
gut__Odoribacter_splanchnicus	oral__Salmonella_enterica	-0.111447	0.03	0.0405712
gut__Alistipes_finegoldii	oral__Salmonella_enterica	-0.044105	0.04	0.0501043
gut__Parabacteroides_merdae	oral__Salmonella_enterica	-0.133068	0	0
gut__Streptococcus_salivarius	oral__Salmonella_enterica	0.184156	0.03	0.0405712
gut__Eubacterium_eligens	oral__Salmonella_enterica	0.0119186	0.05	0.0597795
gut__Eubacterium_sp_CAG_180	oral__Salmonella_enterica	0.240305	0	0
gut__Eubacterium_sp_CAG_38	oral__Salmonella_enterica	0.0250055	0.03	0.0405712
gut__Blautia_obeum	oral__Salmonella_enterica	0.349247	0.03	0.0405712
gut__Blautia_wexlerae	oral__Salmonella_enterica	0.212885	0.06	0.0682409
gut__Coprococcus_comes	oral__Salmonella_enterica	0.0623237	0.01	0.0189302
gut__Lachnospira_pectinoschiza	oral__Salmonella_enterica	-0.0791489	0.06	0.0682409
gut__Roseburia_faecis	oral__Salmonella_enterica	-0.0617815	0.07	0.0777726
gut__Roseburia_hominis	oral__Salmonella_enterica	-0.120562	0.01	0.0189302
gut__Oscillibacter_sp_57_20	oral__Salmonella_enterica	-0.071868	0	0
gut__Faecalibacterium_prausnitzii	oral__Salmonella_enterica	-0.0488017	0.02	0.0301525
gut__Flavonifractor_plautii	oral__Salmonella_enterica	0.298743	0.09	0.0975435
gut__Ruminococcus_bicirculans	oral__Salmonella_enterica	-0.151066	0	0
gut__Ruminococcus_bromii	oral__Salmonella_enterica	0.441422	0.14	0.143238
gut__Ruminococcus_lactaris	oral__Salmonella_enterica	0.674244	0	0
gut__Ruthenibacterium_lactatiformans	oral__Salmonella_enterica	0.442182	0.12	0.126312
gut__Firmicutes_bacterium_CAG_83	oral__Salmonella_enterica	-0.0581496	0	0
gut__Acidaminococcus_intestini	oral__Salmonella_enterica	0.208931	0.06	0.0682409
oral__Actinomyces_sp._Z16	oral__Salmonella_enterica	-0.10446	0	0
oral__Bifidobacterium_dentium	oral__Salmonella_enterica	-0.0165097	0	0
oral__Prevotella_fusca	oral__Salmonella_enterica	0.280746	0.01	0.0189302
oral__Rothia_mucilaginosa	oral__Salmonella_enterica	-0.204121	0.01	0.0189302
oral__Prevotella_scopos	oral__Salmonella_enterica	0.267364	0.01	0.0189302
oral__Salmonella_enterica	oral__Salmonella_enterica	0.797107	0.13	0.134978
oral__Buchnera_aphidicola	oral__Salmonella_enterica	0.795491	0.18	0.181186
oral__Moraxella_osloensis	oral__Salmonella_enterica	0.768567	0.16	0.161829
oral__Chryseobacterium_haifense	oral__Salmonella_enterica	0.165198	0	0
oral__Actinomyces_sp._oral_taxon_848	oral__Salmonella_enterica	-0.0877249	0	0
oral__Campylobacter_concisus	oral__Salmonella_enterica	0.653971	0.01	0.0189302
oral__Paraprevotella_xylaniphila	oral__Salmonella_enterica	0.11665	0	0
oral__Klebsiella_michiganensis	oral__Salmonella_enterica	0.719109	0.14	0.143238
oral__Prevotella_melaninogenica	oral__Salmonella_enterica	0.131559	0.01	0.0189302
gut__Collinsella_aerofaciens	oral__Buchnera_aphidicola	0.801244	0.14	0.143238
gut__Bacteroides_caccae	oral__Buchnera_aphidicola	-0.162355	0.01	0.0189302
gut__Bacteroides_fragilis	oral__Buchnera_aphidicola	-0.0107275	0.02	0.0301525
gut__Bacteroides_ovatus	oral__Buchnera_aphidicola	-0.172627	0.01	0.0189302
gut__Bacteroides_stercoris	oral__Buchnera_aphidicola	-0.119716	0.03	0.0405712
gut__Odoribacter_splanchnicus	oral__Buchnera_aphidicola	-0.113276	0.03	0.0405712
gut__Alistipes_finegoldii	oral__Buchnera_aphidicola	-0.0448022	0.04	0.0501043
gut__Parabacteroides_merdae	oral__Buchnera_aphidicola	-0.132865	0	0
gut__Streptococcus_salivarius	oral__Buchnera_aphidicola	0.184535	0.03	0.0405712
gut__Eubacterium_eligens	oral__Buchnera_aphidicola	0.00847317	0.04	0.0501043
gut__Eubacterium_sp_CAG_180	oral__Buchnera_aphidicola	0.23791	0	0
gut__Eubacterium_sp_CAG_38	oral__Buchnera_aphidicola	0.0237516	0.04	0.0501043
gut__Blautia_obeum	oral__Buchnera_aphidicola	0.347455	0.03	0.0405712
gut__Blautia_wexlerae	oral__Buchnera_aphidicola	0.213204	0.06	0.0682409
gut__Coprococcus_comes	oral__Buchnera_aphidicola	0.0607719	0.01	0.0189302
gut__Lachnospira_pectinoschiza	oral__Buchnera_aphidicola	-0.0808668	0.05	0.0597795
gut__Roseburia_faecis	oral__Buchnera_aphidicola	-0.0639372	0.07	0.0777726
gut__Roseburia_hominis	oral__Buchnera_aphidicola	-0.12313	0.01	0.0189302
gut__Oscillibacter_sp_57_20	oral__Buchnera_aphidicola	-0.0740646	0	0
gut__Faecalibacterium_prausnitzii	oral__Buchnera_aphidicola	-0.0501279	0.02	0.0301525
gut__Flavonifractor_plautii	oral__Buchnera_aphidicola	0.301337	0.11	0.116296
gut__Ruminococcus_bicirculans	oral__Buchnera_aphidicola	-0.152724	0.01	0.0189302
gut__Ruminococcus_bromii	oral__Buchnera_aphidicola	0.441008	0.15	0.152449
gut__Ruminococcus_lactaris	oral__Buchnera_aphidicola	0.671288	0	0
gut__Ruthenibacterium_lactatiformans	oral__Buchnera_aphidicola	0.443736	0.11	0.116296
gut__Firmicutes_bacterium_CAG_83	oral__Buchnera_aphidicola	-0.0580798	0	0
gut__Acidaminococcus_intestini	oral__Buchnera_aphidicola	0.211373	0.06	0.0682409
oral__Actinomyces_sp._Z16	oral__Buchnera_aphidicola	-0.106901	0	0
oral__Bifidobacterium_dentium	oral__Buchnera_aphidicola	-0.0188096	0	0
oral__Prevotella_fusca	oral__Buchnera_aphidicola	0.284552	0	0
oral__Rothia_mucilaginosa	oral__Buchnera_aphidicola	-0.207122	0.01	0.0189302
oral__Prevotella_scopos	oral__Buchnera_aphidicola	0.271392	0	0
oral__Salmonella_enterica	oral__Buchnera_aphidicola	0.795491	0.18	0.181186
oral__Buchnera_aphidicola	oral__Buchnera_aphidicola	0.793907	0.18	0.181186
oral__Moraxella_osloensis	oral__Buchnera_aphidicola	0.76638	0.17	0.171634
oral__Chryseobacterium_haifense	oral__Buchnera_aphidicola	0.166463	0	0
oral__Actinomyces_sp._oral_taxon_848	oral__Buchnera_aphidicola	-0.0903402	0	0
oral__Campylobacter_concisus	oral__Buchnera_aphidicola	0.652008	0.01	0.0189302
oral__Paraprevotella_xylaniphila	oral__Buchnera_aphidicola	0.119449	0	0
oral__Klebsiella_michiganensis	oral__Buchnera_aphidicola	0.717001	0.14	0.143238
oral__Prevotella_melaninogenica	oral__Buchnera_aphidicola	0.135974	0	0
gut__Collinsella_aerofaciens	oral__Moraxella_osloensis	0.78686	0.13	0.134978
gut__Bacteroides_caccae	oral__Moraxella_osloensis	-0.175479	0	0
gut__Bacteroides_fragilis	oral__Moraxella_osloensis	-0.0549045	0	0
gut__Bacteroides_ovatus	oral__Moraxella_osloensis	-0.193988	0	0
gut__Bacteroides_stercoris	oral__Moraxella_osloensis	-0.141329	0.01	0.0189302
gut__Odoribacter_splanchnicus	oral__Moraxella_osloensis	-0.0618673	0.02	0.0301525
gut__Alistipes_finegoldii	oral__Moraxella_osloensis	-0.025079	0.05	0.0597795
gut__Parabacteroides_merdae	oral__Moraxella_osloensis	-0.126821	0	0
gut__Streptococcus_salivarius	oral__Moraxella_osloensis	0.160875	0.03	0.0405712
gut__Eubacterium_eligens	oral__Moraxella_osloensis	0.0873688	0.02	0.0301525
gut__Eubacterium_sp_CAG_180	oral__Moraxella_osloensis	0.274014	0	0
gut__Eubacterium_sp_CAG_38	oral__Moraxella_osloensis	0.0507939	0.01	0.0189302
gut__Blautia_obeum	oral__Moraxella_osloensis	0.360793	0.02	0.0301525
gut__Blautia_wexlerae	oral__Moraxella_osloensis	0.188625	0.06	0.0682409
gut__Coprococcus_comes	oral__Moraxella_osloensis	0.0917058	0.01	0.0189302
gut__Lachnospira_pectinoschiza	oral__Moraxella_osloensis	-0.0346557	0.06	0.0682409
gut__Roseburia_faecis	oral__Moraxella_osloensis	-0.00898075	0.07	0.0777726
gut__Roseburia_hominis	oral__Moraxella_osloensis	-0.0538754	0.04	0.0501043
gut__Oscillibacter_sp_57_20	oral__Moraxella_osloensis	-0.0173453	0	0
gut__Faecalibacterium_prausnitzii	oral__Moraxella_osloensis	-0.0154451	0.02	0.0301525
gut__Flavonifractor_plautii	oral__Moraxella_osloensis	0.217082	0.12	0.126312
gut__Ruminococcus_bicirculans	oral__Moraxella_osloensis	-0.102102	0.02	0.0301525
gut__Ruminococcus_bromii	oral__Moraxella_osloensis	0.414942	0.15	0.152449
gut__Ruminococcus_lactaris	oral__Moraxella_osloensis	0.685345	0.01	0.0189302
gut__Ruthenibacterium_lactatiformans	oral__Moraxella_osloensis	0.372019	0.14	0.143238
gut__Firmicutes_bacterium_CAG_83	oral__Moraxella_osloensis	-0.0550012	0	0
gut__Acidaminococcus_intestini	oral__Moraxella_osloensis	0.137906	0.06	0.0682409
oral__Actinomyces_sp._Z16	oral__Moraxella_osloensis	-0.0418806	0.01	0.0189302
oral__Bifidobacterium_dentium	oral__Moraxella_osloensis	0.0358316	0	0
oral__Prevotella_fusca	oral__Moraxella_osloensis	0.17366	0	0
oral__Rothia_mucilaginosa	oral__Moraxella_osloensis	-0.121066	0.01	0.0189302
oral__Prevotella_scopos	oral__Moraxella_osloensis	0.156418	0	0
oral__Salmonella_enterica	oral__Moraxella_osloensis	0.768567	0.16	0.161829
oral__Buchnera_aphidicola	oral__Moraxella_osloensis	0.76638	0.17	0.171634
oral__Moraxella_osloensis	oral__Moraxella_osloensis	0.755	0.14	0.143238
oral__Chryseobacterium_haifense	oral__Moraxella_osloensis	0.123793	0	0
oral__Actinomyces_sp._oral_taxon_848	oral__Moraxella_osloensis	-0.0226376	0.01	0.0189302
oral__Campylobacter_concisus	oral__Moraxella_osloensis	0.644693	0	0
oral__Paraprevotella_xylaniphila	oral__Moraxella_osloensis	0.0451522	0	0
oral__Klebsiella_michiganensis	oral__Moraxella_osloensis	0.707779	0.14	0.143238
oral__Prevotella_melaninogenica	oral__Moraxella_osloensis	0.0230211	0	0
gut__Collinsella_aerofaciens	oral__Chryseobacterium_haifense	0.135463	0	0
gut__Bacteroides_caccae	oral__Chryseobacterium_haifense	0.0115091	0.01	0.0189302
gut__Bacteroides_fragilis	oral__Chryseobacterium_haifense	0.105955	0.05	0.0597795
gut__Bacteroides_ovatus	oral__Chryseobacterium_haifense	0.0302268	0.06	0.0682409
gut__Bacteroides_stercoris	oral__Chryseobacterium_haifense	0.0374759	0.02	0.0301525
gut__Odoribacter_splanchnicus	oral__Chryseobacterium_haifense	-0.139078	0.03	0.0405712
gut__Alistipes_finegoldii	oral__Chryseobacterium_haifense	-0.0535263	0.01	0.0189302
gut__Parabacteroides_merdae	oral__Chryseobacterium_haifense	-0.0313491	0	0
gut__Streptococcus_salivarius	oral__Chryseobacterium_haifense	0.0806191	0.01	0.0189302
gut__Eubacterium_eligens	oral__Chryseobacterium_haifense	-0.190565	0	0
gut__Eubacterium_sp_CAG_180	oral__Chryseobacterium_haifense	-0.0578426	0.02	0.0301525
gut__Eubacterium_sp_CAG_38	oral__Chryseobacterium_haifense	-0.0627026	0.02	0.0301525
gut__Blautia_obeum	oral__Chryseobacterium_haifense	0.0111964	0	0
gut__Blautia_wexlerae	oral__Chryseobacterium_haifense	0.086447	0	0
gut__Coprococcus_comes	oral__Chryseobacterium_haifense	-0.0675103	0.05	0.0597795
gut__Lachnospira_pectinoschiza	oral__Chryseobacterium_haifense	-0.122387	0.01	0.0189302
gut__Roseburia_faecis	oral__Chryseobacterium_haifense	-0.141505	0	0
gut__Roseburia_hominis	oral__Chryseobacterium_haifense	-0.18366	0.01	0.0189302
gut__Oscillibacter_sp_57_20	oral__Chryseobacterium_haifense	-0.147057	0	0
gut__Faecalibacterium_prausnitzii	oral__Chryseobacterium_haifense	-0.0905297	0.06	0.0682409
gut__Flavonifractor_plautii	oral__Chryseobacterium_haifense	0.242451	0.01	0.0189302
gut__Ruminococcus_bicirculans	oral__Chryseobacterium_haifense	-0.142116	0	0
gut__Ruminococcus_bromii	oral__Chryseobacterium_haifense	0.118642	0	0
gut__Ruminococcus_lactaris	oral__Chryseobacterium_haifense	0.0500801	0	0
gut__Ruthenibacterium_lactatiformans	oral__Chryseobacterium_haifense	0.229864	0.01	0.0189302
gut__Firmicutes_bacterium_CAG_83	oral__Chryseobacterium_haifense	-0.0147642	0.02	0.0301525
gut__Acidaminococcus_intestini	oral__Chryseobacterium_haifense	0.204961	0.06	0.0682409
oral__Actinomyces_sp._Z16	oral__Chryseobacterium_haifense	-0.171339	0	0
oral__Bifidobacterium_dentium	oral__Chryseobacterium_haifense	-0.135077	0	0
oral__Prevotella_fusca	oral__Chryseobacterium_haifense	0.305044	0	0
oral__Rothia_mucilaginosa	oral__Chryseobacterium_haifense	-0.235008	0	0
oral__Prevotella_scopos	oral__Chryseobacterium_haifense	0.313308	0	0
oral__Salmonella_enterica	oral__Chryseobacterium_haifense	0.165198	0	0
oral__Buchnera_aphidicola	oral__Chryseobacterium_haifense	0.166463	0	0
oral__Moraxella_osloensis	oral__Chryseobacterium_haifense	0.123793	0	0
oral__Chryseobacterium_haifense	oral__Chryseobacterium_haifense	0.124526	0.07	0.0777726
oral__Actinomyces_sp._oral_taxon_848	oral__Chryseobacterium_haifense	-0.175776	0	0
oral__Campylobacter_concisus	oral__Chryseobacterium_haifense	0.0995703	0	0
oral__Paraprevotella_xylaniphila	oral__Chryseobacterium_haifense	0.195444	0	0
oral__Klebsiella_michiganensis	oral__Chryseobacterium_haifense	0.112354	0	0
oral__Prevotella_melaninogenica	oral__Chryseobacterium_haifense	0.291409	0	0
gut__Collinsella_aerofaciens	oral__Actinomyces_sp._oral_taxon_848	-0.0342348	0	0
gut__Bacteroides_caccae	oral__Actinomyces_sp._oral_taxon_848	-0.0612367	0	0
gut__Bacteroides_fragilis	oral__Actinomyces_sp._oral_taxon_848	-0.18813	0	0
gut__Bacteroides_ovatus	oral__Actinomyces_sp._oral_taxon_848	-0.0965916	0.01	0.0189302
gut__Bacteroides_stercoris	oral__Actinomyces_sp._oral_taxon_848	-0.0958838	0	0
gut__Odoribacter_splanchnicus	oral__Actinomyces_sp._oral_taxon_848	0.214704	0.01	0.0189302
gut__Alistipes_finegoldii	oral__Actinomyces_sp._oral_taxon_848	0.082327	0	0
gut__Parabacteroides_merdae	oral__Actinomyces_sp._oral_taxon_848	0.0212271	0.02	0.0301525
gut__Streptococcus_salivarius	oral__Actinomyces_sp._oral_taxon_848	-0.0943675	0	0
gut__Eubacterium_eligens	oral__Actinomyces_sp._oral_taxon_848	0.335622	0.02	0.0301525
gut__Eubacterium_sp_CAG_180	oral__Actinomyces_sp._oral_taxon_848	0.161443	0	0
gut__Eubacterium_sp_CAG_38	oral__Actinomyces_sp._oral_taxon_848	0.115738	0	0
gut__Blautia_obeum	oral__Actinomyces_sp._oral_taxon_848	0.0683577	0	0
gut__Blautia_wexlerae	oral__Actinomyces_sp._oral_taxon_848	-0.0973089	0.01	0.0189302
gut__Coprococcus_comes	oral__Actinomyces_sp._oral_taxon_848	0.133522	0	0
gut__Lachnospira_pectinoschiza	oral__Actinomyces_sp._oral_taxon_848	0.1937	0	0
gut__Roseburia_faecis	oral__Actinomyces_sp._oral_taxon_848	0.23144	0	0
gut__Roseburia_hominis	oral__Actinomyces_sp._oral_taxon_848	0.290225	0.06	0.0682409
gut__Oscillibacter_sp_57_20	oral__Actinomyces_sp._oral_taxon_848	0.238593	0.02	0.0301525
gut__Faecalibacterium_prausnitzii	oral__Actinomyces_sp._oral_taxon_848	0.145732	0.03	0.0405712
gut__Flavonifractor_plautii	oral__Actinomyces_sp._oral_taxon_848	-0.347998	0.01	0.0189302
gut__Ruminococcus_bicirculans	oral__Actinomyces_sp._oral_taxon_848	0.210035	0.06	0.0682409
gut__Ruminococcus_bromii	oral__Actinomyces_sp._oral_taxon_848	-0.0959844	0	0
gut__Ruminococcus_lactaris	oral__Actinomyces_sp._oral_taxon_848	0.082285	0	0
gut__Ruthenibacterium_lactatiformans	oral__Actinomyces_sp._oral_taxon_848	-0.289926	0.02	0.0301525
gut__Firmicutes_bacterium_CAG_83	oral__Actinomyces_sp._oral_taxon_848	0.0111349	0	0
gut__Acidaminococcus_intestini	oral__Actinomyces_sp._oral_taxon_848	-0.305165	0	0
oral__Actinomyces_sp._Z16	oral__Actinomyces_sp._oral_taxon_848	0.272772	0.02	0.0301525
oral__Bifidobacterium_dentium	oral__Actinomyces_sp._oral_taxon_848	0.231615	0.06	0.0682409
oral__Prevotella_fusca	oral__Actinomyces_sp._oral_taxon_848	-0.46178	0	0
oral__Rothia_mucilaginosa	oral__Actinomyces_sp._oral_taxon_848	0.35882	0	0
oral__Prevotella_scopos	oral__Actinomyces_sp._oral_taxon_848	-0.479573	0	0
oral__Salmonella_enterica	oral__Actinomyces_sp._oral_taxon_848	-0.0877249	0	0
oral__Buchnera_aphidicola	oral__Actinomyces_sp._oral_taxon_848	-0.0903402	0	0
oral__Moraxella_osloensis	oral__Actinomyces_sp._oral_taxon_848	-0.0226376	0.01	0.0189302
oral__Chryseobacterium_haifense	oral__Actinomyces_sp._oral_taxon_848	-0.175776	0	0
oral__Actinomyces_sp._oral_taxon_848	oral__Actinomyces_sp._oral_taxon_848	0.284729	0.05	0.0597795
oral__Campylobacter_concisus	oral__Actinomyces_sp._oral_taxon_848	-0.00920021	0	0
oral__Paraprevotella_xylaniphila	oral__Actinomyces_sp._oral_taxon_848	-0.311778	0	0
oral__Klebsiella_michiganensis	oral__Actinomyces_sp._oral_taxon_848	-0.0151202	0.01	0.0189302
oral__Prevotella_melaninogenica	oral__Actinomyces_sp._oral_taxon_848	-0.475529	0	0
gut__Collinsella_aerofaciens	oral__Campylobacter_concisus	0.671518	0	0
gut__Bacteroides_caccae	oral__Campylobacter_concisus	-0.152213	0.01	0.0189302
gut__Bacteroides_fragilis	oral__Campylobacter_concisus	-0.0536507	0.01	0.0189302
gut__Bacteroides_ovatus	oral__Campylobacter_concisus	-0.169298	0	0
gut__Bacteroides_stercoris	oral__Campylobacter_concisus	-0.124251	0.02	0.0301525
gut__Odoribacter_splanchnicus	oral__Campylobacter_concisus	-0.0452375	0.02	0.0301525
gut__Alistipes_finegoldii	oral__Campylobacter_concisus	-0.0185057	0.04	0.0501043
gut__Parabacteroides_merdae	oral__Campylobacter_concisus	-0.107671	0.01	0.0189302
gut__Streptococcus_salivarius	oral__Campylobacter_concisus	0.134177	0.01	0.0189302
gut__Eubacterium_eligens	oral__Campylobacter_concisus	0.0866667	0.02	0.0301525
gut__Eubacterium_sp_CAG_180	oral__Campylobacter_concisus	0.24003	0.01	0.0189302
gut__Eubacterium_sp_CAG_38	oral__Campylobacter_concisus	0.0475547	0.03	0.0405712
gut__Blautia_obeum	oral__Campylobacter_concisus	0.310904	0.02	0.0301525
gut__Blautia_wexlerae	oral__Campylobacter_concisus	0.157798	0.03	0.0405712
gut__Coprococcus_comes	oral__Campylobacter_concisus	0.0831672	0.02	0.0301525
gut__Lachnospira_pectinoschiza	oral__Campylobacter_concisus	-0.0227216	0.05	0.0597795
gut__Roseburia_faecis	oral__Campylobacter_concisus	0.000575542	0.01	0.0189302
gut__Roseburia_hominis	oral__Campylobacter_concisus	-0.0357115	0.02	0.0301525
gut__Oscillibacter_sp_57_20	oral__Campylobacter_concisus	-0.00632079	0.01	0.0189302
gut__Faecalibacterium_prausnitzii	oral__Campylobacter_concisus	-0.00800783	0.01	0.0189302
gut__Flavonifractor_plautii	oral__Campylobacter_concisus	0.173187	0.09	0.0975435
gut__Ruminococcus_bicirculans	oral__Campylobacter_concisus	-0.0798032	0.01	0.0189302
gut__Ruminococcus_bromii	oral__Campylobacter_concisus	0.351338	0.02	0.0301525
gut__Ruminococcus_lactaris	oral__Campylobacter_concisus	0.588882	0.03	0.0405712
gut__Ruthenibacterium_lactatiformans	oral__Campylobacter_concisus	0.307724	0.07	0.0777726
gut__Firmicutes_bacterium_CAG_83	oral__Campylobacter_concisus	-0.0466271	0.03	0.0405712
gut__Acidaminococcus_intestini	oral__Campylobacter_concisus	0.107022	0.06	0.0682409
oral__Actinomyces_sp._Z16	oral__Campylobacter_concisus	-0.0260788	0	0
oral__Bifidobacterium_dentium	oral__Campylobacter_concisus	0.0388949	0.01	0.0189302
oral__Prevotella_fusca	oral__Campylobacter_concisus	0.132005	0.01	0.0189302
oral__Rothia_mucilaginosa	oral__Campylobacter_concisus	-0.0907107	0.01	0.0189302
oral__Prevotella_scopos	oral__Campylobacter_concisus	0.11663	0.01	0.0189302
oral__Salmonella_enterica	oral__Campylobacter_concisus	0.653971	0.01	0.0189302
oral__Buchnera_aphidicola	oral__Campylobacter_concisus	0.652008	0.01	0.0189302
oral__Moraxella_osloensis	oral__Campylobacter_concisus	0.644693	0	0
oral__Chryseobacterium_haifense	oral__Campylobacter_concisus	0.0995703	0	0
oral__Actinomyces_sp._oral_taxon_848	oral__Campylobacter_concisus	-0.00920021	0	0
oral__Campylobacter_concisus	oral__Campylobacter_concisus	0.550863	0.03	0.0405712
oral__Paraprevotella_xylaniphila	oral__Campylobacter_concisus	0.0274848	0	0
oral__Klebsiella_michiganensis	oral__Campylobacter_concisus	0.604589	0	0
oral__Prevotella_melaninogenica	oral__Campylobacter_concisus	0.00272359	0.02	0.0301525
gut__Collinsella_aerofaciens	oral__Paraprevotella_xylaniphila	0.0586875	0	0
gut__Bacteroides_caccae	oral__Paraprevotella_xylaniphila	0.0621782	0	0
gut__Bacteroides_fragilis	oral__Paraprevotella_xylaniphila	0.204113	0	0
gut__Bacteroides_ovatus	oral__Paraprevotella_xylaniphila	0.100315	0	0
gut__Bacteroides_stercoris	oral__Paraprevotella_xylaniphila	0.100966	0	0
gut__Odoribacter_splanchnicus	oral__Paraprevotella_xylaniphila	-0.236312	0.01	0.0189302
gut__Alistipes_finegoldii	oral__Paraprevotella_xylaniphila	-0.0906492	0.01	0.0189302
gut__Parabacteroides_merdae	oral__Paraprevotella_xylaniphila	-0.0266269	0	0
gut__Streptococcus_salivarius	oral__Paraprevotella_xylaniphila	0.107479	0.03	0.0405712
gut__Eubacterium_eligens	oral__Paraprevotella_xylaniphila	-0.364423	0.01	0.0189302
gut__Eubacterium_sp_CAG_180	oral__Paraprevotella_xylaniphila	-0.169024	0	0
gut__Eubacterium_sp_CAG_38	oral__Paraprevotella_xylaniphila	-0.125111	0	0
gut__Blautia_obeum	oral__Paraprevotella_xylaniphila	-0.0649501	0	0
gut__Blautia_wexlerae	oral__Paraprevotella_xylaniphila	0.111444	0	0
gut__Coprococcus_comes	oral__Paraprevotella_xylaniphila	-0.14344	0	0
gut__Lachnospira_pectinoschiza	oral__Paraprevotella_xylaniphila	-0.212622	0	0
gut__Roseburia_faecis	oral__Paraprevotella_xylaniphila	-0.253172	0	0
gut__Roseburia_hominis	oral__Paraprevotella_xylaniphila	-0.318629	0.01	0.0189302
gut__Oscillibacter_sp_57_20	oral__Paraprevotella_xylaniphila	-0.261215	0.01	0.0189302
gut__Faecalibacterium_prausnitzii	oral__Paraprevotella_xylaniphila	-0.159681	0	0
gut__Flavonifractor_plautii	oral__Paraprevotella_xylaniphila	0.386179	0	0
gut__Ruminococcus_bicirculans	oral__Paraprevotella_xylaniphila	-0.232297	0.01	0.0189302
gut__Ruminococcus_bromii	oral__Paraprevotella_xylaniphila	0.116115	0.03	0.0405712
gut__Ruminococcus_lactaris	oral__Paraprevotella_xylaniphila	-0.0713959	0	0
gut__Ruthenibacterium_lactatiformans	oral__Paraprevotella_xylaniphila	0.326904	0	0
gut__Firmicutes_bacterium_CAG_83	oral__Paraprevotella_xylaniphila	-0.0136558	0	0
gut__Acidaminococcus_intestini	oral__Paraprevotella_xylaniphila	0.337228	0.01	0.0189302
oral__Actinomyces_sp._Z16	oral__Paraprevotella_xylaniphila	-0.299231	0.01	0.0189302
oral__Bifidobacterium_dentium	oral__Paraprevotella_xylaniphila	-0.252152	0	0
oral__Prevotella_fusca	oral__Paraprevotella_xylaniphila	0.509352	0.02	0.0301525
oral__Rothia_mucilaginosa	oral__Paraprevotella_xylaniphila	-0.39541	0.01	0.0189302
oral__Prevotella_scopos	oral__Paraprevotella_xylaniphila	0.52833	0.01	0.0189302
oral__Salmonella_enterica	oral__Paraprevotella_xylaniphila	0.11665	0	0
oral__Buchnera_aphidicola	oral__Paraprevotella_xylaniphila	0.119449	0	0
oral__Moraxella_osloensis	oral__Paraprevotella_xylaniphila	0.0451522	0	0
oral__Chryseobacterium_haifense	oral__Paraprevotella_xylaniphila	0.195444	0	0
oral__Actinomyces_sp._oral_taxon_848	oral__Paraprevotella_xylaniphila	-0.311778	0	0
oral__Campylobacter_concisus	oral__Paraprevotella_xylaniphila	0.0274848	0	0
oral__Paraprevotella_xylaniphila	oral__Paraprevotella_xylaniphila	0.341948	0.03	0.0405712
oral__Klebsiella_michiganensis	oral__Paraprevotella_xylaniphila	0.0356601	0	0
oral__Prevotella_melaninogenica	oral__Paraprevotella_xylaniphila	0.520304	0.01	0.0189302
gut__Collinsella_aerofaciens	oral__Klebsiella_michiganensis	0.737418	0.13	0.134978
gut__Bacteroides_caccae	oral__Klebsiella_michiganensis	-0.165933	0.01	0.0189302
gut__Bacteroides_fragilis	oral__Klebsiella_michiganensis	-0.055547	0.01	0.0189302
gut__Bacteroides_ovatus	oral__Klebsiella_michiganensis	-0.184055	0.01	0.0189302
gut__Bacteroides_stercoris	oral__Klebsiella_michiganensis	-0.13464	0	0
gut__Odoribacter_splanchnicus	oral__Klebsiella_michiganensis	-0.0534257	0.02	0.0301525
gut__Alistipes_finegoldii	oral__Klebsiella_michiganensis	-0.0217582	0.04	0.0501043
gut__Parabacteroides_merdae	oral__Klebsiella_michiganensis	-0.118515	0	0
gut__Streptococcus_salivarius	oral__Klebsiella_michiganensis	0.14889	0.02	0.0301525
gut__Eubacterium_eligens	oral__Klebsiella_michiganensis	0.0891701	0.04	0.0501043
gut__Eubacterium_sp_CAG_180	oral__Klebsiella_michiganensis	0.26052	0	0
gut__Eubacterium_sp_CAG_38	oral__Klebsiella_michiganensis	0.0501359	0.01	0.0189302
gut__Blautia_obeum	oral__Klebsiella_michiganensis	0.339928	0.02	0.0301525
gut__Blautia_wexlerae	oral__Klebsiella_michiganensis	0.174859	0.03	0.0405712
gut__Coprococcus_comes	oral__Klebsiella_michiganensis	0.0888973	0.01	0.0189302
gut__Lachnospira_pectinoschiza	oral__Klebsiella_michiganensis	-0.0283498	0.04	0.0501043
gut__Roseburia_faecis	oral__Klebsiella_michiganensis	-0.00345339	0.06	0.0682409
gut__Roseburia_hominis	oral__Klebsiella_michiganensis	-0.0443063	0.03	0.0405712
gut__Oscillibacter_sp_57_20	oral__Klebsiella_michiganensis	-0.0111465	0	0
gut__Faecalibacterium_prausnitzii	oral__Klebsiella_michiganensis	-0.0113586	0.01	0.0189302
gut__Flavonifractor_plautii	oral__Klebsiella_michiganensis	0.196169	0.08	0.0873247
gut__Ruminococcus_bicirculans	oral__Klebsiella_michiganensis	-0.09127	0.02	0.0301525
gut__Ruminococcus_bromii	oral__Klebsiella_michiganensis	0.387195	0.13	0.134978
gut__Ruminococcus_lactaris	oral__Klebsiella_michiganensis	0.644689	0.02	0.0301525
gut__Ruthenibacterium_lactatiformans	oral__Klebsiella_michiganensis	0.342763	0.11	0.116296
gut__Firmicutes_bacterium_CAG_83	oral__Klebsiella_michiganensis	-0.0513575	0	0
gut__Acidaminococcus_intestini	oral__Klebsiella_michiganensis	0.122815	0.03	0.0405712
oral__Actinomyces_sp._Z16	oral__Klebsiella_michiganensis	-0.0334289	0.01	0.0189302
oral__Bifidobacterium_dentium	oral__Klebsiella_michiganensis	0.0385889	0	0
oral__Prevotella_fusca	oral__Klebsiella_michiganensis	0.152991	0	0
oral__Rothia_mucilaginosa	oral__Klebsiella_michiganensis	-0.105864	0.01	0.0189302
oral__Prevotella_scopos	oral__Klebsiella_michiganensis	0.136435	0	0
oral__Salmonella_enterica	oral__Klebsiella_michiganensis	0.719109	0.14	0.143238
oral__Buchnera_aphidicola	oral__Klebsiella_michiganensis	0.717001	0.14	0.143238
oral__Moraxella_osloensis	oral__Klebsiella_michiganensis	0.707779	0.14	0.143238
oral__Chryseobacterium_haifense	oral__Klebsiella_michiganensis	0.112354	0	0
oral__Actinomyces_sp._oral_taxon_848	oral__Klebsiella_michiganensis	-0.0151202	0.01	0.0189302
oral__Campylobacter_concisus	oral__Klebsiella_michiganensis	0.604589	0	0
oral__Paraprevotella_xylaniphila	oral__Klebsiella_michiganensis	0.0356601	0	0
oral__Klebsiella_michiganensis	oral__Klebsiella_michiganensis	0.663643	0.14	0.143238
oral__Prevotella_melaninogenica	oral__Klebsiella_michiganensis	0.0113815	0	0
gut__Collinsella_aerofaciens	oral__Prevotella_melaninogenica	0.0417822	0.02	0.0301525
gut__Bacteroides_caccae	oral__Prevotella_melaninogenica	0.105813	0	0
gut__Bacteroides_fragilis	oral__Prevotella_melaninogenica	0.315569	0	0
gut__Bacteroides_ovatus	oral__Prevotella_melaninogenica	0.165278	0	0
gut__Bacteroides_stercoris	oral__Prevotella_melaninogenica	0.163061	0	0
gut__Odoribacter_splanchnicus	oral__Prevotella_melaninogenica	-0.357701	0.01	0.0189302
gut__Alistipes_finegoldii	oral__Prevotella_melaninogenica	-0.137131	0.01	0.0189302
gut__Parabacteroides_merdae	oral__Prevotella_melaninogenica	-0.0329951	0.02	0.0301525
gut__Streptococcus_salivarius	oral__Prevotella_melaninogenica	0.154593	0.06	0.0682409
gut__Eubacterium_eligens	oral__Prevotella_melaninogenica	-0.562765	0.01	0.0189302
gut__Eubacterium_sp_CAG_180	oral__Prevotella_melaninogenica	-0.275258	0	0
gut__Eubacterium_sp_CAG_38	oral__Prevotella_melaninogenica	-0.194473	0	0
gut__Blautia_obeum	oral__Prevotella_melaninogenica	-0.121354	0	0
gut__Blautia_wexlerae	oral__Prevotella_melaninogenica	0.158966	0	0
gut__Coprococcus_comes	oral__Prevotella_melaninogenica	-0.225005	0	0
gut__Lachnospira_pectinoschiza	oral__Prevotella_melaninogenica	-0.323122	0	0
gut__Roseburia_faecis	oral__Prevotella_melaninogenica	-0.386715	0	0
gut__Roseburia_hominis	oral__Prevotella_melaninogenica	-0.484103	0.02	0.0301525
gut__Oscillibacter_sp_57_20	oral__Prevotella_melaninogenica	-0.398508	0.02	0.0301525
gut__Faecalibacterium_prausnitzii	oral__Prevotella_melaninogenica	-0.243314	0.01	0.0189302
gut__Flavonifractor_plautii	oral__Prevotella_melaninogenica	0.577477	0	0
gut__Ruminococcus_bicirculans	oral__Prevotella_melaninogenica	-0.349105	0.02	0.0301525
gut__Ruminococcus_bromii	oral__Prevotella_melaninogenica	0.152309	0.05	0.0597795
gut__Ruminococcus_lactaris	oral__Prevotella_melaninogenica	-0.151008	0	0
gut__Ruthenibacterium_lactatiformans	oral__Prevotella_melaninogenica	0.477357	0	0
gut__Firmicutes_bacterium_CAG_83	oral__Prevotella_melaninogenica	-0.0175341	0	0
gut__Acidaminococcus_intestini	oral__Prevotella_melaninogenica	0.507428	0.02	0.0301525
oral__Actinomyces_sp._Z16	oral__Prevotella_melaninogenica	-0.455163	0	0
oral__Bifidobacterium_dentium	oral__Prevotella_melaninogenica	-0.387888	0	0
oral__Prevotella_fusca	oral__Prevotella_melaninogenica	0.768535	0.01	0.0189302
oral__Rothia_mucilaginosa	oral__Prevotella_melaninogenica	-0.597453	0	0
oral__Prevotella_scopos	oral__Prevotella_melaninogenica	0.798618	0.01	0.0189302
oral__Salmonella_enterica	oral__Prevotella_melaninogenica	0.131559	0.01	0.0189302
oral__Buchnera_aphidicola	oral__Prevotella_melaninogenica	0.135974	0	0
oral__Moraxella_osloensis	oral__Prevotella_melaninogenica	0.0230211	0	0
oral__Chryseobacterium_haifense	oral__Prevotella_melaninogenica	0.291409	0	0
oral__Actinomyces_sp._oral_taxon_848	oral__Prevotella_melaninogenica	-0.475529	0	0
oral__Campylobacter_concisus	oral__Prevotella_melaninogenica	0.00272359	0.02	0.0301525
oral__Paraprevotella_xylaniphila	oral__Prevotella_melaninogenica	0.520304	0.01	0.0189302
oral__Klebsiella_michiganensis	oral__Prevotella_melaninogenica	0.0113815	0	0
oral__Prevotella_melaninogenica	oral__Prevotella_melaninogenica	0.794476	0.01	0.0189302
