# Supplementary material for: Integrative multiomics analysis reveals host-microbe-metabolite interplays associated with the aging process in Singaporeans
Source: Gut Microbes. 2022 May 12;14(1):2070392. doi: 10.1080/19490976.2022.2070392 (PMC9116421; doi:10.1080/19490976.2022.2070392)
Supplement: Supplemental Material [file KGMI_A_2070392_SM9370.zip › Supplementary Table S4.xlsx]

## Sheet: gut_oral.species.preselect.xgbo
Table S4. Feature importance scores of the most important species contributing to the XGBoost classification model in Figure 2B.
Feature	Gain	Cover	Frequency
Gut.Eubacterium_eligens	0.11386	0.0709346	0.0545455
Gut.Eubacterium_hallii	0.0971106	0.0966488	0.0727273
Oral.Desulfobulbus_oralis	0.0749884	0.0476648	0.0272727
Oral.Streptococcus_cristatus	0.0732919	0.0730821	0.0727273
Gut.Roseburia_faecis	0.0730996	0.0522234	0.0454545
Oral.Prevotella_sp._oral_taxon_299	0.0719894	0.057876	0.0454545
Oral.Rothia_dentocariosa	0.0425357	0.0522268	0.0454545
Oral.Bifidobacterium_dentium	0.0423239	0.0435173	0.0272727
Oral.Campylobacter_showae	0.0339681	0.0405979	0.0454545
Gut.Agathobaculum_butyriciproducens	0.0324513	0.039083	0.0363636
Oral.Bacteroides_thetaiotaomicron	0.0282216	0.0157993	0.00909091
Oral.Streptococcus_parasanguinis	0.0280523	0.0458885	0.0454545
Oral.Prevotella_scopos	0.0263635	0.0170339	0.0181818
Oral.Haemophilus_parainfluenzae	0.0228882	0.0100408	0.00909091
Oral.Fusobacterium_hwasookii	0.021402	0.0211506	0.0181818
Gut.Firmicutes_bacterium_CAG_83	0.0199223	0.0125456	0.00909091
Gut.Bifidobacterium_adolescentis	0.0193205	0.0159811	0.0181818
Oral.Rothia_mucilaginosa	0.0188352	0.0253091	0.0272727
Oral.Actinobacillus_suis	0.0187974	0.0303838	0.0363636
Oral.TM7_phylum_sp._oral_taxon_955	0.013892	0.0179219	0.0272727
Oral.Neisseria_sp._KEM232	0.013512	0.0109639	0.00909091
Gut.Ruminococcus_bromii	0.0131022	0.013918	0.0181818
Oral.Tannerella_forsythia	0.0125822	0.0284936	0.0454545
Gut.Faecalibacterium_prausnitzii	0.0118752	0.0136873	0.0181818
Oral.Candidatus_Saccharibacteria_bacterium_FS13P	0.0106752	0.0191291	0.0272727
Gut.Flavonifractor_plautii	0.00876223	0.00938967	0.00909091
Gut.Dorea_longicatena	0.00698343	0.0075085	0.00909091
Oral.Rodentibacter_pneumotropicus	0.00665092	0.00445414	0.00909091
Oral.Veillonella_dispar	0.00606509	0.00748312	0.00909091
Oral.Streptococcus_vestibularis	0.00537938	0.0153885	0.0272727
Gut.Bacteroides_ovatus	0.00477059	0.00872494	0.00909091
Gut.Bifidobacterium_longum	0.00473662	0.00970419	0.0181818
Gut.Bacteroides_dorei	0.00363479	0.00831172	0.00909091
Gut.Escherichia_coli	0.00325006	0.0133249	0.0181818
Oral.Capnocytophaga_sp._oral_taxon_864	0.00320572	0.0047691	0.00909091
Oral.Riemerella_anatipestifer	0.00264713	0.00817557	0.00909091
Gut.Bacteroides_stercoris	0.00250985	0.0098836	0.0181818
Gut.Bacteroides_thetaiotaomicron	0.00235604	0.00671181	0.00909091
Gut.Anaerostipes_hadrus	0.00196253	0.00513237	0.00909091
Oral.Treponema_sp._OMZ_804	0.00130736	0.00462267	0.00909091
Gut.Odoribacter_splanchnicus	0.000717475	0.00431421	0.00909091
