# Supplementary material for: Integrative multiomics analysis reveals host-microbe-metabolite interplays associated with the aging process in Singaporeans
Source: Gut Microbes. 2022 May 12;14(1):2070392. doi: 10.1080/19490976.2022.2070392 (PMC9116421; doi:10.1080/19490976.2022.2070392)
Supplement: Supplemental Material [file KGMI_A_2070392_SM9370.zip › Supplementary Table S5.xlsx]

## Sheet: Supplementary Table S8.txt
Table S5 The metabolite abundance profile of fecal metabolomics
Meatbolite_name	E01	E02	E03	E04	E07	E08	E10	E11	E12	E13	E14	E15	E16	E17	E18	E20	E22	E23	E24	E25	E26	E27	E28	E30	E31	E32	E33	E34	Y01	Y02	Y03	Y04	Y05	Y06	Y07	Y08	Y09	Y10	Y12	Y13	Y14	Y16	Y17	Y18	Y19	Y20	Y21	Y22	Y23
Valine	0.366416	0.0388129	0.075353	0.0685472	0.0674615	0.0837468	0.334339	0.251374	0.113291	0.0517364	0.0565076	1.25875	0.104289	0.4575	0.0668339	0.200292	0.513723	0.0523981	0.519744	0.462369	0.337103	0.171342	0.259532	0.0304217	0.0279451	1.44763	0.239554	0.88919	1.05602	1.0353	0.928813	0.313523	1.11307	0.916245	0.822368	0.38559	0.813743	0.963172	1.68244	0.819208	1.42346	0.581012	0.473513	0.111542	0.439853	0.377823	1.40969	1.34633	1.59639
Acetic acid	0.73478	1.07196	0.884175	1.43029	0.89277	1.64135	0.482464	1.09557	0.924919	0.882429	0.686788	1.12188	0.477951	1.40482	0.914517	0.932123	1.01327	0.782689	0.776009	0.596018	0.981559	0.775662	0.772064	1.22816	0.801211	0.469679	0.681817	0.445541	0.995175	1.41545	1.30221	1.05696	1.12911	0.598006	1.23407	1.95668	2.04565	1.28892	0.931175	0.885827	1.21656	1.32564	1.06075	1.74597	1.71866	1.74958	1.3403	0.812848	0.857175
Leucine	0.100364	0.0219444	0.02271	0.0241475	0.0280843	0.0320032	0.123726	0.0802742	0.038947	0.0308473	0.0270618	0.647624	0.0429004	0.114366	0.0200843	0.0456066	0.113117	0.0213243	0.153702	0.157805	0.247283	0.0591795	0.0917386	0.0124119	0.0141153	0.725611	0.0824673	0.344209	0.458141	0.74982	0.589027	0.179214	0.791196	0.461324	0.425473	0.237484	0.645921	0.546578	0.947968	0.6626	0.970862	0.193421	0.0970942	0.0258477	0.113255	0.128981	0.443863	0.802679	0.573671
Isoleucine	0.099861	0.0152834	0.0218377	0.0209716	0.025657	0.0323761	0.125141	0.0880215	0.0375817	0.0289321	0.0253768	0.757574	0.0398379	0.125444	0.0196412	0.0447208	0.101006	0.0189382	0.167384	0.139176	0.193179	0.0627158	0.123524	0.0128782	0.0146613	0.770806	0.0874433	0.367112	0.528472	0.75586	0.586753	0.207953	0.80025	0.518582	0.401322	0.192766	0.622477	0.609606	1.05213	0.65287	1.00638	0.24837	0.0837406	0.043081	0.127995	0.149264	0.516202	0.801045	0.674929
Phosphoric acid	0.0552906	0.214108	0.0184028	0.0399669	1.28968	0.144071	0.0598539	0.0846061	0.0270963	0.238988	0.0669851	0.14636	0.0566134	0.0269623	0.116428	0.0314003	0.0424484	0.0340204	0.0319117	0.0316957	0.174426	0.033161	0.0426982	0.135718	0.0105301	0.18306	0.03121	0.0617999	0.0876607	0.0285229	0.0276762	0.019684	0.152996	0.0219978	0.0321304	0.0761352	0.0323707	0.0382951	0.0767693	0.0243948	0.428867	0.106091	0.0773095	0.0184195	0.0480364	0.0732379	0.0696444	0.0382324	0.0550401
Serine	0.249863	0.105451	0.110537	0.265251	0.265388	0.17118	0.193471	0.121484	0.289953	0.199474	0.12278	0.812779	0.186808	0.297156	0.0702562	0.197823	0.189163	0.251819	0.162957	0.111975	0.184363	0.146801	0.197343	0.269388	0.0675837	0.351136	0.266796	0.302515	0.22323	0.354353	0.250808	0.275393	0.426368	0.197005	0.324624	0.27893	0.553601	0.336252	0.252441	0.357284	0.518506	0.282675	0.149646	0.11296	0.0821986	0.175767	0.312821	0.30756	0.459131
Glycerol	6.77546	7.78457	1.73547	5.52598	6.99022	2.01318	1.17006	2.96708	6.08664	4.80131	2.52911	14.1252	1.77448	2.74942	1.03103	6.26679	1.37419	2.6373	2.89413	1.37056	1.90746	2.77639	3.07903	5.491	2.02456	4.44974	5.34356	4.38295	4.25199	1.40076	2.5798	0.604837	5.4814	1.48809	1.67751	1.00084	1.54168	6.08365	2.12889	1.50507	5.75703	3.61465	1.9899	0.929352	0.80738	2.90712	5.99583	2.06679	5.13838
Threonine	0.407938	0.241031	0.574629	0.143045	0.27727	0.739342	0.650087	0.351207	0.603566	0.224204	0.229111	2.13692	0.432953	0.41556	0.13041	0.626355	0.800373	0.230615	1.04754	0.435191	1.09519	0.293969	0.572394	0.134621	0.154266	1.15975	0.779341	1.48465	0.917218	0.887458	0.801642	0.29184	0.809466	0.707095	0.565772	0.275902	0.816775	0.62776	1.08069	0.855285	1.04291	0.6604	0.879596	1.23664	0.274079	0.423041	0.604668	0.63364	0.867382
Glycine	0.143108	0.0239674	0.0335107	0.0173384	0.0250656	0.0973778	0.189312	0.104125	0.120248	0.0689516	0.0707302	1.24891	0.0622193	0.221371	0.0249651	0.0680144	0.184029	0.0357973	0.274248	0.123707	0.287508	0.112636	0.265305	0.0180334	0.0491794	2.01486	0.130901	0.469654	1.02409	0.569707	1.12043	0.561226	1.09153	0.845028	0.978605	0.496654	0.962372	0.752642	1.62133	1.10993	0.946466	0.435435	0.326505	0.067744	0.20851	0.335128	0.732673	1.45987	0.755954
Valeric acid	0.112192	0.153281	0.270967	0.085354	0.0687421	0.183574	0.08346	0.0190608	0.0148802	0.156037	0.138845	0.12493	0.0899172	0.25604	0.0138663	0.309312	0.150895	0.147434	0.242565	0.11329	0.157993	0.21586	0.222381	0.192319	0.113971	0.0658244	0.261758	0.14758	0.239637	0.317828	0.305822	0.179312	0.184391	0.115758	0.153292	0.247935	0.077122	0.259885	0.34601	0.274052	0.203544	0.498538	0.80703	0.635164	0.297782	0.300121	0.113528	0.374743	0.327561
Propionic acid	0.264078	0.365426	0.498445	0.463543	0.208906	0.525976	0.160094	0.831093	0.627056	0.279055	0.39354	0.751392	0.166607	1.22571	0.663508	0.518908	0.59502	0.324876	0.53163	0.423748	0.643214	0.416388	0.683035	0.727575	0.549082	0.142907	0.62118	0.189545	0.689346	0.947973	0.745279	1.35283	0.503097	0.432688	0.696479	0.641505	0.80784	0.683364	0.735189	0.549343	0.844467	1.01334	0.793415	0.862285	0.523814	1.2869	0.579064	0.70221	0.602587
Succinic acid	0.787527	0.23727	0.364946	0.478569	0.416981	1.62882	1.01322	0.361949	0.552636	0.546885	0.546309	3.66831	0.966575	0.728321	0.155418	0.397713	1.32322	1.42094	0.688437	0.416559	0.389781	0.713326	1.49724	0.0695275	0.065277	1.32376	0.430279	0.477912	0.587512	0.976931	0.213147	3.35783	0.933958	0.348049	1.13148	0.189972	1.22445	1.10022	1.1897	0.571613	0.876328	1.70463	1.90448	0.139679	0.284647	0.708453	2.6991	1.66528	2.62594
Fumaric acid	0.149765	0.115637	0.135542	0.0981448	0.148658	0.178719	0.158631	0.180706	0.273186	0.155424	0.162372	0.924653	0.297244	0.206966	0.130557	0.152656	0.212994	0.193899	0.219636	0.15867	0.162039	0.127196	0.294876	0.10917	0.0931273	0.346172	0.226234	0.423083	0.217077	0.17721	0.161024	0.0753302	0.157004	0.18716	0.191877	0.108234	0.132075	0.150612	0.21431	0.122148	0.203047	0.217473	0.234251	0.124487	0.0751252	0.157753	0.336646	0.125568	0.200464
D-Malic acid	0.0877077	0.0802044	0.0783099	0.0692093	0.0826978	0.101389	0.0815287	0.116921	0.1795	0.105959	0.119009	0.638587	0.176728	0.120987	0.0650499	0.0788798	0.0932758	0.122792	0.148928	0.129709	0.127936	0.112601	0.148095	0.100085	0.0495977	0.22247	0.129258	0.215301	0.155448	1.07463	0.100075	0.450624	0.0795262	0.0892676	0.0787026	0.0562301	0.0559958	0.105877	0.133471	0.0639225	0.109107	0.185378	0.167537	0.106238	0.0555076	0.197637	0.276091	0.12657	0.119287
Glutaric acid	0.534	0.231879	0.594204	0.180402	0.335678	0.210305	0.183994	0.165617	0.516068	0.239146	0.140363	1.52996	0.413546	0.250474	0.124027	0.317533	0.271519	0.274509	0.417186	0.315037	0.817159	0.52275	0.261613	0.0902028	0.0814631	0.453096	0.391179	0.592281	0.446382	0.246059	0.591114	0.0669702	0.595261	0.255027	0.239826	0.123838	0.173513	0.313425	0.733585	0.217778	0.397644	0.322444	0.263112	0.14772	0.0913458	0.236914	0.454511	0.278221	0.308149
Alanine	0.0544106	0.054915	0.0652775	0.0365898	0.0590026	0.0714283	0.0554845	0.0610594	0.0820043	0.0561377	0.0457563	0.354025	0.0948467	0.0826926	0.0469658	0.0616977	0.0689253	0.0746931	0.100558	0.116025	0.206716	0.0548288	0.0987167	0.0482881	0.0384536	0.212143	0.112744	0.143275	0.137224	1.24293	0.184808	0.0510356	0.137642	0.128297	0.168394	0.0486599	0.139519	0.19342	0.290847	0.809665	0.326389	0.097477	0.105914	0.0583715	0.041997	0.086748	0.151564	0.0940376	0.0890279
Aspartic acid	0.324051	0.0848227	0.142205	0.124486	0.183836	0.282025	0.364027	0.115229	0.132615	0.116018	0.114799	0.753271	0.200041	0.200601	0.0911509	0.158863	0.222763	0.115565	0.181808	0.122761	0.121117	0.105346	0.200825	0.0988957	0.0809218	0.327953	0.244508	0.318445	0.201976	0.213154	0.212996	0.0748651	0.213851	0.196492	0.210134	0.10688	0.194135	0.20836	0.369758	0.198779	0.329111	0.16375	0.19945	0.0811592	0.0744227	0.171491	0.34748	0.141498	0.222946
Adipic acid	0.165689	0.0987936	0.121796	0.0882094	0.145674	0.227694	0.190796	0.132758	0.11264	0.16198	0.138347	0.763138	0.246681	0.169017	0.108886	0.140134	0.126921	0.11271	0.240566	0.13639	0.153565	0.155986	0.176825	0.0855737	0.0735411	0.383301	0.213604	0.361873	0.221257	0.139503	0.215087	0.0582535	0.18345	0.146087	0.14078	0.082948	0.118931	0.134238	0.280616	0.123961	0.254768	0.162512	0.192926	0.0850909	0.0538668	0.175616	0.296133	0.110575	0.146548
Proline	1.08228	0.0578363	0.20053	0.344105	0.853708	1.42531	1.01919	0.541421	0.0507628	0.628533	0.322491	1.55416	0.912494	0.281022	0.304939	0.300991	0.766751	0.185643	0.458601	0.443453	0.462847	0.453775	0.103864	0.0169443	0.069785	3.26842	0.48297	0.978267	0.623595	0.484736	0.871304	0.329748	0.822808	0.420773	0.706121	0.336988	0.754037	0.688836	1.40423	0.464929	1.45364	0.533266	0.761762	0.0217443	0.259883	0.360248	1.76553	0.866816	1.06936
Phenylacetic acid	0.076058	0.0414936	0.0515691	0.0640013	0.0919289	0.0619678	0.067973	0.0596464	0.0668569	0.137113	0.0664343	0.443153	0.0839578	0.0996104	0.0740445	0.105295	0.146329	0.0469497	0.0817073	0.054712	0.18962	0.118907	0.0526908	0.0318296	0.0831025	0.0998383	0.0694254	0.096856	0.0940864	1.44373	0.079338	0.0487359	0.0699538	0.424891	0.139276	0.100909	0.0847174	0.0742462	0.0850256	0.0997226	0.0767128	0.126103	0.0703912	0.0283487	0.029855	0.124446	0.0705166	0.0560135	0.097711
Dodecanoic acid	0.103541	0.0622937	0.12844	4.79796	0.124518	0.148733	1.09133	0.13151	0.121227	3.18891	0.0932377	0.539562	0.166089	0.137074	0.0784284	0.11196	0.077627	0.289916	0.110637	0.227226	0.112877	0.765957	0.0836902	0.0488951	0.0978074	0.181386	0.131332	0.157666	1.55219	0.0965137	0.110608	0.0362647	0.161169	0.203062	0.129246	0.061745	0.0895825	0.0815057	0.173848	0.457932	0.121727	0.47503	0.0964258	0.13408	0.0476276	0.753418	0.215729	0.0777649	0.0976873
D-Ribose	2.56246	1.8945	1.79472	2.10917	2.22064	5.82744	0.772472	0.165539	3.42112	0.644854	1.68217	2.43061	0.256747	4.68012	0.542196	1.76385	0.26851	3.93508	0.815666	0.763374	1.26317	1.71731	4.07088	4.19222	2.20035	2.36019	4.14682	2.3702	2.35528	2.55739	2.49981	2.06552	3.54258	2.30901	4.06483	3.60859	2.9698	3.92446	3.82227	2.41014	4.1389	3.12908	2.16889	0.129905	1.09549	2.08258	4.05308	4.63775	4.65199
Myristic acid	0.0800648	0.0684245	0.071811	0.388163	0.0975528	0.0989868	0.0857831	0.0992315	0.0715718	0.574997	0.095985	0.413293	0.119462	0.0605363	0.0509984	0.0834513	0.0567484	0.0941072	0.112366	0.0633098	0.0865784	0.108732	0.0583394	0.0349727	0.0441349	0.160983	0.0685245	0.112573	0.224501	0.0711988	0.0985773	0.0227011	0.101202	0.0762661	0.0688641	0.0471173	0.0566506	0.0581128	0.124715	0.114621	0.120834	0.0660754	0.0404203	0.040499	0.032785	0.0682768	0.0655235	0.0412671	0.0669384
Hydrocinnamic acid	0.0480429	0.0436548	0.0426033	0.0762385	0.0849645	0.0533322	0.0428362	0.0732595	0.109344	0.123794	1.53899	4.7147	0.072296	0.0630631	0.779823	0.0581893	0.889936	0.0363582	0.0820487	0.0456342	0.365482	0.960117	0.183171	0.0304576	0.612579	0.0781134	0.458195	0.0737949	0.0719063	0.177983	0.0757745	0.030675	0.0581867	0.283632	0.73922	0.657834	0.339043	0.0470381	0.0664769	0.246429	0.0808948	0.17362	0.189767	0.0306804	0.135946	0.143056	0.123551	0.0611382	0.0506697
Putrescine	0.0237616	0.0165215	0.0112004	0.0394462	0.0470368	0.034805	0.0166034	0.30862	0.0194426	0.0332534	0.0207305	0.197868	0.0192412	0.0519263	0.0696153	0.0185859	0.0266416	0.0120554	0.0186244	0.163513	0.0871636	0.0401446	0.0124363	0.0221554	0.0457428	0.0331996	0.014384	0.076978	0.123508	2.87879	0.109929	0.270502	0.0250483	0.0167393	0.0354514	0.373539	0.871234	0.315475	0.119665	2.26302	0.731168	0.154634	0.026279	0.0206397	0.0222822	0.095578	0.0891224	0.173393	0.0855899
Cadaverine	0.112419	0.014409	0.0810403	0.155116	0.169861	0.597928	0.109335	0.74811	0.0221564	0.234409	0.0444057	0.49702	0.341935	1.10897	0.188651	0.493452	0.061037	0.0293313	0.559884	0.773409	1.02042	0.530039	0.0634957	0.0197273	0.0192888	1.56154	0.20423	0.292814	0.65664	1.35644	2.14929	0.917124	0.303038	0.0310314	0.369296	1.06293	4.8165	0.859089	1.50809	3.62832	4.11524	0.73084	0.872025	0.0208444	0.643231	1.15708	1.29327	2.6961	0.551975
N-alpha-Acetyllysine	0.0625784	0.0669104	0.171322	0.0524001	0.0479712	0.104819	0.0315313	0.0839151	0.222019	0.221547	0.030019	0.480738	0.155325	0.0895664	0.0136071	0.0459573	0.0668613	0.115639	0.0685715	0.0596111	0.0847126	0.11566	0.0185508	0.0395843	0.0268563	0.0411151	0.0925843	0.0593431	0.089518	1.21306	0.10702	0.0309982	0.391922	0.317797	0.537453	0.0427204	0.187325	0.647079	0.407592	1.1897	0.284002	0.0520592	0.0273035	0.0388463	0.0101134	0.0482768	0.0976648	1.30795	0.0938235
D-Fructose	0.324408	0.233015	0.234318	0.575377	0.611727	0.360537	0.25704	0.423626	0.475844	0.504603	0.314952	1.74347	0.334274	0.402012	0.283708	0.27716	0.132059	0.33423	0.515755	0.202885	0.561823	0.345406	0.177255	0.980014	0.483201	0.338591	0.373072	0.313109	0.529725	0.973857	0.721938	0.532168	0.684721	0.788699	0.30591	0.687631	0.345487	0.752172	0.470782	0.708442	0.609652	0.590444	0.546903	0.241505	0.376071	1.13535	1.38785	1.00011	1.11591
D-Galactose	0.353547	0.523108	0.298156	3.11277	1.15145	0.403669	0.643492	0.88202	0.625954	0.579188	0.657046	3.10606	0.32758	0.963319	2.09417	0.374417	0.0890813	0.536173	0.319413	0.300116	0.775457	0.558646	0.855836	2.45496	1.80494	0.300197	0.432804	0.442712	0.46433	0.839439	0.842799	2.40992	1.54204	2.29381	1.13247	3.4995	1.36991	0.773853	0.345141	1.15249	1.24382	1.82965	2.20097	0.116671	1.58381	2.41337	1.91989	2.56011	1.35882
D-Glucose	1.51705	1.76391	0.652359	9.48514	10.1856	2.00247	0.86908	10.1601	3.00962	2.7824	4.64727	18.4118	0.869784	7.57075	12.0769	2.95438	0.421348	3.58251	0.733069	1.93783	7.50687	2.00072	1.38994	13.2878	6.2797	0.821735	3.00765	1.14537	1.71697	3.74495	2.64068	8.43819	2.7226	10.1259	8.19146	15.0726	4.0004	2.94026	1.30136	10.2934	4.13025	10.0865	16.77	0.333611	5.27188	11.3459	26.9358	25.0125	12.345
Galactaric acid	0.0541395	0.0494096	0.0692424	0.272433	0.229769	0.0550201	0.0566808	0.155075	0.0436011	0.0740453	0.0998196	0.662196	0.0644944	0.187533	0.127566	0.0629288	0.0846275	0.0600662	0.0720808	0.0406249	0.0843731	0.166929	0.0950135	0.0606535	0.124628	0.0732361	0.0396337	0.0827381	0.054673	0.161631	0.124466	0.242599	0.0743296	0.0801869	0.234761	0.722794	1.23441	0.1808	0.0716829	0.0971563	0.162312	0.0893507	0.0347708	0.0679328	0.0417313	0.0950979	0.0883505	0.340529	0.222817
Palmitic acid	6.50938	4.42333	6.50177	9.36789	10.9633	5.03877	9.67027	21.4481	4.68771	16.9648	5.07665	31.8111	11.1982	6.62747	3.42432	8.34578	6.91333	2.43693	10.5794	8.63766	7.85149	8.99557	2.79306	3.77444	5.04117	15.8128	12.0631	15.4678	8.84917	5.32043	8.27882	1.08373	11.6814	6.86931	10.0754	2.87616	4.02637	5.61465	12.2989	7.03822	8.63	3.91128	2.1089	1.86472	2.26029	1.62427	6.73529	4.40685	5.52034
N-Acetylglucosamine	0.318076	0.17357	0.214785	0.16536	0.802377	0.487273	0.379472	0.280892	0.15523	0.235685	0.421574	0.439967	0.292385	0.29678	0.210518	0.299178	0.0479822	0.13213	0.227977	0.247008	0.347542	0.152415	0.239094	1.07184	0.13634	0.18842	0.277744	0.227059	0.45333	0.64726	1.4641	0.700466	1.53647	0.866787	0.305242	1.30382	1.2225	0.416867	0.155795	0.314666	1.77757	0.657984	1.19374	0.0856573	1.2267	0.694929	0.601275	1.64053	1.16558
Myo-inositol	0.271888	1.16682	0.240038	0.492507	1.47042	0.425068	0.197353	0.386442	0.198603	2.2355	0.218483	0.817779	0.278428	0.131615	0.0788515	0.248303	0.0955939	0.502536	0.205428	0.657498	0.163956	0.248004	0.115834	0.472612	0.199629	0.401467	0.235071	0.388325	1.2548	0.200282	0.413838	0.205655	1.14978	0.144737	0.360779	0.513529	0.194864	0.22975	0.642534	0.318406	0.697938	0.278607	0.209745	0.370382	0.115273	0.18543	0.156828	0.388972	0.382917
Sedoheptulose	0.731294	0.325867	0.229108	0.528952	0.411186	0.321156	0.0860477	0.168183	0.466235	0.591681	0.198558	3.09691	0.283205	0.235144	0.134202	0.187959	0.118398	0.434605	0.316488	0.123316	0.160015	0.17834	0.282672	0.567112	0.0548646	0.263786	0.309238	0.118294	0.399819	0.171487	0.274713	0.0821114	0.299095	0.0940801	0.161535	0.167795	0.165065	0.353251	0.200369	0.157968	0.546439	0.253301	0.196758	0.121236	0.0800156	0.325532	1.04648	0.456107	0.552143
Oleic acid	9.84476	4.90234	2.09511	11.3531	21.0364	1.76193	2.96649	13.631	5.7824	11.7762	1.87162	13.2372	2.41484	1.74664	0.387035	17.6417	9.57492	0.99891	2.64739	1.60667	5.00303	1.97954	0.787436	2.99585	0.872717	6.15062	3.6016	20.7056	11.0587	1.53096	5.40328	0.165714	10.0225	3.19497	1.16082	0.365686	1.94026	12.7118	1.89638	5.05311	15.3971	3.92597	0.486147	2.03311	1.19037	0.829031	1.98436	1.26503	4.8751
Vaccenic acid	3.25624	3.35493	1.29739	3.46793	15.9339	1.28714	3.06626	5.6836	4.82489	9.16044	0.746249	5.14834	1.91178	0.898151	0.265581	10.2475	8.50162	1.11946	1.71393	0.954382	3.68197	0.986586	0.575531	2.00995	0.533074	3.23316	1.80725	9.8636	11.7266	1.11851	2.65925	0.119632	7.5144	1.55552	0.613733	0.303691	0.59985	4.58209	1.1862	1.32671	11.8707	1.79976	0.37611	1.32026	0.499823	0.415907	0.69326	0.413718	4.27738
Stearic acid	4.75009	9.70486	2.90907	3.69585	17.4242	5.7891	9.59876	11.9027	2.9679	19.2601	4.08165	24.6436	9.36724	3.40794	2.20726	3.66233	3.95927	2.3234	8.10929	5.19124	4.87817	6.37299	0.791075	3.9859	2.30196	15.6202	6.00893	10.6987	11.0792	3.03722	6.97293	0.705167	10.5184	3.73459	4.20697	2.12807	3.07702	3.70594	7.58485	2.78161	4.77205	2.44607	0.710239	1.38828	1.07232	0.69752	1.85371	2.38845	2.95838
Linoleic acid	0.975415	0.697026	0.307815	0.455484	0.704769	0.293623	0.304229	0.661905	0.601707	0.620132	0.412441	1.57059	0.445117	0.224495	0.0967748	1.26324	2.48079	0.192554	0.520832	0.322843	0.331786	0.422176	0.10496	0.184643	0.149677	0.437347	0.405747	0.684077	0.607608	0.183978	0.679237	0.0483515	0.779219	0.285006	0.284353	0.12086	0.156678	0.469002	0.375959	0.274191	0.896601	0.239929	0.119803	0.359668	0.105742	0.0976593	0.199352	0.249111	0.611506
Isocitric acid	0.203118	0.236978	0.159549	0.131449	0.208879	0.158867	0.126642	0.134019	0.213318	0.24061	0.154041	0.626775	0.169143	0.0794139	0.042339	0.141175	0.109702	0.0849841	0.224254	0.813908	0.171662	0.540625	0.050937	0.0757669	0.0674643	0.195897	0.131343	0.259846	2.39238	0.0989424	0.297324	0.0232505	0.208971	0.12797	0.086002	0.070666	0.0630633	0.087507	0.212345	0.103828	0.19583	0.113874	0.058566	0.158808	0.0484865	0.0505967	0.0913066	0.0929466	0.118697
Sebacic acid	1.38638	2.82743	0.283026	2.61725	8.29619	0.60547	2.56904	4.05999	0.661508	4.68905	0.250616	1.70472	0.4741	0.246275	0.129097	7.30543	9.69047	0.0828912	0.368876	0.313478	5.83639	0.344573	0.129286	0.87122	0.242128	3.30856	0.836747	34.4085	16.3656	1.55319	1.67461	0.0729485	3.38995	1.47898	0.421692	0.2307	0.997168	3.67536	0.618724	1.63377	11.6862	1.62371	0.1466	0.443373	0.385197	0.165445	0.541352	0.212857	2.11625
Monooleoylglycerol	0.51853	0.82416	0.369275	5.01524	3.17917	0.347721	0.277171	2.88367	0.4314	2.54522	0.431424	2.29742	0.404384	0.281407	0.176854	0.447124	0.561538	0.225555	0.405427	0.564487	1.14659	0.364649	0.366953	0.38515	0.461447	0.471559	0.652277	0.582504	1.55258	0.286736	0.583805	0.112764	2.85841	0.535002	0.341864	0.244519	0.375942	2.69413	0.532394	3.27915	7.50641	0.738519	0.227137	0.412184	0.458408	0.75421	0.830906	0.434205	0.982309
Erucic acid	2.57351	3.10927	3.74901	3.01129	3.31817	2.95816	2.92163	3.90893	2.86178	3.50215	2.76694	11.764	3.71062	1.78974	1.19475	1.12838	3.57991	3.33846	5.74686	5.0827	3.75854	2.6887	4.96541	4.11626	3.37929	4.15759	4.77593	5.05127	2.87504	1.98712	3.68149	1.00163	2.69045	2.70233	2.48163	1.80058	1.97355	2.46782	3.63272	2.02061	3.56135	3.06046	1.71518	3.00622	0.958138	1.89797	2.65158	1.56809	2.63577
Cholesterol	0.497169	0.857377	1.53806	0.54424	1.75895	0.74325	0.771962	6.94704	0.559259	1.14909	0.265347	2.54164	0.820756	1.23126	0.621471	0.497671	0.36417	0.598534	0.681643	2.71505	2.77904	0.737881	3.8728	0.555097	1.34936	1.05586	1.79224	0.695176	0.934739	3.43214	0.901602	0.77888	1.41841	4.54573	2.58582	1.31019	0.933751	0.969347	1.98112	3.84501	0.840058	0.833402	0.718991	0.357825	0.610811	0.515328	1.27353	0.686779	1.19062
[truncated: 6 more columns]
