# Supplementary material for: Integrative multiomics analysis reveals host-microbe-metabolite interplays associated with the aging process in Singaporeans
Source: Gut Microbes. 2022 May 12;14(1):2070392. doi: 10.1080/19490976.2022.2070392 (PMC9116421; doi:10.1080/19490976.2022.2070392)
Supplement: Supplemental Material [file KGMI_A_2070392_SM9370.zip › Supplementary Table S6.xlsx]

## Sheet: Supplementary Table S1.txt
Table S6 The P values of wilcoxon rank sum test peformed for identifying differential metabolites between elderly and young group
Metabolites	P value	Adjusted p value
Valine	9.21251e-07	8.10701e-06
Acetic acid	0.000912452	0.00334566
Leucine	2.36563e-07	2.60219e-06
Isoleucine	1.65353e-07	2.60219e-06
Phosphoric acid	0.319166	0.401237
Serine	0.00946672	0.0245021
Glycerol	0.0271947	0.049857
Threonine	0.0197615	0.041405
Glycine	1.14673e-07	2.60219e-06
Valeric acid	0.000569482	0.00227793
Propionic acid	0.000122199	0.000537675
Succinic acid	0.104588	0.17044
Fumaric acid	0.176738	0.259216
D-Malic acid	0.361738	0.442124
Glutaric acid	0.498359	0.562252
Alanine	0.00421059	0.0123511
Aspartic acid	0.303079	0.39222
Adipic acid	0.398198	0.461071
Proline	0.244113	0.346483
Phenylacetic acid	0.873959	0.894284
Dodecanoic acid	0.541824	0.596006
D-Ribose	0.0577994	0.0978143
Myristic acid	0.0384676	0.0677029
Hydrocinnamic acid	0.744664	0.780124
Putrescine	0.000122199	0.000537675
Cadaverine	4.35108e-06	3.19079e-05
N-alpha-Acetyllysine	0.0141432	0.0327528
D-Fructose	3.9103e-05	0.000215066
D-Galactose	0.00111005	0.00375709
D-Glucose	0.0237604	0.0475208
Galactaric acid	0.171368	0.259216
Palmitic acid	0.0197615	0.041405
N-Acetylglucosamine	2.36563e-07	2.60219e-06
Myo-inositol	0.966704	0.966704
Sedoheptulose	0.295239	0.39222
Oleic acid	0.155978	0.245108
Vaccenic acid	0.0248616	0.0475613
Stearic acid	0.00264708	0.0083194
Linoleic acid	0.0104866	0.0256339
Isocitric acid	0.00809976	0.0222743
Sebacic acid	0.694658	0.745486
Monooleoylglycerol	0.303079	0.39222
Erucic acid	9.38489e-06	5.89908e-05
Cholesterol	0.379703	0.451539
