# Supplementary material for: Integrative multiomics analysis reveals host-microbe-metabolite interplays associated with the aging process in Singaporeans
Source: Gut Microbes. 2022 May 12;14(1):2070392. doi: 10.1080/19490976.2022.2070392 (PMC9116421; doi:10.1080/19490976.2022.2070392)
Supplement: Supplemental Material [file KGMI_A_2070392_SM9370.zip › Supplementary Table S7.xlsx]

## Sheet: faecal_metabolite_class.remove_
Table S7 The pathway activity (PAPi score) profiles of the KEGG pathways identified in fecal metabolomics
Pathwayname	E01	E02	E03	E04	E07	E08	E10	E11	E12	E13	E14	E15	E16	E17	E18	E20	E22	E23	E24	E25	E26	E27	E28	E30	E31	E32	E33	E34	Y01	Y02	Y03	Y04	Y05	Y06	Y07	Y08	Y09	Y10	Y12	Y13	Y14	Y16	Y17	Y18	Y19	Y20	Y21	Y22	Y23
Biosynthesis of unsaturated fatty acids	266.254	246.638	168.078	301.143	577.225	171.089	274.983	556.768	182.536	562.933	153.46	896.686	293.069	149	78.9495	346.047	286.289	100.335	298.121	225.084	235.689	220.957	101.973	162.617	126.844	455.529	290.038	568.16	372.273	130.245	270.17	32.4496	385.474	181.291	196.658	78.7466	120.678	269.668	278.519	185.412	359.176	146.704	55.5149	93.4416	60.338	55.5817	144.982	106.677	179.292
Fatty acid elongation	234.338	159.24	234.064	337.244	394.678	181.396	348.13	772.132	168.758	610.733	182.759	1145.2	403.134	238.589	123.275	300.448	248.88	87.7296	380.859	310.956	282.654	323.84	100.55	135.88	181.482	569.261	434.273	556.84	318.57	191.536	298.038	39.0142	420.529	247.295	362.713	103.542	144.949	202.128	442.761	253.376	310.68	140.806	75.9206	67.1301	81.3703	58.4739	242.47	158.646	198.732
Glycerolipid metabolism	223.59	256.891	57.2704	182.357	230.677	66.4349	38.6119	97.9137	200.859	158.443	83.4606	466.132	58.5578	90.7308	34.0238	206.804	45.3481	87.0307	95.5064	45.2284	62.9462	91.621	101.608	181.203	66.8104	146.841	176.337	144.637	140.316	46.2251	85.1334	19.9596	180.886	49.1068	55.3578	33.0276	50.8755	200.761	70.2535	49.6674	189.982	119.283	65.6667	30.6686	26.6435	95.9349	197.862	68.2039	169.567
Cutin, suberine and wax biosynthesis	220.781	125.897	116.058	279.733	431.995	91.8093	170.596	473.568	141.347	388.004	93.8017	608.152	183.776	113.05	51.4533	350.83	222.591	46.3839	178.562	138.299	173.536	148.164	48.3368	91.3989	79.8375	296.506	211.474	488.34	268.756	92.4938	184.708	16.8675	293.003	135.868	151.688	43.7649	80.5496	247.407	191.637	163.233	324.366	105.803	35.0332	52.6208	46.5839	33.1196	117.715	76.5704	140.338
Fatty acid biosynthesis	208.621	187.78	114.721	290.109	486.53	125.808	229.444	462.683	133.582	507.298	109.948	692.319	228.005	117.401	60.2508	292.483	201.703	60.204	211.279	154.116	175.735	178.583	44.2333	106.233	81.9064	371.675	214.361	461.994	321.085	98.552	204.469	19.733	318.35	137.966	153.284	53.692	90.0609	217.286	216.371	151.366	284.609	106.079	33.7329	53.5148	45.1132	38.9307	106.375	80.1577	132.481
Bile secretion	176.244	229.363	191.661	877.571	1045.15	240.251	143.591	1496.88	312.277	344.006	429.854	1833.42	147.922	770.176	1111.11	302.054	68.7328	365.842	123.787	407.128	900.017	239.628	460.49	1211.26	667.542	164.29	419.991	161.048	232.025	627.995	309.95	806.493	362.339	1283.77	943.013	1433.49	431.738	342.091	287.217	1237.11	434.902	955.492	1530.29	60.5007	514.736	1037.85	2468.32	2248.69	1184.37
Fatty acid metabolism	176.084	116.38	177.399	238.707	282.474	131.227	246.357	540.343	130.095	430.098	130.425	833.527	290.293	171.949	88.7086	216.583	179.621	67.786	274.915	223.817	216.716	237.958	76.3669	96.6161	128.066	406.647	311.358	401.502	232.389	139.162	221.748	28.7675	306.916	178.108	257.879	75	104.997	148.202	325.813	181.4	225.691	105.843	59.3004	50.3111	58.7908	46.5297	179.745	117.127	145.712
Retrograde endocannabinoid signaling	128.734	147.907	32.9739	104.994	132.814	38.2504	22.2311	56.3746	115.646	91.2249	48.053	268.379	33.7151	52.2389	19.5895	119.069	26.1095	50.1086	54.9886	26.0406	36.2418	52.7515	58.5016	104.329	38.4666	84.545	101.528	83.276	80.7878	26.6145	49.0162	11.4919	104.147	28.2736	31.8727	19.0159	29.2919	115.589	40.449	28.5964	109.384	68.6783	37.8081	17.6577	15.3402	55.2352	113.921	39.2689	97.6292
Galactose metabolism	117.047	146.442	35.9141	211.883	254.832	60.6898	30.5654	184.687	127.03	134.196	101.063	455.849	39.9435	142.841	180.219	129.416	25.8454	91.872	52.3793	54.2005	130.903	68.6766	62.6589	263.103	116.22	77.5302	117.346	80.8609	98.7247	73.0619	77.0024	126.399	127.835	160.703	139.807	226.688	78.4049	126.467	55.6615	165.598	144.665	191.057	259.253	22.3224	84.6587	197.325	452.209	375.4	244.173
Indole alkaloid biosynthesis	71.3015	82.9039	30.6609	445.802	478.723	94.1163	40.8468	477.526	141.452	130.773	218.422	865.353	40.8798	355.825	567.613	138.856	19.8034	168.378	34.4543	91.0782	352.823	94.0339	65.327	624.528	295.146	38.6215	141.36	53.8326	80.6977	176.013	124.112	396.595	127.962	475.919	384.999	708.411	188.019	138.192	61.164	483.791	194.122	474.066	788.192	15.6797	247.778	533.256	1265.98	1175.59	580.215
Amino sugar and nucleotide sugar metabolism	69.825	70.1794	35.614	330.637	375.057	92.1592	48.6808	351.291	117.716	113.9	174.076	665.912	48.385	267.382	406.466	114.16	19.4449	130.914	47.7499	77.2032	272.125	80.7862	58.4032	495.983	223.075	43.6095	118.29	54.4992	87.3009	173.503	156.064	312.69	159.849	380.933	284.618	551.737	180.045	132.867	62.3367	365.901	210.732	366.496	598.513	21.365	222.28	426.029	935.239	894.119	472.923
Pentose phosphate pathway	67.312	60.3637	40.3769	191.306	204.703	129.194	27.0856	170.374	106.107	56.5498	104.436	343.899	18.5878	202.139	208.215	77.8507	11.3827	124.04	25.5541	44.5699	144.706	61.3475	90.1035	288.421	139.921	52.5017	118.049	58.007	67.1921	103.989	84.8182	173.311	103.375	205.177	202.229	308.239	115.008	113.268	84.5399	209.609	136.441	218.057	312.493	7.64802	105.062	221.569	511.317	489.229	280.45
Chlorocyclohexane and chlorobenzene degradation	62.2146	18.7443	28.8307	37.8069	32.9415	128.677	80.0442	28.594	43.6582	43.2039	43.1584	289.797	76.3594	57.5374	12.278	31.4194	104.534	112.254	54.3865	32.9082	30.7927	56.3528	118.282	5.49268	5.15688	104.577	33.9921	37.755	46.4134	77.1776	16.8386	265.268	73.7827	27.4959	89.3866	15.0078	96.7313	86.917	93.9862	45.1574	69.2299	134.666	150.454	11.0347	22.4871	55.9678	213.229	131.557	207.45
ABC transporters	51.6563	33.2829	27.8477	91.1053	115.482	80.8325	36.4338	89.9061	57.2891	37.7616	55.5343	220.279	25.2532	104.814	97.5212	47.886	26.6365	61.3984	34.6061	37.1666	88.4952	38.2164	54.2257	136.844	64.9834	98.0447	70.0392	64.9068	70.0546	114.205	86.8993	97.4383	100.314	125.386	121.854	161.19	103.235	88.8312	100.257	150.17	135.945	122.549	164.86	16.5989	65.6694	116.683	268.951	268.402	174.042
Steroid hormone biosynthesis	49.2197	84.8803	152.268	53.8798	174.136	73.5818	76.4242	687.757	55.3666	113.76	26.2694	251.623	81.2548	121.894	61.5256	49.2694	36.0528	59.2549	67.4827	268.79	275.125	73.0502	383.408	54.9546	133.587	104.53	177.432	68.8224	92.5391	339.781	89.2586	77.1091	140.423	450.027	255.997	129.709	92.4414	95.9654	196.131	380.656	83.1657	82.5068	71.1801	35.4246	60.4702	51.0175	126.08	67.9911	117.871
Starch and sucrose metabolism	46.9572	50.9216	22.6103	256.543	275.332	60.2568	28.7161	269.886	88.8794	83.8187	126.537	513.959	30.7035	203.305	315.195	82.4042	14.1119	99.877	31.845	54.5883	205.752	59.8262	39.9634	363.83	172.454	29.5883	86.2085	37.1913	57.2908	120.33	85.7468	228.744	86.8867	278.323	216.683	401.885	110.82	94.1571	45.1896	280.548	120.868	272.262	441.582	14.6655	144.023	318.271	722.253	663.322	343.253
Phosphotransferase system (PTS)	42.208	44.5621	19.9443	221.962	252.723	57.2642	28.7167	240.144	72.7916	69.4161	116.583	433.59	26.7299	180.953	282.61	74.8318	10.7946	85.4368	22.1041	50.2514	180.652	49.5221	37.4677	330.272	147.569	23.2336	75.5641	31.566	49.917	101.021	94.4101	210.189	97.9587	252.833	195.424	376.657	120.127	77.214	33.5146	243.986	135.88	247.123	413.167	9.64318	149.467	276.938	633.353	613.02	310.743
Novobiocin biosynthesis	40.0443	2.13994	7.41959	12.7319	31.5872	52.7363	37.7099	20.0326	1.87823	23.2557	11.9322	57.504	33.7623	10.3978	11.2827	11.1367	28.3698	6.86879	16.9683	16.4077	17.1253	16.7897	3.84297	0.626941	2.58204	120.932	17.8699	36.1959	23.073	17.9352	32.2383	12.2007	30.4439	15.5686	26.1265	12.4685	27.8994	25.4869	51.9565	17.2024	53.7847	19.7308	28.1852	0.804538	9.61568	13.3292	65.3245	32.0722	39.5662
Tyrosine metabolism	35.6171	13.4105	19.0185	21.9151	21.4943	68.6863	44.5303	20.6209	31.3812	26.6877	26.9299	174.533	48.0251	35.5409	10.867	20.914	58.3761	61.3638	34.5068	21.8587	20.9692	31.9399	68.1003	6.7905	6.01936	63.4574	24.9475	34.2378	30.5744	43.8574	14.2185	130.46	41.4566	20.338	50.2874	11.3318	51.5478	47.5314	53.3523	26.3629	41.0162	73.04	81.2716	10.0383	13.6714	32.9158	115.358	68.0521	107.403
Arginine and proline metabolism	35.5468	6.18339	11.0132	13.6391	27.7479	43.2192	35.0651	25.7844	10.7101	20.9976	13.9588	77.174	32.153	16.6616	13.4159	14.1997	27.6559	11.4112	19.7701	19.9889	18.7463	16.3454	13.77	5.56122	6.51548	89.4543	21.7822	40.4274	26.2385	84.4626	30.4932	16.885	27.421	18.4762	25.7306	20.8269	43.9083	30.6739	47.4292	68.5997	61.1318	24.0552	27.4892	5.58068	9.71355	17.6641	57.1224	29.4137	35.513
Glycolysis / Gluconeogenesis	34.9034	43.956	23.8163	169.189	171.715	56.4793	20.9489	174.463	60.9854	56.8049	82.6779	302.772	20.8899	139.121	201.367	60.2407	22.2365	67.6606	23.3907	39.2747	131.571	43.0339	33.511	224.998	109.754	20.0169	57.1868	24.6592	42.0383	79.9862	61.1148	147.175	59.7015	166.221	146.096	263.953	93.7138	65.5523	34.6043	173.278	82.8756	176.888	276.377	32.2335	108.353	202.98	438.28	400.293	204.634
Porphyrin and chlorophyll metabolism	34.1649	16.4299	37.7046	9.94375	18.7448	51.8766	52.0427	28.2306	44.8765	18.1757	18.5901	209.921	30.7007	39.4898	9.63327	43.0509	61.0329	16.5176	81.9507	34.6517	85.7271	25.2095	51.9373	9.46457	12.6136	196.825	56.435	121.167	120.361	90.3442	119.168	52.8901	117.862	96.2316	95.7514	47.8985	110.307	85.5849	167.525	121.843	123.341	67.9417	74.7782	80.8719	29.9205	47.0065	82.9151	129.798	100.647
Phosphonate and phosphinate metabolism	33.0651	48.2382	39.7879	64.363	40.1747	73.8608	21.7109	49.3006	41.6214	39.7093	30.9055	50.4847	21.5078	63.2167	41.1532	41.9455	45.597	35.221	34.9204	26.8208	44.1701	34.9048	34.7429	55.2673	36.0545	21.1356	30.6818	20.0494	44.7829	63.6951	58.5994	47.563	50.8098	26.9103	55.533	88.0507	92.0542	58.0013	41.9029	39.8622	54.745	59.6538	47.7339	78.5686	77.3397	78.7312	60.3136	36.5781	38.5729
Methane metabolism	30.0734	32.0368	27.4193	45.6768	31.5526	50.9309	23.0733	35.2314	35.6032	30.6895	23.4746	84.8951	19.3861	51.2892	26.9263	31.9456	36.9722	28.5415	32.3523	22.1787	38.7581	27.6027	32.9256	40.4156	24.4793	75.618	28.787	32.4723	59.7998	62.3868	71.2918	50.4953	70.5869	43.7344	67.6612	72.8605	94.9766	63.4083	74.7985	62.7478	71.5074	54.5	40.9841	51.3779	53.5832	60.2794	63.6212	68.8074	55.2603
Neuroactive ligand-receptor interaction	29.8982	6.96257	11.2458	9.07674	13.3697	24.2818	35.4137	14.0387	16.1832	11.8381	11.8739	128.139	16.7847	27.0062	7.43142	14.5202	26.0347	9.68718	29.1876	15.774	26.152	13.9508	29.8323	7.48346	8.32647	149.94	24.0262	50.4383	78.4681	50.103	85.3391	40.7098	83.5446	66.6573	76.0793	38.6262	74.0164	61.5041	127.429	83.7574	81.6369	38.3478	33.6611	9.52981	18.1077	32.4236	69.1298	102.488	62.6496
Zeatin biosynthesis	28.6564	41.8065	34.4828	55.7813	34.818	64.0127	18.8161	42.7272	36.0718	34.4147	26.7847	43.7534	18.6401	54.7878	35.6661	36.3528	39.5174	30.5249	30.2643	23.2447	38.2808	30.2508	30.1105	47.8983	31.2472	18.3175	26.5909	17.3761	38.8118	55.2024	50.7861	41.2213	44.0351	23.3222	48.1286	76.3106	79.7803	50.2678	36.3158	34.5472	47.4456	51.6999	41.3694	68.0928	67.0278	68.2337	52.2718	31.7011	33.4298
Linoleic acid metabolism	25.3608	18.1227	8.0032	11.8426	18.324	7.6342	7.90995	17.2095	15.6444	16.1234	10.7235	40.8354	11.5731	5.83687	2.51615	32.8442	64.5005	5.00641	13.5416	8.39391	8.62644	10.9766	2.72896	4.80072	3.89159	11.371	10.5494	17.786	15.7978	4.78342	17.6602	1.25714	20.2597	7.41015	7.39318	3.14236	4.07364	12.194	9.77495	7.12896	23.3116	6.23814	3.11488	9.35137	2.74929	2.53914	5.18314	6.47688	15.8992
Biosynthesis of plant secondary metabolites	25.1022	20.9346	13.6121	26.4754	52.0518	16.992	25.9998	50.5499	16.5387	50.6082	13.0623	85.147	26.3834	16.0968	7.17227	33.52	26.855	8.49415	26.1757	19.7535	22.568	20.7284	8.20489	11.8621	9.10355	48.4914	25.0296	53.4058	40.1182	21.3695	28.9403	8.60205	40.0129	18.7649	21.4383	9.31898	21.0562	29.2521	32.6978	27.3017	42.3814	16.1072	8.83615	7.84759	7.0648	7.26619	19.8011	18.6494	22.7874
C5-Branched dibasic acid metabolism	23.513	34.3027	28.2936	45.7693	28.5686	52.5232	15.4389	35.0582	29.5974	28.2377	21.9772	35.9002	15.2944	44.9541	29.2645	29.8279	32.4245	25.0461	24.8323	19.0726	31.4099	24.8212	24.706	39.3012	25.6387	15.0297	21.8181	14.2573	31.8456	45.2943	41.6706	33.8226	36.1314	19.1362	39.4901	62.6139	65.4608	41.2454	29.7976	28.3465	38.9298	42.4205	33.9441	55.871	54.9971	55.9866	42.8897	26.0111	27.4296
Pyruvate metabolism	23.513	34.3027	28.2936	45.7693	28.5686	52.5232	15.4389	35.0582	29.5974	28.2377	21.9772	35.9002	15.2944	44.9541	29.2645	29.8279	32.4245	25.0461	24.8323	19.0726	31.4099	24.8212	24.706	39.3012	25.6387	15.0297	21.8181	14.2573	31.8456	45.2943	41.6706	33.8226	36.1314	19.1362	39.4901	62.6139	65.4608	41.2454	29.7976	28.3465	38.9298	42.4205	33.9441	55.871	54.9971	55.9866	42.8897	26.0111	27.4296
HIF-1 signaling pathway	22.7558	26.4587	9.78539	142.277	152.784	30.0371	13.0362	152.402	45.1444	41.7361	69.709	276.177	13.0468	113.561	181.153	44.3157	6.32022	53.7377	10.996	29.0675	112.603	30.0108	20.849	199.317	94.1954	12.326	45.1148	17.1806	25.7546	56.1743	39.6102	126.573	40.839	151.889	122.872	226.089	60.006	44.1039	19.5204	154.401	61.9538	151.298	251.551	5.00417	79.0782	170.188	404.037	375.188	185.175
Two-component system	22.6695	19.326	10.5076	81.8105	97.798	33.8888	19.7185	87.221	31.9613	30.7178	44.3019	191.235	19.1221	69.8688	100.563	29.5601	17.7822	42.7755	14.8389	21.3402	66.8339	23.838	27.4046	109.609	52.2364	24.0215	31.5191	19.4129	22.4896	41.1262	26.0442	95.7271	33.4433	87.0372	78.0567	124.43	44.6674	35.502	25.2152	89.6829	47.7409	98.2276	153.484	5.57885	46.0329	99.6544	243.109	215.865	123.595
Carbohydrate digestion and absorption	22.6432	28.8117	18.3148	102.411	101.585	37.5282	13.6047	108.781	41.0544	35.495	51.5484	182.565	13.6291	91.8115	122.894	39.6487	18.2667	42.2107	18.3664	26.6184	82.1848	28.7349	25.6053	137.192	68.6699	12.9089	38.7958	16.0241	30.6134	54.9753	42.1935	97.6317	39.1932	100.41	91.0981	159.037	61.685	44.2129	26.7095	105.557	55.7215	111.829	167.618	26.4768	67.6292	129.441	259.697	238.748	124.243
Steroid biosynthesis	22.3726	38.582	69.2126	24.4908	79.1526	33.4463	34.7383	312.617	25.1666	51.7092	11.9406	114.374	36.934	55.4066	27.9662	22.3952	16.3876	26.9341	30.6739	122.177	125.057	33.2046	174.276	24.9793	60.7211	47.5138	80.6509	31.2829	42.0632	154.446	40.5721	35.0496	63.8286	204.558	116.362	58.9586	42.0188	43.6206	89.1504	173.025	37.8026	37.5031	32.3546	16.1021	27.4865	23.1898	57.3089	30.905	53.5778
Metabolic pathways	22.2715	19.9827	14.7831	30.4798	38.0908	19.0119	18.6804	48.6456	19.9277	33.3728	16.7588	89.6862	20.6233	26.2344	20.8522	24.4891	18.3989	14.3138	22.5695	21.5254	28.2112	20.4382	17.0924	27.8927	17.8526	38.3352	28.2709	31.0604	29.3796	31.0132	27.0628	21.1571	33.7903	30.973	32.1408	28.6052	26.8986	26.7174	33.2543	38.2855	38.5222	28.4058	30.8319	9.42073	14.6176	25.5988	55.8341	46.7378	37.9552
Carbon fixation pathways in prokaryotes	21.5647	19.1112	17.7584	24.5922	19.1738	41.4892	20.481	20.3808	22.5867	20.9915	17.8194	72.9287	21.9755	27.8245	14.2925	18.6722	30.5806	28.5489	21.9459	22.8293	19.608	24.8033	30.0738	17.0502	11.8114	26.8584	16.9012	18.4734	48.2096	30.6881	22.6976	51.9037	27.934	14.5036	30.3993	26.7439	39.8502	30.2134	29.2966	19.3593	28.6552	38.6586	37.4675	24.9428	24.4596	30.6634	51.3746	31.0113	43.7262
Streptomycin biosynthesis	21.4673	35.1688	10.7088	119.732	139.872	29.1305	12.7972	126.559	38.4987	60.2149	58.389	230.755	13.7785	92.4284	145.869	38.4322	6.20331	49.0206	11.262	31.144	92.05	26.9847	18.0692	165.125	77.7519	14.6784	38.9127	18.4044	35.6613	47.3428	36.6542	103.726	46.4685	123.248	102.627	187.033	50.3432	38.0401	23.3267	127.342	57.9383	124.381	203.758	8.44792	64.6459	138.376	325.112	304.818	152.735
Toluene degradation	21.0891	7.94041	11.261	12.9761	12.7269	40.6695	26.3666	12.2098	18.581	15.8019	15.9453	103.342	28.4359	21.044	6.43443	12.3833	34.5648	36.3338	20.4317	12.9426	12.416	18.9118	40.3225	4.02069	3.5641	37.5735	14.7716	20.2724	18.1033	25.9682	8.41885	77.2461	24.5466	12.0422	29.7754	6.70964	30.5217	28.1436	31.5902	15.6096	24.2859	43.2474	48.1214	5.94374	8.09488	19.4896	68.3044	40.294	63.5942
Glyoxylate and dicarboxylate metabolism	20.0624	8.75316	9.69387	12.9428	13.2865	29.8155	22.0783	10.4629	17.0542	15.3109	12.961	92.1732	20.0788	19.2308	4.24819	11.6685	26.1886	26.0063	19.5735	21.2592	14.9831	21.9441	29.1569	6.27438	3.61781	56.342	13.9101	21.8939	61.2945	28.999	27.2847	61.1566	38.582	22.0118	36.5502	15.0252	40.6505	33.0109	47.4993	31.0685	36.7884	36.781	35.3683	6.94827	9.04571	18.4142	55.6206	51.122	57.416
Insulin secretion	19.7217	22.9309	8.48067	123.307	132.413	26.0322	11.298	132.082	39.1251	36.1713	60.4145	239.353	11.3072	98.4198	156.999	38.4069	5.47753	46.5727	9.5299	25.1918	97.5894	26.0094	18.0692	172.742	81.6361	10.6826	39.0995	14.8899	22.3206	48.6844	34.3289	109.696	35.3938	131.637	106.489	195.943	52.0052	38.2234	16.9177	133.815	53.6933	131.125	218.011	4.33695	68.5345	147.496	350.165	325.163	160.485
Phenylalanine metabolism	19.1051	7.885	10.7039	12.9052	13.3656	34.611	23.0879	12.1601	18.0364	17.3379	41.6539	175.515	25.5613	19.7633	20.5172	12.8494	46.3046	30.5666	19.2929	12.1603	19.9246	34.5518	36.5035	4.33772	15.3735	33.2619	21.3144	19.2896	17.4705	49.9655	9.5271	63.2263	21.9438	22.3872	39.6333	19.0251	32.0451	24.698	27.9992	18.7184	22.2657	39.9929	43.1799	5.81751	9.46033	20.4067	58.1367	34.3439	53.5462
Vitamin digestion and absorption	18.8924	32.5803	58.4462	20.6811	66.84	28.2435	29.3346	263.988	21.2518	43.6656	10.0832	96.5824	31.1887	46.7878	23.6159	18.9115	13.8384	22.7443	25.9024	103.172	105.603	28.0395	147.167	21.0937	51.2756	40.1228	68.1052	26.4167	35.5201	130.421	34.2609	29.5974	53.8997	172.738	98.2613	49.7873	35.4825	36.8352	75.2825	146.11	31.9222	31.6693	27.3216	13.5973	23.2108	19.5825	48.3942	26.0976	45.2435
Propanoate metabolism	17.0162	7.6981	11.2649	12.1279	8.32018	26.8625	18.0918	17.333	15.5158	10.5321	11.9563	68.1415	14.8496	28.9384	10.6291	13.403	29.1835	21.5785	20.8777	15.6321	16.4412	15.6127	29.2776	9.9303	7.70765	34.9716	15.4922	18.6798	27.9946	35.5224	22.6469	60.2901	30.6014	20.3638	31.8039	14.6048	34.1524	32.961	43.288	23.282	37.7311	39.5879	38.0568	13.3621	14.9798	28.4781	56.2543	44.5658	57.8991
Aminoacyl-tRNA biosynthesis	16.6555	3.79282	7.34103	6.15083	10.5145	17.2826	17.9892	10.0947	8.6506	8.27292	5.97495	56.0858	12.2276	12.9303	4.56534	10.0368	17.4302	5.81111	18.0585	12.4401	18.4635	8.60127	11.2669	3.77998	3.04403	60.5278	14.2907	31.1953	30.4454	37.0606	32.6632	13.4549	36.5475	25.8572	27.1055	13.8969	32.4041	29.0124	51.2441	34.9244	47.2155	18.8197	18.1214	10.3591	9.55291	13.0056	37.0087	38.0038	37.1518
Primary bile acid biosynthesis	15.0465	20.7116	36.9318	13.1971	41.9243	19.7548	22.5899	165.702	15.9684	28.6241	7.89782	89.0779	20.7499	34.1368	15.1912	13.2936	12.8827	14.9068	22.4634	66.7109	72.0638	19.9871	97.2455	13.4686	32.8656	72.162	45.1939	27.3735	46.0324	94.0433	47.5177	31.4925	58.9837	126.683	83.7641	42.4609	44.5589	40.4667	84.6575	116.441	41.9833	29.8177	24.5691	10.0009	19.254	19.9857	47.1458	50.4462	45.7445
Glycine, serine and threonine metabolism	14.3432	5.80471	10.9762	7.01402	9.58239	16.4465	17.8104	8.82358	14.6164	7.76027	6.8521	63.1364	11.2458	14.4673	4.03898	13.401	17.8032	8.0809	21.2485	10.1188	21.5242	8.39908	15.7573	6.64196	4.48737	49.1346	18.1247	32.8346	30.173	25.8146	30.4199	15.3424	32.4005	24.8067	26.509	14.7692	32.2178	24.5439	42.3837	32.1463	36.1716	19.6638	19.8288	19.1059	8.14993	14.0942	25.4699	32.4177	29.394
Protein digestion and absorption	14.329	7.63707	9.83909	11.3265	11.2223	20.7337	13.8226	16.9836	11.0723	10.2459	7.80951	43.7178	11.1431	21.6458	9.44171	13.2592	16.8326	7.72154	17.9059	14.7115	21.2139	11.6518	12.4524	9.54282	6.98577	45.1404	14.2747	22.7849	27.6021	46.6094	35.6234	21.2664	29.5249	19.7736	25.0839	23.1186	50.7737	29.1887	43.37	47.9294	53.9602	23.2117	21.0766	15.9396	16.3783	23.4915	34.658	39.1836	30.3913
Histidine metabolism	14.2582	3.7322	6.25702	5.47737	8.08879	12.4091	16.0172	5.07006	5.83505	5.10479	5.05117	33.1439	8.80181	8.82644	4.01064	6.98999	9.80159	5.08486	7.99957	5.40148	5.32915	4.63521	8.83629	4.35141	3.56056	14.43	10.7583	14.0116	8.88695	9.37876	9.37182	3.29407	9.40945	8.64565	9.2459	4.70274	8.54195	9.16784	16.2693	8.74629	14.4809	7.20499	8.77582	3.57101	3.2746	7.5456	15.2891	6.22592	9.8096
Glucosinolate biosynthesis	14.166	1.90102	2.99752	2.84166	3.03007	3.70315	14.5802	10.4917	4.7455	2.7879	2.72366	66.5987	4.67569	17.4328	2.66399	7.26548	18.1961	2.31651	21.0208	18.9838	19.4391	7.33093	11.8699	1.3928	1.41804	73.6013	10.2366	40.0128	51.0659	63.5244	52.6148	17.5173	67.6128	47.4038	41.2291	20.396	52.0535	52.9839	92.0635	53.3669	85.0175	25.5701	16.3587	4.51177	17.0276	16.4017	59.244	73.7515	71.1248
Butanoate metabolism	13.6667	5.77482	7.71731	8.6123	8.64449	25.4523	16.7117	8.79435	13.4043	10.7769	11.0359	69.7541	19.2073	14.0837	4.68033	8.38998	21.7265	23.1684	14.0934	9.39917	9.06341	12.7083	25.8694	3.7171	2.77336	25.232	10.477	14.8839	12.8005	29.7169	6.32328	51.7838	15.6065	8.32636	18.6941	4.72582	18.8336	18.0894	20.4997	10.1024	15.8464	28.0998	30.7502	4.93873	5.53707	14.1846	44.1579	25.5655	39.2759
Purine metabolism	13.1659	2.205	3.08299	1.59514	2.30604	8.95876	17.4167	9.57953	11.0628	6.34355	6.50717	114.899	5.72418	20.3661	2.29679	6.25732	16.9307	3.29335	25.2308	11.3811	26.4507	10.3625	24.408	1.65907	4.5245	185.367	12.0429	43.2082	94.216	52.413	103.079	51.6328	100.421	77.7425	90.0317	45.6921	88.5382	69.243	149.162	102.114	87.0748	40.06	30.0385	6.23245	19.1829	30.8318	67.4059	134.308	69.5478
Insect hormone biosynthesis	12.4292	21.4344	38.4514	13.606	43.9737	18.5813	19.2991	173.676	13.9815	28.7274	6.63368	63.5411	20.5189	30.7814	15.5368	12.4418	9.10424	14.9634	17.0411	67.8763	69.4759	18.447	96.8201	13.8774	33.734	26.3966	44.8061	17.3794	23.3685	85.8034	22.54	19.472	35.4603	113.643	64.6456	32.7548	23.3438	24.2337	49.528	96.1252	21.0014	20.8351	17.9748	8.94562	15.2703	12.8832	31.8383	17.1695	29.7655
Nitrogen metabolism	12.3797	2.88294	4.65647	3.75834	5.53589	10.0542	14.6635	5.81288	6.70087	4.9017	4.91653	53.0577	6.9499	11.1823	3.07707	6.01226	10.78	4.0111	12.0855	6.53141	10.8286	5.77652	12.3524	3.09862	3.44768	62.0845	9.94834	20.8846	32.4907	20.7458	35.3357	16.8564	34.5927	27.6003	31.5016	15.9937	30.6474	25.4665	52.7638	34.6808	33.8028	15.8784	13.9378	3.94594	7.4977	13.4254	28.624	42.4362	25.9408
Lysine degradation	12.3693	4.23401	11.1038	5.52808	8.31281	14.1879	7.56138	15.9464	10.3161	8.49927	4.00282	51.3223	12.8106	24.7661	5.28973	13.771	8.09317	5.32098	19.604	18.9904	33.2931	18.2583	9.2498	2.00476	2.34892	63.1287	11.3789	21.2244	33.3247	34.0312	60.4864	24.21	31.174	17.7203	24.8744	26.3736	93.254	30.1608	60.5204	77.6444	85.5298	23.3233	22.8991	3.70216	14.775	27.0897	38.8605	69.4689	25.3186
Cysteine and methionine metabolism	11.9382	4.65858	6.04238	8.1002	9.65631	9.96804	11.6467	5.65768	9.58687	7.06097	5.38337	36.4814	9.15222	11.0285	3.95908	7.94929	9.13619	8.39947	8.46115	6.66446	9.73172	5.83253	9.4408	7.91487	3.55222	16.9334	11.8569	14.5205	10.6862	34.3983	12.3236	7.62458	14.7794	9.91409	13.3599	8.25494	16.8578	14.0226	17.3479	25.9488	22.3061	10.3341	8.6452	4.79732	3.77375	8.24612	15.4254	10.3188	14.651
Mineral absorption	11.8221	7.35805	5.14792	30.2908	37.9231	13.918	10.4971	34.3468	12.6819	12.4996	16.2808	79.2537	8.12796	27.8192	37.3445	13.1407	9.28256	13.0145	10.5842	11.4818	31.0169	9.82847	9.12065	40.503	19.506	31.7699	15.1411	17.9395	19.6406	28.5755	23.2056	30.9366	25.717	41.5926	36.5872	50.4649	27.0895	22.3208	28.1596	46.5438	35.5184	38.3515	57.2029	5.88689	19.9163	39.0227	95.5331	90.9519	53.609
Lysine biosynthesis	11.6658	3.05362	5.11938	4.48148	6.6181	10.1529	13.105	4.14823	4.77413	4.17665	4.13277	27.1178	7.20148	7.22163	3.28143	5.71908	8.01948	4.16034	6.54511	4.41939	4.36021	3.79244	7.22969	3.56025	2.91318	11.8063	8.80228	11.464	7.27114	7.67353	7.66785	2.69514	7.69864	7.07371	7.56483	3.84769	6.98887	7.50096	13.3113	7.15606	11.848	5.89499	7.18021	2.92173	2.67922	6.17367	12.5093	5.09394	8.02604
Nicotinate and nicotinamide metabolism	11.5603	8.86553	12.1603	10.7501	8.48194	15.4586	10.6965	17.6568	16.1814	8.62445	10.5078	38.0593	10.401	25.588	13.8684	13.01	16.1489	9.93799	14.6182	11.0478	14.5131	10.1666	18.4669	14.6584	11.3291	12.8002	17.1068	14.5868	17.3649	20.9673	17.5357	23.5473	13.6919	12.7893	17.2097	13.4204	17.7668	16.3299	20.6683	13.6342	21.5671	21.8482	19.2248	16.7309	10.5493	25.3196	19.79	15.1853	16.0739
Inositol phosphate metabolism	11.4193	49.0065	10.0816	20.6853	61.7577	17.8528	8.28884	16.2306	8.34134	93.8911	9.17627	34.3467	11.694	5.52782	3.31176	10.4287	4.01495	21.1065	8.62796	27.6149	6.88617	10.4162	4.86501	19.8497	8.3844	16.8616	9.873	16.3096	52.7015	8.41185	17.3812	8.63752	48.2907	6.07897	15.1527	21.5682	8.18427	9.64949	26.9864	13.3731	29.3134	11.7015	8.8093	15.556	4.84147	7.78806	6.58679	16.3368	16.0825
Cyanoamino acid metabolism	10.8863	2.4687	3.52768	4.56866	5.22016	6.13369	11.0979	6.25815	6.38194	4.27904	3.58978	44.4478	5.4574	11.9791	2.51019	6.16136	11.1383	4.36556	12.0165	8.83189	10.3341	5.50933	9.62805	3.95248	2.21068	45.194	8.91665	21.5916	27.9109	26.941	28.5181	13.1832	33.5346	24.5948	25.1809	13.4395	28.9462	26.4043	45.7985	28.8703	38.8601	15.7434	11.3423	3.83167	8.5834	11.1272	30.5336	37.318	34.126
beta-Alanine metabolism	10.0456	2.6295	4.40836	3.85906	5.69892	8.74277	11.2849	3.57209	4.11106	3.59656	3.55878	23.3514	6.20128	6.21863	2.82568	4.92476	6.90567	3.58251	5.63606	3.80559	3.75463	3.26571	6.22557	3.06577	2.50857	10.1666	7.57974	9.87179	6.26126	6.60776	6.60287	2.32082	6.62938	6.09125	6.51416	3.31329	6.01819	6.45916	11.4625	6.16216	10.2024	5.07624	6.18296	2.51594	2.3071	5.31622	10.7719	4.38644	6.91131
Pantothenate and CoA biosynthesis	9.66653	1.7309	3.04581	2.70246	3.51817	5.1208	9.77714	5.13243	3.44268	2.34856	2.3983	28.1683	4.26062	9.21342	2.21179	5.02817	10.3108	2.35148	9.82173	8.19181	6.41508	3.87362	6.44499	1.81044	1.52414	24.8582	6.77686	16.9069	17.612	17.4783	15.9853	5.43744	18.5768	15.5783	14.455	6.89459	14.1103	16.4015	28.7308	14.2518	24.536	10.4267	9.42149	2.69782	7.19986	7.6904	24.6004	20.8297	25.4707
Type II diabetes mellitus	9.10231	10.5835	3.91416	56.9109	61.1136	12.0148	5.21448	60.9608	18.0577	16.6944	27.8836	110.471	5.2187	45.4245	72.4613	17.7263	2.52809	21.4951	4.39842	11.627	45.0412	12.0043	8.33962	79.727	37.6782	4.93041	18.0459	6.87224	10.3018	22.4697	15.8441	50.6291	16.3356	60.7557	49.1488	90.4354	24.0024	17.6416	7.80816	61.7606	24.7815	60.519	100.62	2.00167	31.6313	68.0752	161.615	150.075	74.07
Sulfur metabolism	8.86179	10.5967	8.95241	15.2599	10.4234	16.3128	6.08342	10.9535	10.9338	9.73713	7.28611	17.4119	5.98283	15.3178	8.86295	10.1695	10.8219	9.31057	8.45069	6.37194	10.4933	8.30217	8.72466	13.478	7.81915	7.38734	8.53751	6.73251	10.9656	15.9282	13.9771	11.9911	13.9993	7.1551	14.0282	20.1205	23.3932	14.6265	10.6525	11.188	15.6155	14.4748	10.8936	16.7304	16.2077	17.3281	14.8781	10.0837	11.8467
Cholinergic synapse	8.81736	12.8635	10.6101	17.1635	10.7132	19.6962	5.78957	13.1468	11.099	10.5891	8.24146	13.4626	5.73541	16.8578	10.9742	11.1855	12.1592	9.39227	9.31211	7.15221	11.7787	9.30795	9.26477	14.738	9.61453	5.63615	8.1818	5.3465	11.9421	16.9854	15.6265	12.6835	13.5493	7.17607	14.8088	23.4802	24.5478	15.467	11.1741	10.6299	14.5987	15.9077	12.729	20.9516	20.6239	20.995	16.0836	9.75417	10.2861
Taurine and hypotaurine metabolism	8.6811	12.3956	10.444	16.1357	10.4695	18.8406	5.91744	12.7229	11.0762	10.3242	8.05799	16.235	6.30077	16.3626	10.5763	10.932	11.9041	9.43121	9.64224	7.83247	13.071	9.1354	9.57859	14.041	9.2363	7.50005	8.74017	6.47698	12.4564	29.2421	16.3572	12.1879	13.9342	7.98933	15.4271	22.0588	24.0369	16.3057	13.4422	18.6504	16.9724	15.6543	12.8333	19.8477	19.3672	20.1996	16.4105	9.97574	10.4082
Bacterial chemotaxis	8.65954	5.93796	5.81079	6.70098	7.21344	18.3284	3.4095	0.842303	10.6612	2.28261	5.3909	9.55164	1.37037	14.6422	1.90004	5.76813	1.47382	12.1519	2.99242	2.6584	4.15285	5.46797	12.8151	12.8734	6.84382	8.06442	13.174	8.06595	7.67176	8.31163	8.13843	6.42115	11.2693	7.51651	12.8249	11.1464	9.4918	12.3985	12.5761	7.82677	13.404	9.87849	7.10503	0.633192	3.50975	6.7622	13.2017	14.3377	14.6248
Carbon fixation in photosynthetic organisms	8.50812	3.56964	3.3472	5.29021	5.01419	5.172	3.87596	2.64095	5.21988	5.85608	2.7532	32.2323	4.43205	3.97469	2.08778	3.13198	3.144	4.79061	4.59122	2.77611	3.74017	2.59528	4.46364	5.47627	1.33584	6.1631	5.10976	4.44677	5.66581	12.478	5.15596	1.59476	4.98784	3.21133	4.14048	2.4789	3.82352	5.78857	6.6008	8.9425	9.21486	3.94471	3.8496	1.99921	1.506	4.47558	11.849	5.3026	6.62489
Steroid degradation	7.9547	13.718	24.6089	8.70784	28.1432	11.892	12.3514	111.153	8.94814	18.3855	4.24555	40.6663	13.1321	19.7001	9.94353	7.96273	5.82671	9.57655	10.9063	43.4408	44.4646	11.8061	61.9649	8.88155	21.5897	16.8938	28.6759	11.1228	14.9558	54.9142	14.4256	12.4621	22.6946	72.7317	41.3732	20.9631	14.94	15.5096	31.6979	61.5201	13.4409	13.3344	11.5038	5.72519	9.77297	8.24525	20.3765	10.9885	19.0499
Alanine, aspartate and glutamate metabolism	7.89452	2.95587	4.24782	4.42673	4.85086	12.9659	9.54817	4.31366	6.24264	5.24679	5.21542	34.2016	9.35224	7.31148	2.54455	4.62558	10.9674	10.8306	7.14264	4.88409	5.27792	6.00418	12.5499	1.95529	1.66668	13.2602	6.0826	8.17629	6.86273	15.6613	4.63185	21.3544	8.65473	5.15999	10.2113	2.72248	10.1411	9.91564	12.3877	10.2132	10.4092	13.1	14.6645	2.42218	2.85715	6.74667	21.2088	12.1583	18.8303
Valine, leucine and isoleucine degradation	7.74409	1.03922	1.63864	1.55344	1.65644	2.02439	7.97049	5.73548	2.59421	1.52405	1.48893	36.4073	2.55604	9.52991	1.45631	3.97179	9.94722	1.26636	11.4913	10.3778	10.6267	4.00757	6.48885	0.761395	0.775196	40.2354	5.59601	21.8737	27.916	34.7267	28.7628	9.5761	36.9617	25.9141	22.5386	11.1498	28.4559	28.9645	50.328	29.1739	46.4762	13.9783	8.94275	2.46643	9.3084	8.96626	32.3867	40.3175	38.8816
Ascorbate and aldarate metabolism	7.66165	28.5814	7.2681	17.9761	39.9545	11.2821	5.9698	12.7257	5.6918	54.2743	7.4801	34.7794	8.05867	7.49998	4.85082	7.31394	4.2352	13.2212	6.52145	16.4059	5.83574	9.75091	4.9549	12.5317	7.62003	11.1555	6.45557	11.07	30.7726	8.50495	12.6501	10.534	28.7665	5.28572	13.9952	29.0536	33.5879	9.64792	16.7841	9.76572	20.2159	8.64701	5.74613	10.3004	3.6896	6.5924	5.7617	17.1433	14.2348
Citrate cycle (TCA cycle)	7.60273	3.93257	4.40025	4.72108	5.16345	13.1094	8.65661	4.51117	6.9276	6.28612	5.75148	34.7983	9.55308	6.76467	2.18876	4.61029	10.9728	11.3321	7.54885	9.26091	4.82322	9.20765	12.287	1.69643	1.50579	12.4389	5.25238	7.73894	21.3131	8.35389	4.47663	23.0427	8.66622	4.4212	9.3957	2.45915	9.4639	8.92223	10.7757	5.31726	8.50137	13.5732	14.6486	2.81983	2.72173	6.11202	20.847	12.5586	19.634
Biosynthesis of secondary metabolites	7.38944	6.2436	5.46301	14.0282	17.828	10.7619	7.12405	22.2566	7.31534	9.84439	8.13618	38.4177	6.51498	14.9238	15.2171	7.7779	6.56688	8.25171	7.30095	10.4759	16.5386	7.27178	10.1232	17.5055	9.53559	16.4639	9.31498	9.58615	14.3649	19.9788	15.0149	18.0579	15.6529	21.2547	18.9259	24.2733	20.8675	13.0912	16.6671	27.4671	22.4753	19.2019	26.0202	5.05862	11.5973	18.7823	40.9501	39.6544	25.7437
Phosphatidylinositol signaling system	7.34098	31.5042	6.48104	13.2977	39.7014	11.4768	5.32854	10.4339	5.36229	60.3585	5.89903	22.08	7.51755	3.5536	2.12899	6.70417	2.58104	13.5685	5.54655	17.7524	4.42682	6.6961	3.12751	12.7605	5.38997	10.8396	6.34693	10.4848	33.8796	5.40762	11.1736	5.55269	31.044	3.90791	9.74104	13.8653	5.26131	6.20324	17.3484	8.59697	18.8443	7.52239	5.66312	10.0003	3.11237	5.00661	4.23437	10.5023	10.3388
GABAergic synapse	7.08774	2.13543	3.28451	4.30712	3.75283	14.6593	9.11896	3.25754	4.97372	4.92197	4.91679	33.0148	8.69917	6.55489	1.39876	3.57942	11.909	12.7884	6.19594	3.74903	3.50803	6.41994	13.4751	0.625748	0.587493	11.9138	3.87252	4.3012	5.28761	8.79238	1.91832	30.2205	8.40562	3.13244	10.1833	1.70975	11.02	9.90194	10.7073	5.14451	7.88695	15.3417	17.1403	1.25711	2.56183	6.37608	24.2919	14.9875	23.6335
Penicillin and cephalosporin biosynthesis	6.59549	0.698632	1.35635	1.23385	1.21431	1.50744	6.01811	4.52473	2.03924	0.931256	1.01714	22.6575	1.8772	8.23501	1.20301	3.60525	9.24701	0.943166	9.35539	8.32264	6.06785	3.08415	4.67157	0.54759	0.503011	26.0574	4.31196	16.0054	19.0084	18.6353	16.7186	5.64342	20.0352	16.4924	14.8026	6.94062	14.6474	17.3371	30.284	14.7457	25.6223	10.4582	8.52324	2.00776	7.91735	6.80082	25.3745	24.234	28.7351
Pathways in cancer	6.46934	9.73014	16.736	6.42385	19.0761	9.21969	9.30593	71.2775	8.32444	13.0452	4.27719	34.663	11.18	14.3822	7.52027	6.50326	5.77164	7.92434	9.01279	28.7372	29.4108	8.65077	41.6768	6.64267	14.4249	14.0203	20.1848	11.1826	11.5182	36.0935	10.6263	8.5421	15.7542	47.3289	27.777	14.1843	10.6583	11.1996	21.9543	39.6716	10.431	10.5088	9.53242	4.82311	6.85936	6.73081	16.1018	8.12347	13.9108
Sphingolipid metabolism	6.24657	2.63627	2.76343	6.63127	6.6347	4.27951	4.83678	3.03711	7.24883	4.98686	3.06949	20.3195	4.6702	7.42889	1.7564	4.94557	4.72908	6.29548	4.07391	2.79938	4.60906	3.67003	4.93356	6.73471	1.68959	8.77839	6.66989	7.56288	5.58075	8.85882	6.27021	6.88483	10.6592	4.92514	8.1156	6.97325	13.84	8.40631	6.31103	8.93209	12.9626	7.06688	3.74115	2.824	2.05497	4.39418	7.82053	7.68901	11.4783
Insulin signaling pathway	6.06821	7.05565	2.60944	37.9406	40.7424	8.0099	3.47632	40.6405	12.0385	11.1296	18.5891	73.6471	3.47914	30.283	48.3075	11.8175	1.68539	14.3301	2.93228	7.75133	30.0275	8.00288	5.55975	53.1513	25.1188	3.28694	12.0306	4.5815	6.86789	14.9798	10.5627	33.7527	10.8904	40.5038	32.7659	60.2903	16.0016	11.761	5.20544	41.1737	16.521	40.346	67.0802	1.33445	21.0875	45.3835	107.743	100.05	49.38
Fat digestion and absorption	5.96603	10.2885	18.4567	6.53088	21.1074	8.919	9.26354	83.3645	6.7111	13.7891	3.18417	30.4997	9.84907	14.7751	7.45765	5.97205	4.37004	7.18241	8.17972	32.5806	33.3484	8.85457	46.4736	6.66116	16.1923	12.6704	21.5069	8.34211	11.2169	41.1856	10.8192	9.34656	17.021	54.5487	31.0299	15.7223	11.205	11.6322	23.7734	46.1401	10.0807	10.0008	8.62789	4.2939	7.32973	6.18394	15.2824	8.24135	14.2874
Valine, leucine and isoleucine biosynthesis	5.60383	1.82316	3.99354	1.47609	2.29122	5.10294	7.09144	4.43254	4.56197	1.93039	1.94383	27.605	3.56489	6.39901	1.36258	5.2726	8.78726	1.85883	10.8581	6.86861	10.7683	3.37643	6.02133	1.09441	1.21318	23.5968	6.83563	17.7397	17.0192	19.7135	16.7109	5.70705	20.2054	14.9687	12.7359	6.27752	16.6688	15.7959	27.3886	17.1923	25.5507	9.67842	8.82018	8.14839	5.4923	6.20488	17.103	20.6063	21.3462
Tropane, piperidine and pyridine alkaloid biosynthesis	5.35028	1.04752	2.58578	4.88543	5.49791	15.0758	5.69114	25.9477	1.79476	6.72282	2.05163	32.9225	9.08966	29.157	6.29923	12.6199	4.27685	1.36736	16.9069	24.3915	29.484	14.3457	4.521	1.24125	1.80637	53.619	6.9373	16.7032	29.6621	113.131	64.5087	31.6331	25.5756	12.8373	18.2709	36.9294	143.031	40.4412	60.744	148.335	132.663	25.7005	22.2597	1.91681	17.9862	31.777	43.0349	83.1988	29.7499
Oxidative phosphorylation	5.29378	3.02408	2.76742	3.28896	9.89501	10.4086	6.56908	3.3454	4.5489	5.02025	4.13689	25.2764	7.04231	5.132	2.14615	3.10277	8.41953	8.79391	5.01325	3.23693	3.87331	4.65965	9.78566	1.67688	0.900983	9.88263	3.66786	5.1349	4.75867	6.30754	2.14319	18.4152	6.63444	2.97177	7.22924	1.99649	7.40743	6.87532	7.89748	3.83016	8.04396	10.8171	11.8189	1.50712	2.17498	5.01037	16.5621	9.75507	15.3677
Glycosaminoglycan biosynthesis - heparan sulfate / heparin	5.14346	7.50372	6.18923	10.012	6.24939	11.4895	3.37725	7.66899	6.47443	6.177	4.80752	7.85317	3.34565	9.83372	6.40162	6.52486	7.09287	5.47882	5.43206	4.17212	6.87091	5.42964	5.40445	8.59714	5.60847	3.28776	4.77272	3.11879	6.96622	9.90813	9.11545	7.39869	7.90374	4.18604	8.63847	13.6968	14.3195	9.02243	6.51823	6.20079	8.51589	9.27947	7.42527	12.2218	12.0306	12.2471	9.38211	5.68993	6.00022
Microbial metabolism in diverse environments	3.88032	3.88822	3.42482	3.90966	4.47975	6.26315	3.89239	4.00855	4.30695	5.42758	4.48848	19.1377	3.73575	5.32591	3.31169	3.80725	5.97824	4.21443	4.81683	4.2128	5.11577	4.76979	5.16125	3.3999	2.93542	7.50697	4.60144	5.43532	9.02727	8.84561	6.0737	7.46387	7.07236	4.76714	6.96748	5.52931	7.67703	5.91432	7.97243	6.35222	7.60992	6.75554	6.3754	5.10261	3.66688	5.77401	7.84266	6.65215	7.47715
Thiamine metabolism	3.72081	0.623152	0.871279	0.450799	0.651707	2.53182	4.92211	2.70726	3.12646	1.79274	1.83898	32.4716	1.6177	5.75565	0.649092	1.76837	4.78475	0.93073	7.13044	3.21639	7.47521	2.92854	6.89792	0.468868	1.27866	52.3863	3.40343	12.211	26.6263	14.8124	29.1311	14.5919	28.3799	21.9707	25.4437	12.913	25.0217	19.5687	42.1545	28.8582	24.6081	11.3213	8.48913	1.76134	5.42125	8.71333	19.0495	37.9566	19.6548
Ethylbenzene degradation	3.69709	5.11596	6.97823	6.48961	2.92469	7.36366	2.24131	11.6353	8.77878	3.90677	5.50956	10.5195	2.33249	17.1599	9.28911	7.26472	8.33028	4.54826	7.44282	5.93246	9.00499	5.82943	9.5625	10.1861	7.68715	2.0007	8.69652	2.65363	9.65085	13.2716	10.4339	18.9396	7.04335	6.05763	9.7507	8.98108	11.3098	9.56709	10.2926	7.6908	11.8225	14.1868	11.1078	12.072	7.33339	18.0166	8.10689	9.83094	8.43621
Caprolactam degradation	3.64515	2.17346	2.6795	1.94061	3.20482	5.00927	4.19751	2.92067	2.47809	3.56357	3.04365	16.789	5.42699	3.71837	2.3955	3.08295	2.79227	2.47961	5.29246	3.00059	3.37843	3.4317	3.89015	1.88262	1.6179	8.43262	4.69928	7.9612	4.86765	3.06906	4.73192	1.28158	4.0359	3.21392	3.09716	1.82486	2.61648	2.95323	6.17355	2.72713	5.60489	3.57527	4.24437	1.872	1.18507	3.86356	6.51493	2.43264	3.22406
Glutathione metabolism	3.53766	0.695374	1.59285	2.68407	3.06487	9.24807	3.99317	14.7042	2.05007	4.26378	1.72097	24.6214	5.36301	17.5087	3.58759	7.34733	3.44163	0.977664	10.8016	13.4346	17.6712	8.64905	4.32233	0.758938	1.44667	45.7216	4.42719	10.633	22.8537	60.8626	42.8089	22.1521	17.9818	11.3088	17.5225	24.4862	84.2346	24.4113	41.155	88.6827	73.3764	16.7315	15.5143	1.38356	11.071	20.112	26.7909	54.8386	17.6512
Styrene degradation	2.70988	1.88556	2.24534	1.94575	2.88704	2.88824	2.71925	2.88423	4.08051	3.51044	2.74567	16.4137	4.57442	3.67892	2.45521	3.0954	4.31188	2.89019	3.61612	2.56058	4.21991	2.95324	4.1708	1.69199	2.11476	5.35212	3.54792	6.23926	3.73396	19.4513	2.88435	1.48879	2.72349	7.34462	3.97384	2.50972	2.60151	2.69829	3.59202	2.66245	3.35712	4.1229	3.65571	1.83403	1.25976	3.38639	4.88596	2.17898	3.5781
Degradation of aromatic compounds	1.98419	1.83395	1.92571	2.54678	1.75228	4.02819	1.85724	2.54258	2.48714	1.98759	3.328	11.1809	1.98067	3.62887	2.64382	2.05959	4.03444	2.75876	2.29776	1.64063	2.54207	2.99269	3.43038	2.16489	2.12128	2.36063	2.41771	1.60988	2.56102	3.69554	2.49743	5.87361	2.78135	1.84954	3.99312	3.55423	4.54905	3.27015	3.13685	2.37536	3.22129	4.43471	4.18266	2.9031	2.73819	4.04575	5.07867	3.36704	4.33684
Synaptic vesicle cycle	1.7173	0.287608	0.402129	0.208061	0.300788	1.16853	2.27174	1.2495	1.44298	0.82742	0.848762	14.9869	0.746632	2.65645	0.299581	0.816172	2.20835	0.429568	3.29097	1.48449	3.45009	1.35163	3.18366	0.216401	0.590153	24.1783	1.57082	5.63585	12.289	6.83648	13.4451	6.73471	13.0984	10.1403	11.7433	5.95985	11.5485	9.0317	19.4559	13.3192	11.3576	5.22522	3.91806	0.812928	2.50211	4.02154	8.79208	17.5184	9.07145
Biosynthesis of alkaloids derived from ornithine, lysine and nicotinic acid	1.7005	0.720922	0.916321	1.04818	1.20091	2.91354	1.9136	1.93666	1.25093	1.35553	1.06803	7.42548	2.03402	2.50164	0.697372	1.40717	2.05736	1.87571	2.06003	2.58799	2.14536	2.11939	2.24333	0.408121	0.386483	4.55933	1.33842	2.21619	4.70756	6.45733	3.73046	4.92685	2.64212	1.42602	2.42556	2.10499	7.92393	3.33086	4.66599	7.54057	7.4571	3.33357	3.37879	0.588698	1.27619	2.49022	5.37313	5.69582	4.48054
Biosynthesis of alkaloids derived from terpenoid and polyketide	1.63758	1.44726	2.19809	1.2524	2.53346	2.70965	2.07045	7.62372	1.5984	2.09201	1.12807	7.76138	2.25372	2.24596	0.949785	1.18921	2.01008	2.29836	1.81397	4.10419	3.50252	2.11903	5.71585	0.809561	1.57523	2.92169	2.5801	1.85602	4.13171	4.68522	1.5731	4.23529	2.71835	5.20891	3.99518	1.67906	2.35334	2.30768	3.59747	4.6426	2.11526	2.86938	2.91628	0.780799	1.01907	1.43213	4.40059	2.57057	4.13572
Biosynthesis of alkaloids derived from shikimate pathway	1.50683	0.628698	0.73539	0.776709	0.841979	2.05015	1.63283	0.928049	1.15243	0.994655	0.91923	6.47849	1.53725	1.4722	0.395148	0.891835	2.15964	1.75222	1.65207	1.85151	1.06059	1.55249	2.10258	0.284886	0.253814	3.31346	1.02741	2.05003	4.25299	2.28838	1.60031	3.76993	2.413	1.57942	2.23172	0.754463	2.23333	2.30151	3.2988	1.6168	2.69867	2.61699	2.67081	0.534516	0.848112	1.29463	4.53675	3.23013	4.5415
Peptidoglycan biosynthesis	1.49285	5.7809	0.496876	1.07911	34.8212	3.88992	1.61605	2.28436	0.7316	6.45267	1.8086	3.95173	1.52856	0.727982	3.14356	0.847808	1.14611	0.918552	0.861615	0.855783	4.7095	0.895346	1.15285	3.66438	0.284312	4.94263	0.842671	1.6686	2.36684	0.770117	0.747257	0.531467	4.13089	0.59394	0.86752	2.05565	0.874008	1.03397	2.07277	0.658659	11.5794	2.86446	2.08736	0.497326	1.29698	1.97742	1.8804	1.03227	1.48608
Selenocompound metabolism	1.46908	1.48271	1.76249	0.987925	1.59307	1.92856	1.49808	1.6486	2.21412	1.51572	1.23542	9.55867	2.56086	2.2327	1.26808	1.66584	1.86098	2.01672	2.71508	3.13268	5.58134	1.48038	2.66535	1.30378	1.03825	5.72786	3.04409	3.86843	3.70504	33.5591	4.98982	1.37796	3.71632	3.46401	4.54664	1.31382	3.76702	5.22234	7.85288	21.861	8.8125	2.63188	2.85967	1.57603	1.13392	2.3422	4.09222	2.53901	2.40375
Biosynthesis of plant hormones	1.46446	0.674708	0.802242	0.832648	0.958354	2.24843	1.66252	0.791904	1.17175	1.05894	0.977521	5.97301	1.633	1.2153	0.419465	0.850407	1.86868	1.81539	1.31414	1.5119	0.8446	1.48649	2.04387	0.35336	0.30679	2.19378	1.03236	1.47929	3.39894	1.46624	0.884491	3.53127	1.51378	0.859671	1.61949	0.475753	1.61372	1.54669	1.98611	0.996368	1.60432	2.19973	2.39674	0.504133	0.482682	1.08829	3.47454	2.02529	3.16805
Biosynthesis of alkaloids derived from histidine and purine	1.24077	0.61183	0.682747	0.732309	0.802602	1.99841	1.42222	0.756949	1.07809	0.973766	0.889784	5.86737	1.47586	1.12907	0.348398	0.73715	1.75903	1.72115	1.28603	1.54694	0.970766	1.44033	1.93479	0.266876	0.239984	2.59144	0.870324	1.50505	3.65511	2.0029	1.26052	3.63562	2.09113	1.1245	1.83483	0.606357	2.06551	1.88491	2.56432	1.46019	2.24607	2.2294	2.29439	0.448822	0.521514	1.04578	3.57092	2.68647	3.51878
Biosynthesis of phenylpropanoids	1.14041	0.589885	0.660037	0.708162	0.774517	1.9664	1.29849	0.676675	1.03914	0.942919	0.862722	5.21974	1.43296	1.0147	0.328314	0.691544	1.64591	1.69982	1.13233	1.38914	0.723483	1.38115	1.84305	0.254464	0.225869	1.86583	0.787857	1.16084	3.19697	1.25308	0.671495	3.45641	1.29993	0.663179	1.40936	0.368872	1.41959	1.33833	1.61635	0.797589	1.2752	2.03598	2.19729	0.422974	0.408259	0.916802	3.12706	1.88379	2.9451
Biosynthesis of terpenoids and steroids	1.14041	0.589885	0.660037	0.708162	0.774517	1.9664	1.29849	0.676675	1.03914	0.942919	0.862722	5.21974	1.43296	1.0147	0.328314	0.691544	1.64591	1.69982	1.13233	1.38914	0.723483	1.38115	1.84305	0.254464	0.225869	1.86583	0.787857	1.16084	3.19697	1.25308	0.671495	3.45641	1.29993	0.663179	1.40936	0.368872	1.41959	1.33833	1.61635	0.797589	1.2752	2.03598	2.19729	0.422974	0.408259	0.916802	3.12706	1.88379	2.9451
2-Oxocarboxylic acid metabolism	1.09381	0.397842	0.421655	0.3696	0.513918	0.589018	1.07388	0.668917	0.535752	0.468144	0.377787	4.04399	0.556211	0.977325	0.240049	0.590657	1.06031	0.29321	1.24689	1.69602	1.07034	0.939207	0.726556	0.230374	0.205108	3.4679	0.785315	2.1788	4.63699	2.85307	2.61491	0.798806	3.12733	2.22061	1.9453	0.993387	2.33934	2.41522	4.26464	2.43729	3.92564	1.30043	0.912364	0.420438	0.804012	0.878155	2.80855	3.1845	3.18664
Parkinson's disease	0.718778	2.7834	0.239237	0.519569	16.7658	1.87293	0.7781	1.09988	0.352252	3.10684	0.870807	1.90268	0.735974	0.35051	1.51356	0.408204	0.55183	0.442266	0.414851	0.412044	2.26754	0.431093	0.555076	1.76433	0.136891	2.37978	0.40573	0.803398	1.13959	0.370797	0.359791	0.255892	1.98895	0.285971	0.417695	0.989758	0.420819	0.497836	0.998002	0.317132	5.57527	1.37918	1.00502	0.239453	0.624473	0.952092	0.905377	0.497021	0.715521
Photosynthesis	0.608197	2.35518	0.202431	0.439636	14.1864	1.58478	0.658392	0.930667	0.298059	2.62887	0.736837	1.60996	0.622747	0.296585	1.28071	0.345403	0.466933	0.374225	0.351028	0.348652	1.91868	0.364771	0.46968	1.4929	0.115831	2.01366	0.34331	0.679799	0.964268	0.313751	0.304438	0.216524	1.68295	0.241975	0.353434	0.837488	0.356077	0.421246	0.844463	0.268342	4.71754	1.167	0.850405	0.202614	0.5284	0.805616	0.766089	0.420556	0.605441
Sulfur relay system	0.544106	0.54915	0.652775	0.365898	0.590026	0.714283	0.554845	0.610594	0.820043	0.561377	0.457563	3.54025	0.948467	0.826926	0.469658	0.616977	0.689253	0.746931	1.00558	1.16025	2.06716	0.548288	0.987167	0.482881	0.384536	2.12143	1.12744	1.43275	1.37224	12.4293	1.84808	0.510356	1.37642	1.28297	1.68394	0.486599	1.39519	1.9342	2.90847	8.09665	3.26389	0.97477	1.05914	0.583715	0.41997	0.86748	1.51564	0.940376	0.890279
Basal cell carcinoma	0.497169	0.857377	1.53806	0.54424	1.75895	0.74325	0.771962	6.94704	0.559259	1.14909	0.265347	2.54164	0.820756	1.23126	0.621471	0.497671	0.36417	0.598534	0.681643	2.71505	2.77904	0.737881	3.8728	0.555097	1.34936	1.05586	1.79224	0.695176	0.934739	3.43214	0.901602	0.77888	1.41841	4.54573	2.58582	1.31019	0.933751	0.969347	1.98112	3.84501	0.840058	0.833402	0.718991	0.357825	0.610811	0.515328	1.27353	0.686779	1.19062
Hedgehog signaling pathway	0.497169	0.857377	1.53806	0.54424	1.75895	0.74325	0.771962	6.94704	0.559259	1.14909	0.265347	2.54164	0.820756	1.23126	0.621471	0.497671	0.36417	0.598534	0.681643	2.71505	2.77904	0.737881	3.8728	0.555097	1.34936	1.05586	1.79224	0.695176	0.934739	3.43214	0.901602	0.77888	1.41841	4.54573	2.58582	1.31019	0.933751	0.969347	1.98112	3.84501	0.840058	0.833402	0.718991	0.357825	0.610811	0.515328	1.27353	0.686779	1.19062
Renal cell carcinoma	0.449296	0.34691	0.406627	0.294434	0.445974	0.536156	0.475894	0.542119	0.819557	0.466271	0.487115	2.77396	0.891733	0.620898	0.39167	0.457967	0.638983	0.581698	0.658909	0.476009	0.486118	0.381589	0.884629	0.32751	0.279382	1.03852	0.678703	1.26925	0.651232	0.531631	0.483073	0.22599	0.471012	0.561481	0.575632	0.324702	0.396225	0.451835	0.642929	0.366445	0.609141	0.652418	0.702753	0.373461	0.225376	0.473258	1.00994	0.376705	0.601391
D-Alanine metabolism	0.326463	0.32949	0.391665	0.219539	0.354015	0.42857	0.332907	0.366357	0.492026	0.336826	0.274538	2.12415	0.56908	0.496156	0.281795	0.370186	0.413552	0.448159	0.60335	0.696151	1.2403	0.328973	0.5923	0.289729	0.230722	1.27286	0.676465	0.859651	0.823341	7.45757	1.10885	0.306214	0.82585	0.769781	1.01036	0.291959	0.837116	1.16052	1.74508	4.85799	1.95833	0.584862	0.635483	0.350229	0.251982	0.520488	0.909381	0.564225	0.534167
Cell cycle - yeast	0.110581	0.428215	0.0368057	0.0799338	2.57935	0.288142	0.119708	0.169212	0.0541926	0.477976	0.13397	0.292721	0.113227	0.0539246	0.232856	0.0628006	0.0848969	0.0680409	0.0638233	0.0633914	0.348852	0.066322	0.0853964	0.271436	0.0210601	0.366121	0.06242	0.1236	0.175321	0.0570457	0.0553524	0.039368	0.305992	0.0439955	0.0642608	0.15227	0.0647413	0.0765901	0.153539	0.0487895	0.857734	0.212182	0.154619	0.0368389	0.0960728	0.146476	0.139289	0.0764647	0.11008
[truncated: 6 more columns]
