# Supplementary material for: Integrative multiomics analysis reveals host-microbe-metabolite interplays associated with the aging process in Singaporeans
Source: Gut Microbes. 2022 May 12;14(1):2070392. doi: 10.1080/19490976.2022.2070392 (PMC9116421; doi:10.1080/19490976.2022.2070392)
Supplement: Supplemental Material [file KGMI_A_2070392_SM9370.zip › Supplementary Table S8.xlsx]

## Sheet: combine_gut.oral.metagenomics_m
Table S8. The log-transformed fold change (elderly/young) values of the differential KEGG pathways between the elderly and young groups in each omics dataset.
KEGG pathways	Oral metagenomics	Fecal metagenomics	Fecal metabolomics
Glycolysis / Gluconeogenesis	-0.0661966	-0.0805888	-0.773453
Citrate cycle (TCA cycle)	-0.068324	-0.170737	-0.291635
Pentose phosphate pathway	-0.107544	0.0223065	-0.702152
Galactose metabolism	-0.0425847	-0.193542	-0.318766
Fatty acid biosynthesis	-0.0334455	-0.106882	0.775508
Purine metabolism	-0.0716191	-0.00790862	-1.69227
Glycine, serine and threonine metabolism	0.0361393	-0.0866622	-0.660832
Valine, leucine and isoleucine degradation	0.032193	-0.27203	-1.68086
Valine, leucine and isoleucine biosynthesis	0.120241	0.00973904	-1.12484
Lysine degradation	0.0189958	-0.246762	-1.36339
Penicillin and cephalosporin biosynthesis	-1.19424	-0.756943	-1.44117
Histidine metabolism	-0.0994283	-0.229959	-0.0991823
Novobiocin biosynthesis	-0.30876	-0.0462609	-0.0762296
Taurine and hypotaurine metabolism	0.173689	0.0188481	-0.57002
Phosphonate and phosphinate metabolism	0.331193	-0.295736	-0.470084
Selenocompound metabolism	0.0215256	-0.0624391	-1.2939
Cyanoamino acid metabolism	0.105255	-0.410698	-1.24201
D-Alanine metabolism	0.0418224	-0.259613	-1.2939
Glutathione metabolism	0.0772385	-0.27852	-2.04329
Starch and sucrose metabolism	0.0877764	-0.199726	-0.818444
Amino sugar and nucleotide sugar metabolism	-0.0298143	-0.169924	-0.874046
Streptomycin biosynthesis	-0.0327226	-0.108273	-0.768296
Glycerolipid metabolism	-0.0271432	0.238329	0.593266
Inositol phosphate metabolism	-0.277949	-0.348052	0.00580706
Sphingolipid metabolism	-0.174632	-0.129235	-0.370879
Pyruvate metabolism	-0.0882536	-0.06247	-0.470084
Glyoxylate and dicarboxylate metabolism	-0.0100967	-0.122926	-0.706748
Propanoate metabolism	-0.0544348	-0.0949384	-0.771453
Butanoate metabolism	-0.167255	-0.0942019	-0.340833
C5-Branched dibasic acid metabolism	0.0686714	-0.0244367	-0.470084
Methane metabolism	-0.0366325	0.0169132	-0.756158
Carbon fixation pathways in prokaryotes	-0.0974572	-0.0934002	-0.370496
Thiamine metabolism	-0.129367	-0.0121058	-1.69227
Nicotinate and nicotinamide metabolism	-0.0684766	0.000895455	-0.302234
Pantothenate and CoA biosynthesis	0.0883723	-0.0926841	-1.0493
Porphyrin and chlorophyll metabolism	-0.141348	-0.283638	-0.833431
Zeatin biosynthesis	-0.249777	-0.052304	-0.470084
Nitrogen metabolism	0.0601478	-0.103966	-1.16181
Sulfur metabolism	0.0217769	0.0757521	-0.450942
Biosynthesis of unsaturated fatty acids	0.107791	0.298169	0.781409
ABC transporters	0.0420035	-0.0249273	-0.807565
Two-component system	0.0356823	-0.00707455	-0.715965
Bacterial chemotaxis	-0.00537539	0.63508	-0.374484
Phosphotransferase system (PTS)	0.301763	-0.0113224	-0.884247
Insulin signaling pathway	0.105148	0.208267	-0.824519
