# Supplementary material for: Integrative multiomics analysis reveals host-microbe-metabolite interplays associated with the aging process in Singaporeans
Source: Gut Microbes. 2022 May 12;14(1):2070392. doi: 10.1080/19490976.2022.2070392 (PMC9116421; doi:10.1080/19490976.2022.2070392)
Supplement: Supplemental Material [file KGMI_A_2070392_SM9370.zip › Supplementary Table S9.xlsx]

## Sheet: gut_oral.KEGGpathways.metabolit
Table S9. Feature correlations among gut and oral metagenomic pathways and gut metabolites.
Feature_1	Feature_2	coefficient	Pvalue	Pvalue.adjust
gut_Galactose metabolism	gut_Citrate cycle (TCA cycle)	0.39625	0.26	0.420966
gut_Galactose metabolism	gut_Galactose metabolism	0.507539	0.29	0.43433
gut_Valine, leucine and isoleucine degradation	gut_Citrate cycle (TCA cycle)	0.210458	0.41	0.500444
gut_Valine, leucine and isoleucine degradation	gut_Galactose metabolism	0.428362	0.17	0.371326
gut_Valine, leucine and isoleucine degradation	gut_Valine, leucine and isoleucine degradation	0.55818	0.18	0.378701
gut_Histidine metabolism	gut_Citrate cycle (TCA cycle)	0.220058	0.33	0.454979
gut_Histidine metabolism	gut_Galactose metabolism	0.288913	0.06	0.337761
gut_Histidine metabolism	gut_Valine, leucine and isoleucine degradation	0.252572	0.18	0.378701
gut_Histidine metabolism	gut_Histidine metabolism	0.164849	0.56	0.599251
gut_Cyanoamino acid metabolism	gut_Citrate cycle (TCA cycle)	0.47767	0.41	0.500444
gut_Cyanoamino acid metabolism	gut_Galactose metabolism	0.334788	0.71	0.723144
gut_Cyanoamino acid metabolism	gut_Valine, leucine and isoleucine degradation	-0.0605073	0.02	0.337761
gut_Cyanoamino acid metabolism	gut_Histidine metabolism	0.175345	0.36	0.468852
gut_Cyanoamino acid metabolism	gut_Cyanoamino acid metabolism	0.81936	0.3	0.438936
gut_Starch and sucrose metabolism	gut_Citrate cycle (TCA cycle)	0.363835	0.5	0.553321
gut_Starch and sucrose metabolism	gut_Galactose metabolism	0.434182	0.48	0.540835
gut_Starch and sucrose metabolism	gut_Valine, leucine and isoleucine degradation	0.327023	0.4	0.496763
gut_Starch and sucrose metabolism	gut_Histidine metabolism	0.245405	0.34	0.459
gut_Starch and sucrose metabolism	gut_Cyanoamino acid metabolism	0.355184	0.85	0.852338
gut_Starch and sucrose metabolism	gut_Starch and sucrose metabolism	0.379333	0.83	0.832856
gut_Other glycan degradation	gut_Citrate cycle (TCA cycle)	0.492142	0.16	0.367081
gut_Other glycan degradation	gut_Galactose metabolism	0.468112	0.42	0.504207
gut_Other glycan degradation	gut_Valine, leucine and isoleucine degradation	0.194163	0.36	0.468852
gut_Other glycan degradation	gut_Histidine metabolism	0.257549	0.15	0.367081
gut_Other glycan degradation	gut_Cyanoamino acid metabolism	0.659315	0.23	0.405735
gut_Other glycan degradation	gut_Starch and sucrose metabolism	0.440738	0.31	0.442901
gut_Other glycan degradation	gut_Other glycan degradation	0.637043	0.48	0.540835
gut_Amino sugar and nucleotide sugar metabolism	gut_Citrate cycle (TCA cycle)	0.412816	0.35	0.463909
gut_Amino sugar and nucleotide sugar metabolism	gut_Galactose metabolism	0.53722	0.25	0.415148
gut_Amino sugar and nucleotide sugar metabolism	gut_Valine, leucine and isoleucine degradation	0.463892	0.12	0.356697
gut_Amino sugar and nucleotide sugar metabolism	gut_Histidine metabolism	0.306274	0.27	0.423518
gut_Amino sugar and nucleotide sugar metabolism	gut_Cyanoamino acid metabolism	0.336085	0.91	0.91125
gut_Amino sugar and nucleotide sugar metabolism	gut_Starch and sucrose metabolism	0.457473	0.62	0.64963
gut_Amino sugar and nucleotide sugar metabolism	gut_Other glycan degradation	0.484781	0.41	0.500444
gut_Amino sugar and nucleotide sugar metabolism	gut_Amino sugar and nucleotide sugar metabolism	0.569196	0.3	0.438936
gut_Glycosaminoglycan degradation	gut_Citrate cycle (TCA cycle)	0.459858	0.17	0.371326
gut_Glycosaminoglycan degradation	gut_Galactose metabolism	0.466489	0.32	0.449047
gut_Glycosaminoglycan degradation	gut_Valine, leucine and isoleucine degradation	0.241992	0.21	0.398932
gut_Glycosaminoglycan degradation	gut_Histidine metabolism	0.25881	0.15	0.367081
gut_Glycosaminoglycan degradation	gut_Cyanoamino acid metabolism	0.572412	0.26	0.420966
gut_Glycosaminoglycan degradation	gut_Starch and sucrose metabolism	0.429486	0.24	0.409742
gut_Glycosaminoglycan degradation	gut_Other glycan degradation	0.585278	0.46	0.529345
gut_Glycosaminoglycan degradation	gut_Amino sugar and nucleotide sugar metabolism	0.485685	0.32	0.449047
gut_Glycosaminoglycan degradation	gut_Glycosaminoglycan degradation	0.545826	0.46	0.529345
gut_Glycerolipid metabolism	gut_Citrate cycle (TCA cycle)	-0.324384	0.25	0.415148
gut_Glycerolipid metabolism	gut_Galactose metabolism	-0.233421	0.42	0.504207
gut_Glycerolipid metabolism	gut_Valine, leucine and isoleucine degradation	0.0284548	0.2	0.397275
gut_Glycerolipid metabolism	gut_Histidine metabolism	-0.122864	0.47	0.533899
gut_Glycerolipid metabolism	gut_Cyanoamino acid metabolism	-0.547318	0.07	0.337761
gut_Glycerolipid metabolism	gut_Starch and sucrose metabolism	-0.244889	0.31	0.442901
gut_Glycerolipid metabolism	gut_Other glycan degradation	-0.445657	0.17	0.371326
gut_Glycerolipid metabolism	gut_Amino sugar and nucleotide sugar metabolism	-0.235058	0.53	0.572824
gut_Glycerolipid metabolism	gut_Glycosaminoglycan degradation	-0.388503	0.26	0.420966
gut_Glycerolipid metabolism	gut_Glycerolipid metabolism	0.365857	0.34	0.459
gut_Inositol phosphate metabolism	gut_Citrate cycle (TCA cycle)	0.185822	0.43	0.510745
gut_Inositol phosphate metabolism	gut_Galactose metabolism	0.312159	0.22	0.401703
gut_Inositol phosphate metabolism	gut_Valine, leucine and isoleucine degradation	0.355282	0.16	0.367081
gut_Inositol phosphate metabolism	gut_Histidine metabolism	0.181771	0.16	0.367081
gut_Inositol phosphate metabolism	gut_Cyanoamino acid metabolism	0.0457183	0.71	0.723144
gut_Inositol phosphate metabolism	gut_Starch and sucrose metabolism	0.248632	0.52	0.566425
gut_Inositol phosphate metabolism	gut_Other glycan degradation	0.194091	0.4	0.496763
gut_Inositol phosphate metabolism	gut_Amino sugar and nucleotide sugar metabolism	0.335308	0.24	0.409742
gut_Inositol phosphate metabolism	gut_Glycosaminoglycan degradation	0.216066	0.27	0.423518
gut_Inositol phosphate metabolism	gut_Glycerolipid metabolism	-0.0382879	0.42	0.504207
gut_Inositol phosphate metabolism	gut_Inositol phosphate metabolism	0.234866	0.24	0.409742
gut_Glycosphingolipid biosynthesis - globo and isoglobo series	gut_Citrate cycle (TCA cycle)	0.342851	0.28	0.428598
gut_Glycosphingolipid biosynthesis - globo and isoglobo series	gut_Galactose metabolism	0.365663	0.42	0.504207
gut_Glycosphingolipid biosynthesis - globo and isoglobo series	gut_Valine, leucine and isoleucine degradation	0.217626	0.2	0.397275
gut_Glycosphingolipid biosynthesis - globo and isoglobo series	gut_Histidine metabolism	0.204112	0.07	0.337761
gut_Glycosphingolipid biosynthesis - globo and isoglobo series	gut_Cyanoamino acid metabolism	0.399951	0.45	0.522165
gut_Glycosphingolipid biosynthesis - globo and isoglobo series	gut_Starch and sucrose metabolism	0.331056	0.24	0.409742
gut_Glycosphingolipid biosynthesis - globo and isoglobo series	gut_Other glycan degradation	0.430231	0.49	0.54871
gut_Glycosphingolipid biosynthesis - globo and isoglobo series	gut_Amino sugar and nucleotide sugar metabolism	0.382198	0.34	0.459
gut_Glycosphingolipid biosynthesis - globo and isoglobo series	gut_Glycosaminoglycan degradation	0.406296	0.48	0.540835
gut_Glycosphingolipid biosynthesis - globo and isoglobo series	gut_Glycerolipid metabolism	-0.2725	0.31	0.442901
gut_Glycosphingolipid biosynthesis - globo and isoglobo series	gut_Inositol phosphate metabolism	0.182411	0.32	0.449047
gut_Glycosphingolipid biosynthesis - globo and isoglobo series	gut_Glycosphingolipid biosynthesis - globo and isoglobo series	0.305552	0.52	0.566425
gut_Nitrotoluene degradation	gut_Citrate cycle (TCA cycle)	-0.261378	0.16	0.367081
gut_Nitrotoluene degradation	gut_Galactose metabolism	-0.22853	0.22	0.401703
gut_Nitrotoluene degradation	gut_Valine, leucine and isoleucine degradation	-0.0612958	0.31	0.442901
gut_Nitrotoluene degradation	gut_Histidine metabolism	-0.124247	0.44	0.51507
gut_Nitrotoluene degradation	gut_Cyanoamino acid metabolism	-0.380308	0.09	0.337761
gut_Nitrotoluene degradation	gut_Starch and sucrose metabolism	-0.221882	0.13	0.364851
gut_Nitrotoluene degradation	gut_Other glycan degradation	-0.345224	0.25	0.415148
gut_Nitrotoluene degradation	gut_Amino sugar and nucleotide sugar metabolism	-0.234883	0.3	0.438936
gut_Nitrotoluene degradation	gut_Glycosaminoglycan degradation	-0.311573	0.3	0.438936
gut_Nitrotoluene degradation	gut_Glycerolipid metabolism	0.25597	0.4	0.496763
gut_Nitrotoluene degradation	gut_Inositol phosphate metabolism	-0.0791151	0.24	0.409742
gut_Nitrotoluene degradation	gut_Glycosphingolipid biosynthesis - globo and isoglobo series	-0.225535	0.31	0.442901
gut_Nitrotoluene degradation	gut_Nitrotoluene degradation	0.190949	0.53	0.572824
gut_Biotin metabolism	gut_Citrate cycle (TCA cycle)	0.285356	0.12	0.356697
gut_Biotin metabolism	gut_Galactose metabolism	0.322325	0.11	0.355216
gut_Biotin metabolism	gut_Valine, leucine and isoleucine degradation	0.218575	0.06	0.337761
gut_Biotin metabolism	gut_Histidine metabolism	0.181107	0.08	0.337761
gut_Biotin metabolism	gut_Cyanoamino acid metabolism	0.305893	0.27	0.423518
gut_Biotin metabolism	gut_Starch and sucrose metabolism	0.286457	0.06	0.337761
gut_Biotin metabolism	gut_Other glycan degradation	0.351915	0.29	0.43433
gut_Biotin metabolism	gut_Amino sugar and nucleotide sugar metabolism	0.338325	0.06	0.337761
gut_Biotin metabolism	gut_Glycosaminoglycan degradation	0.337508	0.29	0.43433
gut_Biotin metabolism	gut_Glycerolipid metabolism	-0.209542	0.25	0.415148
gut_Biotin metabolism	gut_Inositol phosphate metabolism	0.173279	0.05	0.337761
gut_Biotin metabolism	gut_Glycosphingolipid biosynthesis - globo and isoglobo series	0.256963	0.31	0.442901
gut_Biotin metabolism	gut_Nitrotoluene degradation	-0.18091	0.24	0.409742
gut_Biotin metabolism	gut_Biotin metabolism	0.219237	0.22	0.401703
gut_Porphyrin and chlorophyll metabolism	gut_Citrate cycle (TCA cycle)	0.207606	0.6	0.632538
gut_Porphyrin and chlorophyll metabolism	gut_Galactose metabolism	0.369222	0.33	0.454979
gut_Porphyrin and chlorophyll metabolism	gut_Valine, leucine and isoleucine degradation	0.439554	0.27	0.423518
gut_Porphyrin and chlorophyll metabolism	gut_Histidine metabolism	0.215857	0.39	0.489767
gut_Porphyrin and chlorophyll metabolism	gut_Cyanoamino acid metabolism	0.020359	0.92	0.920631
gut_Porphyrin and chlorophyll metabolism	gut_Starch and sucrose metabolism	0.290207	0.69	0.707966
gut_Porphyrin and chlorophyll metabolism	gut_Other glycan degradation	0.209825	0.38	0.483245
gut_Porphyrin and chlorophyll metabolism	gut_Amino sugar and nucleotide sugar metabolism	0.397632	0.41	0.500444
gut_Porphyrin and chlorophyll metabolism	gut_Glycosaminoglycan degradation	0.240652	0.21	0.398932
gut_Porphyrin and chlorophyll metabolism	gut_Glycerolipid metabolism	-0.0231286	0.57	0.607722
gut_Porphyrin and chlorophyll metabolism	gut_Inositol phosphate metabolism	0.286824	0.29	0.43433
gut_Porphyrin and chlorophyll metabolism	gut_Glycosphingolipid biosynthesis - globo and isoglobo series	0.206813	0.2	0.397275
gut_Porphyrin and chlorophyll metabolism	gut_Nitrotoluene degradation	-0.0806454	0.33	0.454979
gut_Porphyrin and chlorophyll metabolism	gut_Biotin metabolism	0.1997	0.09	0.337761
gut_Porphyrin and chlorophyll metabolism	gut_Porphyrin and chlorophyll metabolism	0.351828	0.53	0.572824
gut_Phenylpropanoid biosynthesis	gut_Citrate cycle (TCA cycle)	0.487971	0.36	0.468852
gut_Phenylpropanoid biosynthesis	gut_Galactose metabolism	0.341568	0.71	0.723144
gut_Phenylpropanoid biosynthesis	gut_Valine, leucine and isoleucine degradation	-0.0627248	0.03	0.337761
gut_Phenylpropanoid biosynthesis	gut_Histidine metabolism	0.178852	0.44	0.51507
gut_Phenylpropanoid biosynthesis	gut_Cyanoamino acid metabolism	0.837686	0.26	0.420966
gut_Phenylpropanoid biosynthesis	gut_Starch and sucrose metabolism	0.362577	0.82	0.823105
gut_Phenylpropanoid biosynthesis	gut_Other glycan degradation	0.673682	0.23	0.405735
gut_Phenylpropanoid biosynthesis	gut_Amino sugar and nucleotide sugar metabolism	0.342839	0.91	0.91125
gut_Phenylpropanoid biosynthesis	gut_Glycosaminoglycan degradation	0.584771	0.27	0.423518
gut_Phenylpropanoid biosynthesis	gut_Glycerolipid metabolism	-0.559541	0.06	0.337761
gut_Phenylpropanoid biosynthesis	gut_Inositol phosphate metabolism	0.0461811	0.69	0.707966
gut_Phenylpropanoid biosynthesis	gut_Glycosphingolipid biosynthesis - globo and isoglobo series	0.408511	0.41	0.500444
gut_Phenylpropanoid biosynthesis	gut_Nitrotoluene degradation	-0.388675	0.13	0.364851
gut_Phenylpropanoid biosynthesis	gut_Biotin metabolism	0.312358	0.27	0.423518
gut_Phenylpropanoid biosynthesis	gut_Porphyrin and chlorophyll metabolism	0.020126	0.94	0.94
gut_Phenylpropanoid biosynthesis	gut_Phenylpropanoid biosynthesis	0.856424	0.21	0.398932
gut_Bacterial chemotaxis	gut_Citrate cycle (TCA cycle)	-0.323702	0.06	0.337761
gut_Bacterial chemotaxis	gut_Galactose metabolism	-0.296343	0.17	0.371326
gut_Bacterial chemotaxis	gut_Valine, leucine and isoleucine degradation	-0.103651	0.29	0.43433
gut_Bacterial chemotaxis	gut_Histidine metabolism	-0.162189	0.36	0.468852
gut_Bacterial chemotaxis	gut_Cyanoamino acid metabolism	-0.450998	0.04	0.337761
gut_Bacterial chemotaxis	gut_Starch and sucrose metabolism	-0.282876	0.1	0.355177
gut_Bacterial chemotaxis	gut_Other glycan degradation	-0.422972	0.17	0.371326
gut_Bacterial chemotaxis	gut_Amino sugar and nucleotide sugar metabolism	-0.305868	0.21	0.398932
gut_Bacterial chemotaxis	gut_Glycosaminoglycan degradation	-0.385381	0.21	0.398932
gut_Bacterial chemotaxis	gut_Glycerolipid metabolism	0.304217	0.31	0.442901
gut_Bacterial chemotaxis	gut_Inositol phosphate metabolism	-0.113875	0.25	0.415148
gut_Bacterial chemotaxis	gut_Glycosphingolipid biosynthesis - globo and isoglobo series	-0.281277	0.24	0.409742
gut_Bacterial chemotaxis	gut_Nitrotoluene degradation	0.231439	0.4	0.496763
gut_Bacterial chemotaxis	gut_Biotin metabolism	-0.228022	0.16	0.367081
gut_Bacterial chemotaxis	gut_Porphyrin and chlorophyll metabolism	-0.120298	0.33	0.454979
gut_Bacterial chemotaxis	gut_Phenylpropanoid biosynthesis	-0.460871	0.05	0.337761
gut_Bacterial chemotaxis	gut_Bacterial chemotaxis	0.282116	0.33	0.454979
gut_Flagellar assembly	gut_Citrate cycle (TCA cycle)	-0.373502	0.07	0.337761
gut_Flagellar assembly	gut_Galactose metabolism	-0.380932	0.18	0.378701
gut_Flagellar assembly	gut_Valine, leucine and isoleucine degradation	-0.200805	0.13	0.364851
gut_Flagellar assembly	gut_Histidine metabolism	-0.211484	0.18	0.378701
gut_Flagellar assembly	gut_Cyanoamino acid metabolism	-0.461852	0.09	0.337761
gut_Flagellar assembly	gut_Starch and sucrose metabolism	-0.350075	0.13	0.364851
gut_Flagellar assembly	gut_Other glycan degradation	-0.474668	0.22	0.401703
gut_Flagellar assembly	gut_Amino sugar and nucleotide sugar metabolism	-0.396777	0.14	0.365152
gut_Flagellar assembly	gut_Glycosaminoglycan degradation	-0.443252	0.23	0.405735
gut_Flagellar assembly	gut_Glycerolipid metabolism	0.313584	0.21	0.398932
gut_Flagellar assembly	gut_Inositol phosphate metabolism	-0.17793	0.23	0.405735
gut_Flagellar assembly	gut_Glycosphingolipid biosynthesis - globo and isoglobo series	-0.3303	0.29	0.43433
gut_Flagellar assembly	gut_Nitrotoluene degradation	0.25229	0.24	0.409742
gut_Flagellar assembly	gut_Biotin metabolism	-0.274738	0.12	0.356697
gut_Flagellar assembly	gut_Porphyrin and chlorophyll metabolism	-0.198594	0.21	0.398932
gut_Flagellar assembly	gut_Phenylpropanoid biosynthesis	-0.471816	0.12	0.356697
gut_Flagellar assembly	gut_Bacterial chemotaxis	0.312319	0.19	0.38962
gut_Flagellar assembly	gut_Flagellar assembly	0.359995	0.16	0.367081
gut_Basal transcription factors	gut_Citrate cycle (TCA cycle)	-0.243049	0.09	0.337761
gut_Basal transcription factors	gut_Galactose metabolism	-0.214237	0.22	0.401703
gut_Basal transcription factors	gut_Valine, leucine and isoleucine degradation	-0.0606064	0.34	0.459
gut_Basal transcription factors	gut_Histidine metabolism	-0.116616	0.41	0.500444
gut_Basal transcription factors	gut_Cyanoamino acid metabolism	-0.351038	0.11	0.355216
gut_Basal transcription factors	gut_Starch and sucrose metabolism	-0.207374	0.2	0.397275
gut_Basal transcription factors	gut_Other glycan degradation	-0.32042	0.16	0.367081
gut_Basal transcription factors	gut_Amino sugar and nucleotide sugar metabolism	-0.22036	0.36	0.468852
gut_Basal transcription factors	gut_Glycosaminoglycan degradation	-0.28966	0.21	0.398932
gut_Basal transcription factors	gut_Glycerolipid metabolism	0.236356	0.35	0.463909
gut_Basal transcription factors	gut_Inositol phosphate metabolism	-0.0756352	0.32	0.449047
gut_Basal transcription factors	gut_Glycosphingolipid biosynthesis - globo and isoglobo series	-0.209975	0.2	0.397275
gut_Basal transcription factors	gut_Nitrotoluene degradation	0.176903	0.39	0.489767
gut_Basal transcription factors	gut_Biotin metabolism	-0.168741	0.12	0.356697
gut_Basal transcription factors	gut_Porphyrin and chlorophyll metabolism	-0.0776472	0.46	0.529345
gut_Basal transcription factors	gut_Phenylpropanoid biosynthesis	-0.358754	0.14	0.365152
gut_Basal transcription factors	gut_Bacterial chemotaxis	0.214623	0.31	0.442901
gut_Basal transcription factors	gut_Flagellar assembly	0.234581	0.2	0.397275
gut_Basal transcription factors	gut_Basal transcription factors	0.163917	0.42	0.504207
gut_Type I diabetes mellitus	gut_Citrate cycle (TCA cycle)	0.298374	0.06	0.337761
gut_Type I diabetes mellitus	gut_Galactose metabolism	0.296622	0.14	0.365152
gut_Type I diabetes mellitus	gut_Valine, leucine and isoleucine degradation	0.144407	0.1	0.355177
gut_Type I diabetes mellitus	gut_Histidine metabolism	0.164147	0.16	0.367081
gut_Type I diabetes mellitus	gut_Cyanoamino acid metabolism	0.380489	0.1	0.355177
gut_Type I diabetes mellitus	gut_Starch and sucrose metabolism	0.274991	0.05	0.337761
gut_Type I diabetes mellitus	gut_Other glycan degradation	0.381827	0.25	0.415148
gut_Type I diabetes mellitus	gut_Amino sugar and nucleotide sugar metabolism	0.308324	0.14	0.365152
gut_Type I diabetes mellitus	gut_Glycosaminoglycan degradation	0.354373	0.23	0.405735
gut_Type I diabetes mellitus	gut_Glycerolipid metabolism	-0.257887	0.23	0.405735
gut_Type I diabetes mellitus	gut_Inositol phosphate metabolism	0.132968	0.12	0.356697
gut_Type I diabetes mellitus	gut_Glycosphingolipid biosynthesis - globo and isoglobo series	0.262728	0.28	0.428598
gut_Type I diabetes mellitus	gut_Nitrotoluene degradation	-0.204451	0.27	0.423518
gut_Type I diabetes mellitus	gut_Biotin metabolism	0.217182	0.17	0.371326
gut_Type I diabetes mellitus	gut_Porphyrin and chlorophyll metabolism	0.146863	0.1	0.355177
gut_Type I diabetes mellitus	gut_Phenylpropanoid biosynthesis	0.38873	0.11	0.355216
gut_Type I diabetes mellitus	gut_Bacterial chemotaxis	-0.252099	0.22	0.401703
gut_Type I diabetes mellitus	gut_Flagellar assembly	-0.287657	0.11	0.355216
gut_Type I diabetes mellitus	gut_Basal transcription factors	-0.18997	0.18	0.378701
gut_Type I diabetes mellitus	gut_Type I diabetes mellitus	0.230432	0.22	0.401703
oral_Penicillin and cephalosporin biosynthesis	gut_Citrate cycle (TCA cycle)	0.195787	0.27	0.423518
oral_Penicillin and cephalosporin biosynthesis	gut_Galactose metabolism	0.0282515	0.7	0.715708
oral_Penicillin and cephalosporin biosynthesis	gut_Valine, leucine and isoleucine degradation	-0.251713	0.01	0.337761
oral_Penicillin and cephalosporin biosynthesis	gut_Histidine metabolism	0.00384843	0.45	0.522165
oral_Penicillin and cephalosporin biosynthesis	gut_Cyanoamino acid metabolism	0.499381	0.11	0.355216
oral_Penicillin and cephalosporin biosynthesis	gut_Starch and sucrose metabolism	0.0794171	0.67	0.690604
oral_Penicillin and cephalosporin biosynthesis	gut_Other glycan degradation	0.307612	0.18	0.378701
oral_Penicillin and cephalosporin biosynthesis	gut_Amino sugar and nucleotide sugar metabolism	0.0152198	0.76	0.766837
oral_Penicillin and cephalosporin biosynthesis	gut_Glycosaminoglycan degradation	0.23858	0.16	0.367081
oral_Penicillin and cephalosporin biosynthesis	gut_Glycerolipid metabolism	-0.328936	0.08	0.337761
oral_Penicillin and cephalosporin biosynthesis	gut_Inositol phosphate metabolism	-0.111292	0.07	0.337761
oral_Penicillin and cephalosporin biosynthesis	gut_Glycosphingolipid biosynthesis - globo and isoglobo series	0.147864	0.29	0.43433
oral_Penicillin and cephalosporin biosynthesis	gut_Nitrotoluene degradation	-0.19711	0.08	0.337761
oral_Penicillin and cephalosporin biosynthesis	gut_Biotin metabolism	0.0928646	0.23	0.405735
oral_Penicillin and cephalosporin biosynthesis	gut_Porphyrin and chlorophyll metabolism	-0.158718	0.05	0.337761
oral_Penicillin and cephalosporin biosynthesis	gut_Phenylpropanoid biosynthesis	0.510885	0.11	0.355216
oral_Penicillin and cephalosporin biosynthesis	gut_Bacterial chemotaxis	-0.221735	0.06	0.337761
oral_Penicillin and cephalosporin biosynthesis	gut_Flagellar assembly	-0.190344	0.1	0.355177
oral_Penicillin and cephalosporin biosynthesis	gut_Basal transcription factors	-0.180376	0.06	0.337761
oral_Penicillin and cephalosporin biosynthesis	gut_Type I diabetes mellitus	0.164968	0.07	0.337761
oral_Penicillin and cephalosporin biosynthesis	oral_Penicillin and cephalosporin biosynthesis	0.387715	0.15	0.367081
oral_Novobiocin biosynthesis	gut_Citrate cycle (TCA cycle)	0.281726	0.35	0.463909
oral_Novobiocin biosynthesis	gut_Galactose metabolism	0.275776	0.45	0.522165
oral_Novobiocin biosynthesis	gut_Valine, leucine and isoleucine degradation	0.127403	0.32	0.449047
oral_Novobiocin biosynthesis	gut_Histidine metabolism	0.152306	0.13	0.364851
oral_Novobiocin biosynthesis	gut_Cyanoamino acid metabolism	0.365709	0.44	0.51507
oral_Novobiocin biosynthesis	gut_Starch and sucrose metabolism	0.25704	0.53	0.572824
oral_Novobiocin biosynthesis	gut_Other glycan degradation	0.361997	0.4	0.496763
oral_Novobiocin biosynthesis	gut_Amino sugar and nucleotide sugar metabolism	0.286289	0.43	0.510745
oral_Novobiocin biosynthesis	gut_Glycosaminoglycan degradation	0.334758	0.35	0.463909
oral_Novobiocin biosynthesis	gut_Glycerolipid metabolism	-0.247623	0.23	0.405735
oral_Novobiocin biosynthesis	gut_Inositol phosphate metabolism	0.120422	0.44	0.51507
oral_Novobiocin biosynthesis	gut_Glycosphingolipid biosynthesis - globo and isoglobo series	0.247436	0.4	0.496763
oral_Novobiocin biosynthesis	gut_Nitrotoluene degradation	-0.19467	0.11	0.355216
oral_Novobiocin biosynthesis	gut_Biotin metabolism	0.203782	0.16	0.367081
oral_Novobiocin biosynthesis	gut_Porphyrin and chlorophyll metabolism	0.132081	0.57	0.607722
oral_Novobiocin biosynthesis	gut_Phenylpropanoid biosynthesis	0.373647	0.41	0.500444
oral_Novobiocin biosynthesis	gut_Bacterial chemotaxis	-0.239488	0.12	0.356697
oral_Novobiocin biosynthesis	gut_Flagellar assembly	-0.271649	0.23	0.405735
oral_Novobiocin biosynthesis	gut_Basal transcription factors	-0.18081	0.19	0.38962
oral_Novobiocin biosynthesis	gut_Type I diabetes mellitus	0.217931	0.13	0.364851
oral_Novobiocin biosynthesis	oral_Penicillin and cephalosporin biosynthesis	0.162981	0.15	0.367081
oral_Novobiocin biosynthesis	oral_Novobiocin biosynthesis	0.206287	0.6	0.632538
oral_Taurine and hypotaurine metabolism	gut_Citrate cycle (TCA cycle)	-0.0323657	0.2	0.397275
oral_Taurine and hypotaurine metabolism	gut_Galactose metabolism	-0.140627	0.19	0.38962
oral_Taurine and hypotaurine metabolism	gut_Valine, leucine and isoleucine degradation	-0.241496	0.32	0.449047
oral_Taurine and hypotaurine metabolism	gut_Histidine metabolism	-0.085503	0.38	0.483245
oral_Taurine and hypotaurine metabolism	gut_Cyanoamino acid metabolism	0.121491	0.4	0.496763
oral_Taurine and hypotaurine metabolism	gut_Starch and sucrose metabolism	-0.0956789	0.41	0.500444
oral_Taurine and hypotaurine metabolism	gut_Other glycan degradation	-0.00422261	0.1	0.355177
oral_Taurine and hypotaurine metabolism	gut_Amino sugar and nucleotide sugar metabolism	-0.155395	0.24	0.409742
oral_Taurine and hypotaurine metabolism	gut_Glycosaminoglycan degradation	-0.0344983	0.08	0.337761
oral_Taurine and hypotaurine metabolism	gut_Glycerolipid metabolism	-0.0761298	0.3	0.438936
oral_Taurine and hypotaurine metabolism	gut_Inositol phosphate metabolism	-0.143835	0.21	0.398932
oral_Taurine and hypotaurine metabolism	gut_Glycosphingolipid biosynthesis - globo and isoglobo series	-0.0444896	0.09	0.337761
oral_Taurine and hypotaurine metabolism	gut_Nitrotoluene degradation	-0.018856	0.38	0.483245
oral_Taurine and hypotaurine metabolism	gut_Biotin metabolism	-0.0559178	0.07	0.337761
oral_Taurine and hypotaurine metabolism	gut_Porphyrin and chlorophyll metabolism	-0.182198	0.41	0.500444
oral_Taurine and hypotaurine metabolism	gut_Phenylpropanoid biosynthesis	0.124571	0.39	0.489767
oral_Taurine and hypotaurine metabolism	gut_Bacterial chemotaxis	-0.00935892	0.46	0.529345
oral_Taurine and hypotaurine metabolism	gut_Flagellar assembly	0.0301669	0.07	0.337761
oral_Taurine and hypotaurine metabolism	gut_Basal transcription factors	-0.0157131	0.42	0.504207
oral_Taurine and hypotaurine metabolism	gut_Type I diabetes mellitus	-0.0160245	0.05	0.337761
oral_Taurine and hypotaurine metabolism	oral_Penicillin and cephalosporin biosynthesis	0.164263	0.01	0.337761
oral_Taurine and hypotaurine metabolism	oral_Novobiocin biosynthesis	-0.0106169	0.15	0.367081
oral_Taurine and hypotaurine metabolism	oral_Taurine and hypotaurine metabolism	0.11566	0.54	0.581477
oral_Other glycan degradation	gut_Citrate cycle (TCA cycle)	0.320418	0.23	0.405735
oral_Other glycan degradation	gut_Galactose metabolism	0.417421	0.11	0.355216
oral_Other glycan degradation	gut_Valine, leucine and isoleucine degradation	0.360985	0.09	0.337761
oral_Other glycan degradation	gut_Histidine metabolism	0.238	0.47	0.533899
oral_Other glycan degradation	gut_Cyanoamino acid metabolism	0.260196	0.47	0.533899
oral_Other glycan degradation	gut_Starch and sucrose metabolism	0.355349	0.15	0.367081
oral_Other glycan degradation	gut_Other glycan degradation	0.376123	0.31	0.442901
oral_Other glycan degradation	gut_Amino sugar and nucleotide sugar metabolism	0.442295	0.13	0.364851
oral_Other glycan degradation	gut_Glycosaminoglycan degradation	0.376961	0.32	0.449047
oral_Other glycan degradation	gut_Glycerolipid metabolism	-0.182021	0.52	0.566425
oral_Other glycan degradation	gut_Inositol phosphate metabolism	0.260787	0.05	0.337761
oral_Other glycan degradation	gut_Glycosphingolipid biosynthesis - globo and isoglobo series	0.296719	0.3	0.438936
oral_Other glycan degradation	gut_Nitrotoluene degradation	-0.182143	0.55	0.590501
oral_Other glycan degradation	gut_Biotin metabolism	0.262732	0.14	0.365152
oral_Other glycan degradation	gut_Porphyrin and chlorophyll metabolism	0.309312	0.19	0.38962
oral_Other glycan degradation	gut_Phenylpropanoid biosynthesis	0.265423	0.51	0.560136
oral_Other glycan degradation	gut_Bacterial chemotaxis	-0.237258	0.41	0.500444
oral_Other glycan degradation	gut_Flagellar assembly	-0.307965	0.26	0.420966
oral_Other glycan degradation	gut_Basal transcription factors	-0.17089	0.41	0.500444
oral_Other glycan degradation	gut_Type I diabetes mellitus	0.239277	0.25	0.415148
oral_Other glycan degradation	oral_Penicillin and cephalosporin biosynthesis	0.0110689	0.52	0.566425
oral_Other glycan degradation	oral_Novobiocin biosynthesis	0.222158	0.21	0.398932
oral_Other glycan degradation	oral_Taurine and hypotaurine metabolism	-0.12108	0.23	0.405735
oral_Other glycan degradation	oral_Other glycan degradation	0.343688	0.54	0.581477
oral_Lipopolysaccharide biosynthesis	gut_Citrate cycle (TCA cycle)	0.455682	0.3	0.438936
oral_Lipopolysaccharide biosynthesis	gut_Galactose metabolism	0.481305	0.43	0.510745
oral_Lipopolysaccharide biosynthesis	gut_Valine, leucine and isoleucine degradation	0.279466	0.47	0.533899
oral_Lipopolysaccharide biosynthesis	gut_Histidine metabolism	0.268352	0.34	0.459
oral_Lipopolysaccharide biosynthesis	gut_Cyanoamino acid metabolism	0.538621	0.52	0.566425
oral_Lipopolysaccharide biosynthesis	gut_Starch and sucrose metabolism	0.437153	0.75	0.758059
oral_Lipopolysaccharide biosynthesis	gut_Other glycan degradation	0.573428	0.2	0.397275
oral_Lipopolysaccharide biosynthesis	gut_Amino sugar and nucleotide sugar metabolism	0.502697	0.55	0.590501
oral_Lipopolysaccharide biosynthesis	gut_Glycosaminoglycan degradation	0.540177	0.15	0.367081
oral_Lipopolysaccharide biosynthesis	gut_Glycerolipid metabolism	-0.366687	0.17	0.371326
oral_Lipopolysaccharide biosynthesis	gut_Inositol phosphate metabolism	0.236838	0.55	0.590501
oral_Lipopolysaccharide biosynthesis	gut_Glycosphingolipid biosynthesis - globo and isoglobo series	0.405415	0.18	0.378701
oral_Lipopolysaccharide biosynthesis	gut_Nitrotoluene degradation	-0.301535	0.02	0.337761
oral_Lipopolysaccharide biosynthesis	gut_Biotin metabolism	0.340128	0.03	0.337761
oral_Lipopolysaccharide biosynthesis	gut_Porphyrin and chlorophyll metabolism	0.267674	0.71	0.723144
oral_Lipopolysaccharide biosynthesis	gut_Phenylpropanoid biosynthesis	0.55017	0.51	0.560136
oral_Lipopolysaccharide biosynthesis	gut_Bacterial chemotaxis	-0.375433	0	0
oral_Lipopolysaccharide biosynthesis	gut_Flagellar assembly	-0.439045	0.07	0.337761
oral_Lipopolysaccharide biosynthesis	gut_Basal transcription factors	-0.280649	0.11	0.355216
oral_Lipopolysaccharide biosynthesis	gut_Type I diabetes mellitus	0.349579	0.03	0.337761
oral_Lipopolysaccharide biosynthesis	oral_Penicillin and cephalosporin biosynthesis	0.204414	0.32	0.449047
oral_Lipopolysaccharide biosynthesis	oral_Novobiocin biosynthesis	0.32943	0.44	0.51507
oral_Lipopolysaccharide biosynthesis	oral_Taurine and hypotaurine metabolism	-0.0541975	0.36	0.468852
oral_Lipopolysaccharide biosynthesis	oral_Other glycan degradation	0.390248	0.06	0.337761
oral_Lipopolysaccharide biosynthesis	oral_Lipopolysaccharide biosynthesis	0.538131	0.72	0.733073
oral_Sphingolipid metabolism	gut_Citrate cycle (TCA cycle)	0.328635	0.28	0.428598
oral_Sphingolipid metabolism	gut_Galactose metabolism	0.481527	0.09	0.337761
oral_Sphingolipid metabolism	gut_Valine, leucine and isoleucine degradation	0.48144	0.03	0.337761
oral_Sphingolipid metabolism	gut_Histidine metabolism	0.277437	0.42	0.504207
oral_Sphingolipid metabolism	gut_Cyanoamino acid metabolism	0.186725	0.7	0.715708
oral_Sphingolipid metabolism	gut_Starch and sucrose metabolism	0.396885	0.14	0.365152
oral_Sphingolipid metabolism	gut_Other glycan degradation	0.367454	0.42	0.504207
oral_Sphingolipid metabolism	gut_Amino sugar and nucleotide sugar metabolism	0.513685	0.05	0.337761
oral_Sphingolipid metabolism	gut_Glycosaminoglycan degradation	0.384687	0.35	0.463909
oral_Sphingolipid metabolism	gut_Glycerolipid metabolism	-0.135429	0.64	0.665326
oral_Sphingolipid metabolism	gut_Inositol phosphate metabolism	0.331196	0.07	0.337761
oral_Sphingolipid metabolism	gut_Glycosphingolipid biosynthesis - globo and isoglobo series	0.312202	0.31	0.442901
oral_Sphingolipid metabolism	gut_Nitrotoluene degradation	-0.166609	0.57	0.607722
oral_Sphingolipid metabolism	gut_Biotin metabolism	0.285404	0.12	0.356697
oral_Sphingolipid metabolism	gut_Porphyrin and chlorophyll metabolism	0.399113	0.09	0.337761
oral_Sphingolipid metabolism	gut_Phenylpropanoid biosynthesis	0.190129	0.75	0.758059
oral_Sphingolipid metabolism	gut_Bacterial chemotaxis	-0.225269	0.45	0.522165
oral_Sphingolipid metabolism	gut_Flagellar assembly	-0.315352	0.3	0.438936
oral_Sphingolipid metabolism	gut_Basal transcription factors	-0.157389	0.49	0.54871
oral_Sphingolipid metabolism	gut_Type I diabetes mellitus	0.240996	0.27	0.423518
oral_Sphingolipid metabolism	oral_Penicillin and cephalosporin biosynthesis	-0.0783407	0.17	0.371326
oral_Sphingolipid metabolism	oral_Novobiocin biosynthesis	0.221443	0.3	0.438936
oral_Sphingolipid metabolism	oral_Taurine and hypotaurine metabolism	-0.180279	0.16	0.367081
oral_Sphingolipid metabolism	oral_Other glycan degradation	0.39934	0.46	0.529345
oral_Sphingolipid metabolism	oral_Lipopolysaccharide biosynthesis	0.408271	0.11	0.355216
oral_Sphingolipid metabolism	oral_Sphingolipid metabolism	0.485477	0.42	0.504207
oral_Butanoate metabolism	gut_Citrate cycle (TCA cycle)	0.425614	0.5	0.553321
oral_Butanoate metabolism	gut_Galactose metabolism	0.386289	0.62	0.64963
oral_Butanoate metabolism	gut_Valine, leucine and isoleucine degradation	0.129303	0.59	0.624479
oral_Butanoate metabolism	gut_Histidine metabolism	0.211158	0.33	0.454979
oral_Butanoate metabolism	gut_Cyanoamino acid metabolism	0.598017	0.35	0.463909
oral_Butanoate metabolism	gut_Starch and sucrose metabolism	0.3699	0.66	0.683195
oral_Butanoate metabolism	gut_Other glycan degradation	0.557287	0.52	0.566425
oral_Butanoate metabolism	gut_Amino sugar and nucleotide sugar metabolism	0.398396	0.73	0.741184
oral_Butanoate metabolism	gut_Glycosaminoglycan degradation	0.506833	0.47	0.533899
oral_Butanoate metabolism	gut_Glycerolipid metabolism	-0.403213	0.17	0.371326
oral_Butanoate metabolism	gut_Inositol phosphate metabolism	0.145727	0.62	0.64963
oral_Butanoate metabolism	gut_Glycosphingolipid biosynthesis - globo and isoglobo series	0.369338	0.55	0.590501
oral_Butanoate metabolism	gut_Nitrotoluene degradation	-0.305572	0.25	0.415148
oral_Butanoate metabolism	gut_Biotin metabolism	0.29881	0.33	0.454979
oral_Butanoate metabolism	gut_Porphyrin and chlorophyll metabolism	0.153032	0.73	0.741184
oral_Butanoate metabolism	gut_Phenylpropanoid biosynthesis	0.611122	0.36	0.468852
oral_Butanoate metabolism	gut_Bacterial chemotaxis	-0.37207	0.15	0.367081
oral_Butanoate metabolism	gut_Flagellar assembly	-0.410679	0.29	0.43433
oral_Butanoate metabolism	gut_Basal transcription factors	-0.283316	0.2	0.397275
oral_Butanoate metabolism	gut_Type I diabetes mellitus	0.331745	0.28	0.428598
oral_Butanoate metabolism	oral_Penicillin and cephalosporin biosynthesis	0.297174	0.12	0.356697
oral_Butanoate metabolism	oral_Novobiocin biosynthesis	0.315289	0.56	0.599251
oral_Butanoate metabolism	oral_Taurine and hypotaurine metabolism	0.0158266	0.67	0.690604
oral_Butanoate metabolism	oral_Other glycan degradation	0.309014	0.38	0.483245
oral_Butanoate metabolism	oral_Lipopolysaccharide biosynthesis	0.493129	0.59	0.624479
oral_Butanoate metabolism	oral_Sphingolipid metabolism	0.291427	0.53	0.572824
oral_Butanoate metabolism	oral_Butanoate metabolism	0.490811	0.78	0.786201
oral_Porphyrin and chlorophyll metabolism	gut_Citrate cycle (TCA cycle)	0.364607	0.34	0.459
oral_Porphyrin and chlorophyll metabolism	gut_Galactose metabolism	0.1763	0.71	0.723144
oral_Porphyrin and chlorophyll metabolism	gut_Valine, leucine and isoleucine degradation	-0.211197	0.1	0.355177
oral_Porphyrin and chlorophyll metabolism	gut_Histidine metabolism	0.0843756	0.34	0.459
oral_Porphyrin and chlorophyll metabolism	gut_Cyanoamino acid metabolism	0.744348	0.09	0.337761
oral_Porphyrin and chlorophyll metabolism	gut_Starch and sucrose metabolism	0.222997	0.64	0.665326
oral_Porphyrin and chlorophyll metabolism	gut_Other glycan degradation	0.530435	0.39	0.489767
oral_Porphyrin and chlorophyll metabolism	gut_Amino sugar and nucleotide sugar metabolism	0.167427	0.79	0.795731
oral_Porphyrin and chlorophyll metabolism	gut_Glycosaminoglycan degradation	0.439804	0.41	0.500444
oral_Porphyrin and chlorophyll metabolism	gut_Glycerolipid metabolism	-0.493836	0.07	0.337761
oral_Porphyrin and chlorophyll metabolism	gut_Inositol phosphate metabolism	-0.0596622	0.09	0.337761
oral_Porphyrin and chlorophyll metabolism	gut_Glycosphingolipid biosynthesis - globo and isoglobo series	0.2936	0.51	0.560136
oral_Porphyrin and chlorophyll metabolism	gut_Nitrotoluene degradation	-0.320273	0.13	0.364851
oral_Porphyrin and chlorophyll metabolism	gut_Biotin metabolism	0.209844	0.33	0.454979
oral_Porphyrin and chlorophyll metabolism	gut_Porphyrin and chlorophyll metabolism	-0.105949	0.08	0.337761
oral_Porphyrin and chlorophyll metabolism	gut_Phenylpropanoid biosynthesis	0.761241	0.09	0.337761
oral_Porphyrin and chlorophyll metabolism	gut_Bacterial chemotaxis	-0.371067	0.1	0.355177
oral_Porphyrin and chlorophyll metabolism	gut_Flagellar assembly	-0.35329	0.25	0.415148
oral_Porphyrin and chlorophyll metabolism	gut_Basal transcription factors	-0.294486	0.14	0.365152
oral_Porphyrin and chlorophyll metabolism	gut_Type I diabetes mellitus	0.296983	0.17	0.371326
oral_Porphyrin and chlorophyll metabolism	oral_Penicillin and cephalosporin biosynthesis	0.514278	0.03	0.337761
oral_Porphyrin and chlorophyll metabolism	oral_Novobiocin biosynthesis	0.288662	0.44	0.51507
oral_Porphyrin and chlorophyll metabolism	oral_Taurine and hypotaurine metabolism	0.175975	0.41	0.500444
oral_Porphyrin and chlorophyll metabolism	oral_Other glycan degradation	0.129103	0.46	0.529345
oral_Porphyrin and chlorophyll metabolism	oral_Lipopolysaccharide biosynthesis	0.399237	0.43	0.510745
oral_Porphyrin and chlorophyll metabolism	oral_Sphingolipid metabolism	0.0299019	0.8	0.804691
oral_Porphyrin and chlorophyll metabolism	oral_Butanoate metabolism	0.494327	0.44	0.51507
oral_Porphyrin and chlorophyll metabolism	oral_Porphyrin and chlorophyll metabolism	0.720284	0.09	0.337761
oral_Phosphotransferase system (PTS)	gut_Citrate cycle (TCA cycle)	-0.0978786	0.28	0.428598
oral_Phosphotransferase system (PTS)	gut_Galactose metabolism	-0.26837	0.22	0.401703
oral_Phosphotransferase system (PTS)	gut_Valine, leucine and isoleucine degradation	-0.403588	0.26	0.420966
oral_Phosphotransferase system (PTS)	gut_Histidine metabolism	-0.16063	0.29	0.43433
oral_Phosphotransferase system (PTS)	gut_Cyanoamino acid metabolism	0.13192	0.16	0.367081
oral_Phosphotransferase system (PTS)	gut_Starch and sucrose metabolism	-0.194076	0.51	0.560136
oral_Phosphotransferase system (PTS)	gut_Other glycan degradation	-0.0665841	0.12	0.356697
oral_Phosphotransferase system (PTS)	gut_Amino sugar and nucleotide sugar metabolism	-0.293501	0.27	0.423518
oral_Phosphotransferase system (PTS)	gut_Glycosaminoglycan degradation	-0.110031	0.08	0.337761
oral_Phosphotransferase system (PTS)	gut_Glycerolipid metabolism	-0.0796111	0.33	0.454979
oral_Phosphotransferase system (PTS)	gut_Inositol phosphate metabolism	-0.247747	0.26	0.420966
oral_Phosphotransferase system (PTS)	gut_Glycosphingolipid biosynthesis - globo and isoglobo series	-0.111408	0.11	0.355216
oral_Phosphotransferase system (PTS)	gut_Nitrotoluene degradation	0.00234379	0.16	0.367081
oral_Phosphotransferase system (PTS)	gut_Biotin metabolism	-0.122286	0.04	0.337761
oral_Phosphotransferase system (PTS)	gut_Porphyrin and chlorophyll metabolism	-0.310439	0.5	0.553321
oral_Phosphotransferase system (PTS)	gut_Phenylpropanoid biosynthesis	0.135485	0.18	0.378701
oral_Phosphotransferase system (PTS)	gut_Bacterial chemotaxis	0.0248018	0.15	0.367081
oral_Phosphotransferase system (PTS)	gut_Flagellar assembly	0.0927284	0.08	0.337761
oral_Phosphotransferase system (PTS)	gut_Basal transcription factors	0.00502864	0.25	0.415148
oral_Phosphotransferase system (PTS)	gut_Type I diabetes mellitus	-0.06144	0.03	0.337761
oral_Phosphotransferase system (PTS)	oral_Penicillin and cephalosporin biosynthesis	0.233211	0.08	0.337761
oral_Phosphotransferase system (PTS)	oral_Novobiocin biosynthesis	-0.0509483	0.3	0.438936
oral_Phosphotransferase system (PTS)	oral_Taurine and hypotaurine metabolism	0.184951	0.48	0.540835
oral_Phosphotransferase system (PTS)	oral_Other glycan degradation	-0.228537	0.1	0.355177
oral_Phosphotransferase system (PTS)	oral_Lipopolysaccharide biosynthesis	-0.140351	0.54	0.581477
oral_Phosphotransferase system (PTS)	oral_Sphingolipid metabolism	-0.322185	0.02	0.337761
oral_Phosphotransferase system (PTS)	oral_Butanoate metabolism	-0.0270996	0.37	0.476976
oral_Phosphotransferase system (PTS)	oral_Porphyrin and chlorophyll metabolism	0.230966	0.19	0.38962
oral_Phosphotransferase system (PTS)	oral_Phosphotransferase system (PTS)	0.301376	0.5	0.553321
oral_Cell adhesion molecules (CAMs)	gut_Citrate cycle (TCA cycle)	-0.342886	0.37	0.476976
oral_Cell adhesion molecules (CAMs)	gut_Galactose metabolism	-0.381451	0.26	0.420966
oral_Cell adhesion molecules (CAMs)	gut_Valine, leucine and isoleucine degradation	-0.250445	0.15	0.367081
oral_Cell adhesion molecules (CAMs)	gut_Histidine metabolism	-0.213964	0.39	0.489767
oral_Cell adhesion molecules (CAMs)	gut_Cyanoamino acid metabolism	-0.376354	0.68	0.699182
oral_Cell adhesion molecules (CAMs)	gut_Starch and sucrose metabolism	-0.340653	0.47	0.533899
oral_Cell adhesion molecules (CAMs)	gut_Other glycan degradation	-0.424873	0.41	0.500444
oral_Cell adhesion molecules (CAMs)	gut_Amino sugar and nucleotide sugar metabolism	-0.399948	0.29	0.43433
oral_Cell adhesion molecules (CAMs)	gut_Glycosaminoglycan degradation	-0.405766	0.35	0.463909
oral_Cell adhesion molecules (CAMs)	gut_Glycerolipid metabolism	0.25741	0.53	0.572824
oral_Cell adhesion molecules (CAMs)	gut_Inositol phosphate metabolism	-0.201224	0.22	0.401703
oral_Cell adhesion molecules (CAMs)	gut_Glycosphingolipid biosynthesis - globo and isoglobo series	-0.307906	0.35	0.463909
oral_Cell adhesion molecules (CAMs)	gut_Nitrotoluene degradation	0.219599	0.44	0.51507
oral_Cell adhesion molecules (CAMs)	gut_Biotin metabolism	-0.261689	0.14	0.365152
oral_Cell adhesion molecules (CAMs)	gut_Porphyrin and chlorophyll metabolism	-0.230981	0.37	0.476976
oral_Cell adhesion molecules (CAMs)	gut_Phenylpropanoid biosynthesis	-0.384338	0.68	0.699182
oral_Cell adhesion molecules (CAMs)	gut_Bacterial chemotaxis	0.275975	0.32	0.449047
oral_Cell adhesion molecules (CAMs)	gut_Flagellar assembly	0.330183	0.22	0.401703
oral_Cell adhesion molecules (CAMs)	gut_Basal transcription factors	0.204722	0.44	0.51507
oral_Cell adhesion molecules (CAMs)	gut_Type I diabetes mellitus	-0.261452	0.22	0.401703
oral_Cell adhesion molecules (CAMs)	oral_Penicillin and cephalosporin biosynthesis	-0.121425	0.39	0.489767
oral_Cell adhesion molecules (CAMs)	oral_Novobiocin biosynthesis	-0.24557	0.39	0.489767
oral_Cell adhesion molecules (CAMs)	oral_Taurine and hypotaurine metabolism	0.0610386	0.1	0.355177
oral_Cell adhesion molecules (CAMs)	oral_Other glycan degradation	-0.310564	0.42	0.504207
oral_Cell adhesion molecules (CAMs)	oral_Lipopolysaccharide biosynthesis	-0.407821	0.24	0.409742
oral_Cell adhesion molecules (CAMs)	oral_Sphingolipid metabolism	-0.334619	0.43	0.510745
oral_Cell adhesion molecules (CAMs)	oral_Butanoate metabolism	-0.361851	0.65	0.6738
oral_Cell adhesion molecules (CAMs)	oral_Porphyrin and chlorophyll metabolism	-0.263395	0.62	0.64963
oral_Cell adhesion molecules (CAMs)	oral_Phosphotransferase system (PTS)	0.137311	0.14	0.365152
oral_Cell adhesion molecules (CAMs)	oral_Cell adhesion molecules (CAMs)	0.312683	0.52	0.566425
mb__Valine	gut_Citrate cycle (TCA cycle)	0.36373	0.08	0.337761
mb__Valine	gut_Galactose metabolism	0.262754	0.14	0.365152
mb__Valine	gut_Valine, leucine and isoleucine degradation	-0.0297807	0.18	0.378701
mb__Valine	gut_Histidine metabolism	0.138404	0.5	0.553321
mb__Valine	gut_Cyanoamino acid metabolism	0.612172	0.08	0.337761
mb__Valine	gut_Starch and sucrose metabolism	0.275211	0.24	0.409742
mb__Valine	gut_Other glycan degradation	0.499362	0.04	0.337761
mb__Valine	gut_Amino sugar and nucleotide sugar metabolism	0.264716	0.22	0.401703
mb__Valine	gut_Glycosaminoglycan degradation	0.435588	0.05	0.337761
mb__Valine	gut_Glycerolipid metabolism	-0.409253	0.21	0.398932
mb__Valine	gut_Inositol phosphate metabolism	0.0441499	0.24	0.409742
mb__Valine	gut_Glycosphingolipid biosynthesis - globo and isoglobo series	0.305703	0.04	0.337761
mb__Valine	gut_Nitrotoluene degradation	-0.286631	0.25	0.415148
mb__Valine	gut_Biotin metabolism	0.235262	0.05	0.337761
mb__Valine	gut_Porphyrin and chlorophyll metabolism	0.0274987	0.45	0.522165
mb__Valine	gut_Phenylpropanoid biosynthesis	0.62584	0.07	0.337761
mb__Valine	gut_Bacterial chemotaxis	-0.340771	0.19	0.38962
mb__Valine	gut_Flagellar assembly	-0.35161	0.08	0.337761
mb__Valine	gut_Basal transcription factors	-0.264683	0.21	0.398932
mb__Valine	gut_Type I diabetes mellitus	0.289082	0.09	0.337761
mb__Valine	oral_Penicillin and cephalosporin biosynthesis	0.367119	0.03	0.337761
mb__Valine	oral_Novobiocin biosynthesis	0.277535	0.04	0.337761
mb__Valine	oral_Taurine and hypotaurine metabolism	0.0842916	0.14	0.365152
mb__Valine	oral_Other glycan degradation	0.204994	0.38	0.483245
mb__Valine	oral_Lipopolysaccharide biosynthesis	0.411316	0.08	0.337761
mb__Valine	oral_Sphingolipid metabolism	0.153306	0.42	0.504207
mb__Valine	oral_Butanoate metabolism	0.451632	0.04	0.337761
mb__Valine	oral_Porphyrin and chlorophyll metabolism	0.551775	0.04	0.337761
mb__Valine	oral_Phosphotransferase system (PTS)	0.0875894	0.21	0.398932
mb__Valine	oral_Cell adhesion molecules (CAMs)	-0.288939	0.26	0.420966
mb__Valine	mb__Valine	0.457804	0.47	0.533899
mb__Acetic acid	gut_Citrate cycle (TCA cycle)	0.271718	0.52	0.566425
mb__Acetic acid	gut_Galactose metabolism	0.265193	0.48	0.540835
mb__Acetic acid	gut_Valine, leucine and isoleucine degradation	0.121239	0.27	0.423518
mb__Acetic acid	gut_Histidine metabolism	0.146405	0.16	0.367081
mb__Acetic acid	gut_Cyanoamino acid metabolism	0.353898	0.63	0.657744
mb__Acetic acid	gut_Starch and sucrose metabolism	0.247431	0.5	0.553321
mb__Acetic acid	gut_Other glycan degradation	0.349407	0.54	0.581477
mb__Acetic acid	gut_Amino sugar and nucleotide sugar metabolism	0.275235	0.47	0.533899
mb__Acetic acid	gut_Glycosaminoglycan degradation	0.322894	0.44	0.51507
mb__Acetic acid	gut_Glycerolipid metabolism	-0.239581	0.37	0.476976
mb__Acetic acid	gut_Inositol phosphate metabolism	0.115206	0.37	0.476976
mb__Acetic acid	gut_Glycosphingolipid biosynthesis - globo and isoglobo series	0.23853	0.52	0.566425
mb__Acetic acid	gut_Nitrotoluene degradation	-0.188052	0.31	0.442901
mb__Acetic acid	gut_Biotin metabolism	0.196309	0.27	0.423518
mb__Acetic acid	gut_Porphyrin and chlorophyll metabolism	0.126183	0.43	0.510745
mb__Acetic acid	gut_Phenylpropanoid biosynthesis	0.361583	0.62	0.64963
mb__Acetic acid	gut_Bacterial chemotaxis	-0.231246	0.26	0.420966
mb__Acetic acid	gut_Flagellar assembly	-0.262006	0.38	0.483245
mb__Acetic acid	gut_Basal transcription factors	-0.17465	0.34	0.459
mb__Acetic acid	gut_Type I diabetes mellitus	0.210254	0.24	0.409742
mb__Acetic acid	oral_Penicillin and cephalosporin biosynthesis	0.158512	0.38	0.483245
mb__Acetic acid	oral_Novobiocin biosynthesis	0.199054	0.5	0.553321
mb__Acetic acid	oral_Taurine and hypotaurine metabolism	-0.00941357	0.11	0.355216
mb__Acetic acid	oral_Other glycan degradation	0.213576	0.23	0.405735
mb__Acetic acid	oral_Lipopolysaccharide biosynthesis	0.317609	0.59	0.624479
mb__Acetic acid	oral_Sphingolipid metabolism	0.212458	0.32	0.449047
mb__Acetic acid	oral_Butanoate metabolism	0.304464	0.61	0.642616
mb__Acetic acid	oral_Porphyrin and chlorophyll metabolism	0.279917	0.59	0.624479
mb__Acetic acid	oral_Phosphotransferase system (PTS)	-0.0478456	0.2	0.397275
mb__Acetic acid	oral_Cell adhesion molecules (CAMs)	-0.23661	0.52	0.566425
mb__Acetic acid	mb__Valine	0.268515	0.08	0.337761
mb__Acetic acid	mb__Acetic acid	0.19208	0.68	0.699182
mb__Leucine	gut_Citrate cycle (TCA cycle)	0.434947	0.11	0.355216
mb__Leucine	gut_Galactose metabolism	0.352522	0.15	0.367081
mb__Leucine	gut_Valine, leucine and isoleucine degradation	0.0441867	0.4	0.496763
mb__Leucine	gut_Histidine metabolism	0.189423	0.53	0.572824
mb__Leucine	gut_Cyanoamino acid metabolism	0.674519	0.09	0.337761
mb__Leucine	gut_Starch and sucrose metabolism	0.352365	0.3	0.438936
mb__Leucine	gut_Other glycan degradation	0.583992	0.05	0.337761
mb__Leucine	gut_Amino sugar and nucleotide sugar metabolism	0.359638	0.23	0.405735
mb__Leucine	gut_Glycosaminoglycan degradation	0.519482	0.08	0.337761
mb__Leucine	gut_Glycerolipid metabolism	-0.452598	0.24	0.409742
mb__Leucine	gut_Inositol phosphate metabolism	0.0985223	0.29	0.43433
mb__Leucine	gut_Glycosphingolipid biosynthesis - globo and isoglobo series	0.371208	0.05	0.337761
mb__Leucine	gut_Nitrotoluene degradation	-0.328253	0.26	0.420966
mb__Leucine	gut_Biotin metabolism	0.29276	0.04	0.337761
mb__Leucine	gut_Porphyrin and chlorophyll metabolism	0.0916339	0.51	0.560136
mb__Leucine	gut_Phenylpropanoid biosynthesis	0.689459	0.09	0.337761
mb__Leucine	gut_Bacterial chemotaxis	-0.394523	0.21	0.398932
mb__Leucine	gut_Flagellar assembly	-0.420088	0.09	0.337761
mb__Leucine	gut_Basal transcription factors	-0.303673	0.23	0.405735
mb__Leucine	gut_Type I diabetes mellitus	0.342513	0.08	0.337761
mb__Leucine	oral_Penicillin and cephalosporin biosynthesis	0.374633	0.06	0.337761
mb__Leucine	oral_Novobiocin biosynthesis	0.327274	0.03	0.337761
mb__Leucine	oral_Taurine and hypotaurine metabolism	0.060541	0.15	0.367081
mb__Leucine	oral_Other glycan degradation	0.278743	0.41	0.500444
mb__Leucine	oral_Lipopolysaccharide biosynthesis	0.497602	0.11	0.355216
mb__Leucine	oral_Sphingolipid metabolism	0.237787	0.44	0.51507
mb__Leucine	oral_Butanoate metabolism	0.521751	0.08	0.337761
mb__Leucine	oral_Porphyrin and chlorophyll metabolism	0.586246	0.06	0.337761
mb__Leucine	oral_Phosphotransferase system (PTS)	0.0417409	0.28	0.428598
mb__Leucine	oral_Cell adhesion molecules (CAMs)	-0.357059	0.28	0.428598
mb__Leucine	mb__Valine	0.506575	0.46	0.529345
mb__Leucine	mb__Acetic acid	0.316356	0.09	0.337761
mb__Leucine	mb__Leucine	0.571239	0.53	0.572824
mb__Isoleucine	gut_Citrate cycle (TCA cycle)	0.420557	0.1	0.355177
mb__Isoleucine	gut_Galactose metabolism	0.324504	0.15	0.367081
mb__Isoleucine	gut_Valine, leucine and isoleucine degradation	0.00866667	0.41	0.500444
mb__Isoleucine	gut_Histidine metabolism	0.172947	0.51	0.560136
mb__Isoleucine	gut_Cyanoamino acid metabolism	0.676751	0.09	0.337761
mb__Isoleucine	gut_Starch and sucrose metabolism	0.330777	0.28	0.428598
mb__Isoleucine	gut_Other glycan degradation	0.570281	0.05	0.337761
mb__Isoleucine	gut_Amino sugar and nucleotide sugar metabolism	0.329348	0.23	0.405735
mb__Isoleucine	gut_Glycosaminoglycan degradation	0.50289	0.07	0.337761
mb__Isoleucine	gut_Glycerolipid metabolism	-0.453325	0.24	0.409742
mb__Isoleucine	gut_Inositol phosphate metabolism	0.075746	0.27	0.423518
mb__Isoleucine	gut_Glycosphingolipid biosynthesis - globo and isoglobo series	0.356516	0.05	0.337761
mb__Isoleucine	gut_Nitrotoluene degradation	-0.323582	0.25	0.415148
mb__Isoleucine	gut_Biotin metabolism	0.278194	0.05	0.337761
mb__Isoleucine	gut_Porphyrin and chlorophyll metabolism	0.0635272	0.49	0.54871
mb__Isoleucine	gut_Phenylpropanoid biosynthesis	0.691796	0.09	0.337761
mb__Isoleucine	gut_Bacterial chemotaxis	-0.387007	0.2	0.397275
mb__Isoleucine	gut_Flagellar assembly	-0.406346	0.08	0.337761
mb__Isoleucine	gut_Basal transcription factors	-0.299104	0.22	0.401703
mb__Isoleucine	gut_Type I diabetes mellitus	0.332535	0.07	0.337761
mb__Isoleucine	oral_Penicillin and cephalosporin biosynthesis	0.389711	0.06	0.337761
mb__Isoleucine	oral_Novobiocin biosynthesis	0.318411	0.03	0.337761
mb__Isoleucine	oral_Taurine and hypotaurine metabolism	0.0757189	0.14	0.365152
mb__Isoleucine	oral_Other glycan degradation	0.255176	0.39	0.489767
mb__Isoleucine	oral_Lipopolysaccharide biosynthesis	0.478685	0.09	0.337761
mb__Isoleucine	oral_Sphingolipid metabolism	0.206675	0.42	0.504207
mb__Isoleucine	oral_Butanoate metabolism	0.512304	0.05	0.337761
mb__Isoleucine	oral_Porphyrin and chlorophyll metabolism	0.598249	0.05	0.337761
mb__Isoleucine	oral_Phosphotransferase system (PTS)	0.0672478	0.25	0.415148
mb__Isoleucine	oral_Cell adhesion molecules (CAMs)	-0.340318	0.28	0.428598
mb__Isoleucine	mb__Valine	0.507257	0.45	0.522165
mb__Isoleucine	mb__Acetic acid	0.30791	0.09	0.337761
mb__Isoleucine	mb__Leucine	0.567075	0.5	0.553321
mb__Isoleucine	mb__Isoleucine	0.565174	0.49	0.54871
mb__Serine	gut_Citrate cycle (TCA cycle)	0.238663	0.07	0.337761
mb__Serine	gut_Galactose metabolism	0.0276396	0.09	0.337761
mb__Serine	gut_Valine, leucine and isoleucine degradation	-0.320996	0.13	0.364851
mb__Serine	gut_Histidine metabolism	0.000447205	0.25	0.415148
mb__Serine	gut_Cyanoamino acid metabolism	0.618948	0.04	0.337761
mb__Serine	gut_Starch and sucrose metabolism	0.0926811	0.12	0.356697
mb__Serine	gut_Other glycan degradation	0.37731	0.03	0.337761
mb__Serine	gut_Amino sugar and nucleotide sugar metabolism	0.0109078	0.14	0.365152
mb__Serine	gut_Glycosaminoglycan degradation	0.291076	0.04	0.337761
mb__Serine	gut_Glycerolipid metabolism	-0.407498	0.09	0.337761
mb__Serine	gut_Inositol phosphate metabolism	-0.143778	0.13	0.364851
mb__Serine	gut_Glycosphingolipid biosynthesis - globo and isoglobo series	0.179244	0.04	0.337761
mb__Serine	gut_Nitrotoluene degradation	-0.242849	0.12	0.356697
mb__Serine	gut_Biotin metabolism	0.111173	0.07	0.337761
mb__Serine	gut_Porphyrin and chlorophyll metabolism	-0.203901	0.16	0.367081
mb__Serine	gut_Phenylpropanoid biosynthesis	0.633221	0.04	0.337761
mb__Serine	gut_Bacterial chemotaxis	-0.272595	0.11	0.355216
mb__Serine	gut_Flagellar assembly	-0.232094	0.06	0.337761
mb__Serine	gut_Basal transcription factors	-0.222155	0.12	0.356697
mb__Serine	gut_Type I diabetes mellitus	0.201658	0.05	0.337761
mb__Serine	oral_Penicillin and cephalosporin biosynthesis	0.484044	0.04	0.337761
mb__Serine	oral_Novobiocin biosynthesis	0.19949	0.03	0.337761
mb__Serine	oral_Taurine and hypotaurine metabolism	0.207378	0.11	0.355216
mb__Serine	oral_Other glycan degradation	0.00752953	0.2	0.397275
mb__Serine	oral_Lipopolysaccharide biosynthesis	0.248159	0.02	0.337761
mb__Serine	oral_Sphingolipid metabolism	-0.10516	0.15	0.367081
mb__Serine	oral_Butanoate metabolism	0.365503	0.01	0.337761
mb__Serine	oral_Porphyrin and chlorophyll metabolism	0.639956	0.03	0.337761
mb__Serine	oral_Phosphotransferase system (PTS)	0.295461	0.16	0.367081
mb__Serine	oral_Cell adhesion molecules (CAMs)	-0.145968	0.16	0.367081
mb__Serine	mb__Valine	0.454767	0.26	0.420966
mb__Serine	mb__Acetic acid	0.194066	0.11	0.355216
mb__Serine	mb__Leucine	0.462801	0.3	0.438936
mb__Serine	mb__Isoleucine	0.482065	0.3	0.438936
mb__Serine	mb__Serine	0.604421	0.14	0.365152
mb__Glycerol	gut_Citrate cycle (TCA cycle)	-0.177113	0.5	0.553321
mb__Glycerol	gut_Galactose metabolism	-0.487829	0.2	0.397275
mb__Glycerol	gut_Valine, leucine and isoleucine degradation	-0.734899	0.04	0.337761
mb__Glycerol	gut_Histidine metabolism	-0.292041	0.08	0.337761
mb__Glycerol	gut_Cyanoamino acid metabolism	0.242028	0.04	0.337761
mb__Glycerol	gut_Starch and sucrose metabolism	-0.352525	0.5	0.553321
mb__Glycerol	gut_Other glycan degradation	-0.119727	0.51	0.560136
mb__Glycerol	gut_Amino sugar and nucleotide sugar metabolism	-0.533579	0.24	0.409742
mb__Glycerol	gut_Glycosaminoglycan degradation	-0.199022	0.43	0.510745
mb__Glycerol	gut_Glycerolipid metabolism	-0.146179	0.08	0.337761
mb__Glycerol	gut_Inositol phosphate metabolism	-0.450938	0.03	0.337761
mb__Glycerol	gut_Glycosphingolipid biosynthesis - globo and isoglobo series	-0.20192	0.42	0.504207
mb__Glycerol	gut_Nitrotoluene degradation	0.00340498	0.31	0.442901
mb__Glycerol	gut_Biotin metabolism	-0.221938	0.25	0.415148
mb__Glycerol	gut_Porphyrin and chlorophyll metabolism	-0.565131	0.15	0.367081
mb__Glycerol	gut_Phenylpropanoid biosynthesis	0.24856	0.03	0.337761
mb__Glycerol	gut_Bacterial chemotaxis	0.0441313	0.36	0.468852
mb__Glycerol	gut_Flagellar assembly	0.167772	0.32	0.449047
mb__Glycerol	gut_Basal transcription factors	0.00835931	0.34	0.459
mb__Glycerol	gut_Type I diabetes mellitus	-0.110994	0.24	0.409742
mb__Glycerol	oral_Penicillin and cephalosporin biosynthesis	0.42571	0.02	0.337761
mb__Glycerol	oral_Novobiocin biosynthesis	-0.0919263	0.57	0.607722
mb__Glycerol	oral_Taurine and hypotaurine metabolism	0.336993	0.19	0.38962
mb__Glycerol	oral_Other glycan degradation	-0.415479	0.07	0.337761
mb__Glycerol	oral_Lipopolysaccharide biosynthesis	-0.254299	0.65	0.6738
mb__Glycerol	oral_Sphingolipid metabolism	-0.586139	0	0
mb__Glycerol	oral_Butanoate metabolism	-0.0479813	0.7	0.715708
mb__Glycerol	oral_Porphyrin and chlorophyll metabolism	0.422178	0.01	0.337761
mb__Glycerol	oral_Phosphotransferase system (PTS)	0.548976	0.17	0.371326
mb__Glycerol	oral_Cell adhesion molecules (CAMs)	0.249133	0.38	0.483245
mb__Glycerol	mb__Valine	0.160851	0.13	0.364851
mb__Glycerol	mb__Acetic acid	-0.0863042	0.43	0.510745
mb__Glycerol	mb__Leucine	0.0775214	0.25	0.415148
mb__Glycerol	mb__Isoleucine	0.123964	0.16	0.367081
mb__Glycerol	mb__Serine	0.539312	0.04	0.337761
mb__Glycerol	mb__Glycerol	1	0	0
mb__Threonine	gut_Citrate cycle (TCA cycle)	0.103229	0.09	0.337761
mb__Threonine	gut_Galactose metabolism	-0.0115608	0.31	0.442901
mb__Threonine	gut_Valine, leucine and isoleucine degradation	-0.187807	0.1	0.355177
mb__Threonine	gut_Histidine metabolism	-0.0144856	0.05	0.337761
mb__Threonine	gut_Cyanoamino acid metabolism	0.303005	0.04	0.337761
mb__Threonine	gut_Starch and sucrose metabolism	0.0258089	0.17	0.371326
mb__Threonine	gut_Other glycan degradation	0.171263	0.04	0.337761
mb__Threonine	gut_Amino sugar and nucleotide sugar metabolism	-0.0217248	0.28	0.428598
mb__Threonine	gut_Glycosaminoglycan degradation	0.126753	0.05	0.337761
mb__Threonine	gut_Glycerolipid metabolism	-0.198828	0.18	0.378701
mb__Threonine	gut_Inositol phosphate metabolism	-0.0902487	0.14	0.365152
mb__Threonine	gut_Glycosphingolipid biosynthesis - globo and isoglobo series	0.0740606	0.04	0.337761
mb__Threonine	gut_Nitrotoluene degradation	-0.113936	0.13	0.364851
mb__Threonine	gut_Biotin metabolism	0.041069	0.07	0.337761
mb__Threonine	gut_Porphyrin and chlorophyll metabolism	-0.124245	0.11	0.355216
mb__Threonine	gut_Phenylpropanoid biosynthesis	0.31004	0.04	0.337761
mb__Threonine	gut_Bacterial chemotaxis	-0.125864	0.12	0.356697
mb__Threonine	gut_Flagellar assembly	-0.100612	0.05	0.337761
mb__Threonine	gut_Basal transcription factors	-0.103964	0.11	0.355216
mb__Threonine	gut_Type I diabetes mellitus	0.0891683	0.06	0.337761
mb__Threonine	oral_Penicillin and cephalosporin biosynthesis	0.24886	0.03	0.337761
mb__Threonine	oral_Novobiocin biosynthesis	0.0891089	0.03	0.337761
mb__Threonine	oral_Taurine and hypotaurine metabolism	0.114399	0.08	0.337761
mb__Threonine	oral_Other glycan degradation	-0.0173693	0.22	0.401703
mb__Threonine	oral_Lipopolysaccharide biosynthesis	0.103806	0.05	0.337761
mb__Threonine	oral_Sphingolipid metabolism	-0.0789067	0.2	0.397275
mb__Threonine	oral_Butanoate metabolism	0.169325	0.02	0.337761
mb__Threonine	oral_Porphyrin and chlorophyll metabolism	0.321941	0.03	0.337761
mb__Threonine	oral_Phosphotransferase system (PTS)	0.166454	0.1	0.355177
mb__Threonine	oral_Cell adhesion molecules (CAMs)	-0.0560498	0.12	0.356697
mb__Threonine	mb__Valine	0.221776	0.31	0.442901
mb__Threonine	mb__Acetic acid	0.0868431	0.06	0.337761
mb__Threonine	mb__Leucine	0.221358	0.35	0.463909
mb__Threonine	mb__Isoleucine	0.232746	0.33	0.454979
mb__Threonine	mb__Serine	0.311138	0.26	0.420966
mb__Threonine	mb__Glycerol	0.303728	0.17	0.371326
mb__Threonine	mb__Threonine	0.161479	0.39	0.489767
mb__Glycine	gut_Citrate cycle (TCA cycle)	0.365105	0.07	0.337761
mb__Glycine	gut_Galactose metabolism	0.289395	0.11	0.355216
mb__Glycine	gut_Valine, leucine and isoleucine degradation	0.0235128	0.37	0.476976
mb__Glycine	gut_Histidine metabolism	0.154936	0.48	0.540835
mb__Glycine	gut_Cyanoamino acid metabolism	0.575995	0.08	0.337761
mb__Glycine	gut_Starch and sucrose metabolism	0.291824	0.26	0.420966
mb__Glycine	gut_Other glycan degradation	0.492454	0.03	0.337761
mb__Glycine	gut_Amino sugar and nucleotide sugar metabolism	0.294556	0.21	0.398932
mb__Glycine	gut_Glycosaminoglycan degradation	0.436303	0.05	0.337761
mb__Glycine	gut_Glycerolipid metabolism	-0.386181	0.21	0.398932
mb__Glycine	gut_Inositol phosphate metabolism	0.0749209	0.24	0.409742
mb__Glycine	gut_Glycosphingolipid biosynthesis - globo and isoglobo series	0.31064	0.03	0.337761
mb__Glycine	gut_Nitrotoluene degradation	-0.278011	0.22	0.401703
mb__Glycine	gut_Biotin metabolism	0.243804	0.03	0.337761
mb__Glycine	gut_Porphyrin and chlorophyll metabolism	0.0669225	0.47	0.533899
mb__Glycine	gut_Phenylpropanoid biosynthesis	0.588775	0.08	0.337761
mb__Glycine	gut_Bacterial chemotaxis	-0.333379	0.18	0.378701
mb__Glycine	gut_Flagellar assembly	-0.352695	0.07	0.337761
mb__Glycine	gut_Basal transcription factors	-0.257095	0.21	0.398932
mb__Glycine	gut_Type I diabetes mellitus	0.288054	0.07	0.337761
mb__Glycine	oral_Penicillin and cephalosporin biosynthesis	0.325429	0.06	0.337761
mb__Glycine	oral_Novobiocin biosynthesis	0.275505	0.03	0.337761
mb__Glycine	oral_Taurine and hypotaurine metabolism	0.0576694	0.12	0.356697
mb__Glycine	oral_Other glycan degradation	0.228264	0.34	0.459
mb__Glycine	oral_Lipopolysaccharide biosynthesis	0.416721	0.1	0.355177
mb__Glycine	oral_Sphingolipid metabolism	0.190337	0.38	0.483245
mb__Glycine	oral_Butanoate metabolism	0.441086	0.04	0.337761
mb__Glycine	oral_Porphyrin and chlorophyll metabolism	0.504628	0.05	0.337761
mb__Glycine	oral_Phosphotransferase system (PTS)	0.0457583	0.22	0.401703
mb__Glycine	oral_Cell adhesion molecules (CAMs)	-0.297759	0.23	0.405735
mb__Glycine	mb__Valine	0.432185	0.45	0.522165
mb__Glycine	mb__Acetic acid	0.266363	0.08	0.337761
mb__Glycine	mb__Leucine	0.485387	0.47	0.533899
mb__Glycine	mb__Isoleucine	0.482738	0.47	0.533899
mb__Glycine	mb__Serine	0.402272	0.28	0.428598
mb__Glycine	mb__Glycerol	0.084612	0.29	0.43433
mb__Glycine	mb__Threonine	0.193274	0.33	0.454979
mb__Glycine	mb__Glycine	0.412792	0.49	0.54871
mb__Valeric acid	gut_Citrate cycle (TCA cycle)	0.278166	0.16	0.367081
mb__Valeric acid	gut_Galactose metabolism	0.316354	0.14	0.365152
mb__Valeric acid	gut_Valine, leucine and isoleucine degradation	0.217546	0.08	0.337761
mb__Valeric acid	gut_Histidine metabolism	0.177887	0.16	0.367081
mb__Valeric acid	gut_Cyanoamino acid metabolism	0.294958	0.44	0.51507
mb__Valeric acid	gut_Starch and sucrose metabolism	0.280546	0.45	0.522165
mb__Valeric acid	gut_Other glycan degradation	0.342311	0.24	0.409742
mb__Valeric acid	gut_Amino sugar and nucleotide sugar metabolism	0.332219	0.25	0.415148
mb__Valeric acid	gut_Glycosaminoglycan degradation	0.328926	0.18	0.378701
mb__Valeric acid	gut_Glycerolipid metabolism	-0.202198	0.31	0.442901
mb__Valeric acid	gut_Inositol phosphate metabolism	0.171479	0.21	0.398932
mb__Valeric acid	gut_Glycosphingolipid biosynthesis - globo and isoglobo series	0.250806	0.21	0.398932
mb__Valeric acid	gut_Nitrotoluene degradation	-0.175538	0.18	0.378701
mb__Valeric acid	gut_Biotin metabolism	0.214355	0.05	0.337761
mb__Valeric acid	gut_Porphyrin and chlorophyll metabolism	0.197965	0.3	0.438936
mb__Valeric acid	gut_Phenylpropanoid biosynthesis	0.301182	0.42	0.504207
mb__Valeric acid	gut_Bacterial chemotaxis	-0.221549	0.1	0.355177
mb__Valeric acid	gut_Flagellar assembly	-0.267795	0.08	0.337761
mb__Valeric acid	gut_Basal transcription factors	-0.163769	0.14	0.365152
mb__Valeric acid	gut_Type I diabetes mellitus	0.211532	0.06	0.337761
mb__Valeric acid	oral_Penicillin and cephalosporin biosynthesis	0.0869125	0.33	0.454979
mb__Valeric acid	oral_Novobiocin biosynthesis	0.19839	0.2	0.397275
mb__Valeric acid	oral_Taurine and hypotaurine metabolism	-0.056768	0.2	0.397275
mb__Valeric acid	oral_Other glycan degradation	0.257999	0.06	0.337761
mb__Valeric acid	oral_Lipopolysaccharide biosynthesis	0.33188	0.38	0.483245
mb__Valeric acid	oral_Sphingolipid metabolism	0.281269	0.03	0.337761
mb__Valeric acid	oral_Butanoate metabolism	0.290254	0.4	0.496763
mb__Valeric acid	oral_Porphyrin and chlorophyll metabolism	0.200429	0.38	0.483245
mb__Valeric acid	oral_Phosphotransferase system (PTS)	-0.122741	0.26	0.420966
mb__Valeric acid	oral_Cell adhesion molecules (CAMs)	-0.255744	0.18	0.378701
mb__Valeric acid	mb__Valine	0.227041	0.12	0.356697
mb__Valeric acid	mb__Acetic acid	0.191097	0.42	0.504207
mb__Valeric acid	mb__Leucine	0.283446	0.11	0.355216
mb__Valeric acid	mb__Isoleucine	0.268968	0.12	0.356697
mb__Valeric acid	mb__Serine	0.103826	0.09	0.337761
mb__Valeric acid	mb__Glycerol	-0.22279	0.32	0.449047
mb__Valeric acid	mb__Threonine	0.0375738	0.11	0.355216
mb__Valeric acid	mb__Glycine	0.235898	0.11	0.355216
mb__Valeric acid	mb__Valeric acid	0.209624	0.36	0.468852
mb__Propionic acid	gut_Citrate cycle (TCA cycle)	0.352041	0.52	0.566425
mb__Propionic acid	gut_Galactose metabolism	0.362151	0.44	0.51507
mb__Propionic acid	gut_Valine, leucine and isoleucine degradation	0.195737	0.21	0.398932
mb__Propionic acid	gut_Histidine metabolism	0.201272	0.21	0.398932
mb__Propionic acid	gut_Cyanoamino acid metabolism	0.430652	0.67	0.690604
mb__Propionic acid	gut_Starch and sucrose metabolism	0.331847	0.6	0.632538
mb__Propionic acid	gut_Other glycan degradation	0.446329	0.51	0.560136
mb__Propionic acid	gut_Amino sugar and nucleotide sugar metabolism	0.377473	0.42	0.504207
mb__Propionic acid	gut_Glycosaminoglycan degradation	0.417671	0.4	0.496763
mb__Propionic acid	gut_Glycerolipid metabolism	-0.292584	0.43	0.510745
mb__Propionic acid	gut_Inositol phosphate metabolism	0.171414	0.36	0.468852
mb__Propionic acid	gut_Glycosphingolipid biosynthesis - globo and isoglobo series	0.31178	0.42	0.504207
mb__Propionic acid	gut_Nitrotoluene degradation	-0.236618	0.3	0.438936
mb__Propionic acid	gut_Biotin metabolism	0.259879	0.15	0.367081
mb__Propionic acid	gut_Porphyrin and chlorophyll metabolism	0.191946	0.47	0.533899
mb__Propionic acid	gut_Phenylpropanoid biosynthesis	0.439929	0.66	0.683195
mb__Propionic acid	gut_Bacterial chemotaxis	-0.293322	0.27	0.423518
mb__Propionic acid	gut_Flagellar assembly	-0.339281	0.29	0.43433
mb__Propionic acid	gut_Basal transcription factors	-0.220062	0.33	0.454979
mb__Propionic acid	gut_Type I diabetes mellitus	0.270872	0.17	0.371326
mb__Propionic acid	oral_Penicillin and cephalosporin biosynthesis	0.174189	0.39	0.489767
mb__Propionic acid	oral_Novobiocin biosynthesis	0.255667	0.5	0.553321
mb__Propionic acid	oral_Taurine and hypotaurine metabolism	-0.0316973	0.16	0.367081
mb__Propionic acid	oral_Other glycan degradation	0.292995	0.14	0.365152
mb__Propionic acid	oral_Lipopolysaccharide biosynthesis	0.414284	0.63	0.657744
mb__Propionic acid	oral_Sphingolipid metabolism	0.301649	0.17	0.371326
mb__Propionic acid	oral_Butanoate metabolism	0.385598	0.65	0.6738
mb__Propionic acid	oral_Porphyrin and chlorophyll metabolism	0.327027	0.59	0.624479
mb__Propionic acid	oral_Phosphotransferase system (PTS)	-0.0925081	0.25	0.415148
mb__Propionic acid	oral_Cell adhesion molecules (CAMs)	-0.312148	0.5	0.553321
mb__Propionic acid	mb__Valine	0.328094	0.1	0.355177
mb__Propionic acid	mb__Acetic acid	0.246568	0.63	0.657744
mb__Propionic acid	mb__Leucine	0.393151	0.11	0.355216
mb__Propionic acid	mb__Isoleucine	0.379796	0.11	0.355216
mb__Propionic acid	mb__Serine	0.212191	0.13	0.364851
mb__Propionic acid	mb__Glycerol	-0.167442	0.42	0.504207
mb__Propionic acid	mb__Threonine	0.0912767	0.06	0.337761
mb__Propionic acid	mb__Glycine	0.329882	0.09	0.337761
mb__Propionic acid	mb__Valeric acid	0.253377	0.42	0.504207
mb__Propionic acid	mb__Propionic acid	0.319853	0.75	0.758059
mb__Alanine	gut_Citrate cycle (TCA cycle)	0.339855	0.09	0.337761
mb__Alanine	gut_Galactose metabolism	0.317944	0.13	0.364851
mb__Alanine	gut_Valine, leucine and isoleucine degradation	0.123012	0.21	0.398932
mb__Alanine	gut_Histidine metabolism	0.174536	0.35	0.463909
mb__Alanine	gut_Cyanoamino acid metabolism	0.463276	0.14	0.365152
mb__Alanine	gut_Starch and sucrose metabolism	0.301129	0.25	0.415148
mb__Alanine	gut_Other glycan degradation	0.441741	0.06	0.337761
mb__Alanine	gut_Amino sugar and nucleotide sugar metabolism	0.328794	0.19	0.38962
mb__Alanine	gut_Glycosaminoglycan degradation	0.404364	0.07	0.337761
mb__Alanine	gut_Glycerolipid metabolism	-0.312857	0.18	0.378701
mb__Alanine	gut_Inositol phosphate metabolism	0.127689	0.2	0.397275
mb__Alanine	gut_Glycosphingolipid biosynthesis - globo and isoglobo series	0.296317	0.06	0.337761
mb__Alanine	gut_Nitrotoluene degradation	-0.24041	0.16	0.367081
mb__Alanine	gut_Biotin metabolism	0.241433	0.05	0.337761
mb__Alanine	gut_Porphyrin and chlorophyll metabolism	0.136747	0.34	0.459
mb__Alanine	gut_Phenylpropanoid biosynthesis	0.473392	0.14	0.365152
mb__Alanine	gut_Bacterial chemotaxis	-0.293887	0.13	0.364851
mb__Alanine	gut_Flagellar assembly	-0.327839	0.06	0.337761
mb__Alanine	gut_Basal transcription factors	-0.223051	0.15	0.367081
mb__Alanine	gut_Type I diabetes mellitus	0.264115	0.07	0.337761
mb__Alanine	oral_Penicillin and cephalosporin biosynthesis	0.221354	0.09	0.337761
mb__Alanine	oral_Novobiocin biosynthesis	0.25062	0.03	0.337761
mb__Alanine	oral_Taurine and hypotaurine metabolism	0.00266795	0.17	0.371326
mb__Alanine	oral_Other glycan degradation	0.255074	0.21	0.398932
mb__Alanine	oral_Lipopolysaccharide biosynthesis	0.39519	0.15	0.367081
mb__Alanine	oral_Sphingolipid metabolism	0.246195	0.23	0.405735
mb__Alanine	oral_Butanoate metabolism	0.387381	0.12	0.356697
mb__Alanine	oral_Porphyrin and chlorophyll metabolism	0.376503	0.11	0.355216
mb__Alanine	oral_Phosphotransferase system (PTS)	-0.0372416	0.32	0.449047
mb__Alanine	oral_Cell adhesion molecules (CAMs)	-0.291799	0.19	0.38962
mb__Alanine	mb__Valine	0.350509	0.34	0.459
mb__Alanine	mb__Acetic acid	0.241944	0.13	0.364851
mb__Alanine	mb__Leucine	0.408071	0.38	0.483245
mb__Alanine	mb__Isoleucine	0.399294	0.38	0.483245
mb__Alanine	mb__Serine	0.271793	0.26	0.420966
mb__Alanine	mb__Glycerol	-0.066751	0.17	0.371326
mb__Alanine	mb__Threonine	0.124349	0.26	0.420966
mb__Alanine	mb__Glycine	0.344428	0.37	0.476976
mb__Alanine	mb__Valeric acid	0.234729	0.13	0.364851
mb__Alanine	mb__Propionic acid	0.308105	0.14	0.365152
mb__Alanine	mb__Alanine	0.306584	0.37	0.476976
mb__Putrescine	gut_Citrate cycle (TCA cycle)	0.362257	0.11	0.355216
mb__Putrescine	gut_Galactose metabolism	0.376228	0.11	0.355216
mb__Putrescine	gut_Valine, leucine and isoleucine degradation	0.208846	0.09	0.337761
mb__Putrescine	gut_Histidine metabolism	0.20934	0.28	0.428598
mb__Putrescine	gut_Cyanoamino acid metabolism	0.437795	0.17	0.371326
mb__Putrescine	gut_Starch and sucrose metabolism	0.343643	0.24	0.409742
mb__Putrescine	gut_Other glycan degradation	0.458057	0.08	0.337761
mb__Putrescine	gut_Amino sugar and nucleotide sugar metabolism	0.392438	0.16	0.367081
mb__Putrescine	gut_Glycosaminoglycan degradation	0.429661	0.08	0.337761
mb__Putrescine	gut_Glycerolipid metabolism	-0.29765	0.19	0.38962
mb__Putrescine	gut_Inositol phosphate metabolism	0.180646	0.15	0.367081
mb__Putrescine	gut_Glycosphingolipid biosynthesis - globo and isoglobo series	0.321353	0.07	0.337761
mb__Putrescine	gut_Nitrotoluene degradation	-0.242135	0.13	0.364851
mb__Putrescine	gut_Biotin metabolism	0.268485	0.04	0.337761
mb__Putrescine	gut_Porphyrin and chlorophyll metabolism	0.202986	0.27	0.423518
mb__Putrescine	gut_Phenylpropanoid biosynthesis	0.44721	0.18	0.378701
mb__Putrescine	gut_Bacterial chemotaxis	-0.300627	0.11	0.355216
mb__Putrescine	gut_Flagellar assembly	-0.349092	0.05	0.337761
mb__Putrescine	gut_Basal transcription factors	-0.225253	0.14	0.365152
mb__Putrescine	gut_Type I diabetes mellitus	0.278437	0.06	0.337761
mb__Putrescine	oral_Penicillin and cephalosporin biosynthesis	0.173251	0.11	0.355216
mb__Putrescine	oral_Novobiocin biosynthesis	0.262658	0.04	0.337761
mb__Putrescine	oral_Taurine and hypotaurine metabolism	-0.0363647	0.21	0.398932
mb__Putrescine	oral_Other glycan degradation	0.304627	0.17	0.371326
mb__Putrescine	oral_Lipopolysaccharide biosynthesis	0.426842	0.18	0.378701
mb__Putrescine	oral_Sphingolipid metabolism	0.315473	0.18	0.378701
mb__Putrescine	oral_Butanoate metabolism	0.395083	0.16	0.367081
mb__Putrescine	oral_Porphyrin and chlorophyll metabolism	0.329668	0.14	0.365152
mb__Putrescine	oral_Phosphotransferase system (PTS)	-0.101058	0.29	0.43433
mb__Putrescine	oral_Cell adhesion molecules (CAMs)	-0.322281	0.17	0.371326
mb__Putrescine	mb__Valine	0.333811	0.3	0.438936
mb__Putrescine	mb__Acetic acid	0.253282	0.16	0.367081
mb__Putrescine	mb__Leucine	0.401346	0.35	0.463909
mb__Putrescine	mb__Isoleucine	0.38714	0.34	0.459
mb__Putrescine	mb__Serine	0.210807	0.27	0.423518
mb__Putrescine	mb__Glycerol	-0.182991	0.14	0.365152
mb__Putrescine	mb__Threonine	0.0898439	0.24	0.409742
mb__Putrescine	mb__Glycine	0.33653	0.35	0.463909
mb__Putrescine	mb__Valeric acid	0.261842	0.14	0.365152
mb__Putrescine	mb__Propionic acid	0.329211	0.14	0.365152
mb__Putrescine	mb__Alanine	0.316015	0.36	0.468852
mb__Putrescine	mb__Putrescine	0.338966	0.33	0.454979
mb__Cadaverine	gut_Citrate cycle (TCA cycle)	0.447942	0.07	0.337761
mb__Cadaverine	gut_Galactose metabolism	0.449119	0.08	0.337761
mb__Cadaverine	gut_Valine, leucine and isoleucine degradation	0.224721	0.22	0.401703
mb__Cadaverine	gut_Histidine metabolism	0.248806	0.44	0.51507
mb__Cadaverine	gut_Cyanoamino acid metabolism	0.565508	0.2	0.397275
mb__Cadaverine	gut_Starch and sucrose metabolism	0.41515	0.27	0.423518
mb__Cadaverine	gut_Other glycan degradation	0.571923	0.06	0.337761
mb__Cadaverine	gut_Amino sugar and nucleotide sugar metabolism	0.46716	0.15	0.367081
mb__Cadaverine	gut_Glycosaminoglycan degradation	0.531875	0.06	0.337761
mb__Cadaverine	gut_Glycerolipid metabolism	-0.383506	0.32	0.449047
mb__Cadaverine	gut_Inositol phosphate metabolism	0.204164	0.2	0.397275
mb__Cadaverine	gut_Glycosphingolipid biosynthesis - globo and isoglobo series	0.394989	0.05	0.337761
mb__Cadaverine	gut_Nitrotoluene degradation	-0.305498	0.28	0.428598
mb__Cadaverine	gut_Biotin metabolism	0.327186	0.03	0.337761
mb__Cadaverine	gut_Porphyrin and chlorophyll metabolism	0.226317	0.42	0.504207
mb__Cadaverine	gut_Phenylpropanoid biosynthesis	0.57774	0.2	0.397275
mb__Cadaverine	gut_Bacterial chemotaxis	-0.377183	0.23	0.405735
mb__Cadaverine	gut_Flagellar assembly	-0.431817	0.04	0.337761
mb__Cadaverine	gut_Basal transcription factors	-0.283924	0.23	0.405735
mb__Cadaverine	gut_Type I diabetes mellitus	0.345628	0.06	0.337761
mb__Cadaverine	oral_Penicillin and cephalosporin biosynthesis	0.24127	0.08	0.337761
mb__Cadaverine	oral_Novobiocin biosynthesis	0.326718	0.02	0.337761
mb__Cadaverine	oral_Taurine and hypotaurine metabolism	-0.0280553	0.38	0.483245
mb__Cadaverine	oral_Other glycan degradation	0.36256	0.35	0.463909
mb__Cadaverine	oral_Lipopolysaccharide biosynthesis	0.525387	0.16	0.367081
mb__Cadaverine	oral_Sphingolipid metabolism	0.367211	0.35	0.463909
mb__Cadaverine	oral_Butanoate metabolism	0.496224	0.1	0.355177
mb__Cadaverine	oral_Porphyrin and chlorophyll metabolism	0.438548	0.1	0.355177
mb__Cadaverine	oral_Phosphotransferase system (PTS)	-0.0984956	0.37	0.476976
mb__Cadaverine	oral_Cell adhesion molecules (CAMs)	-0.393659	0.19	0.38962
mb__Cadaverine	mb__Valine	0.429934	0.44	0.51507
mb__Cadaverine	mb__Acetic acid	0.31518	0.16	0.367081
mb__Cadaverine	mb__Leucine	0.510779	0.46	0.529345
mb__Cadaverine	mb__Isoleucine	0.495304	0.45	0.522165
mb__Cadaverine	mb__Serine	0.2947	0.3	0.438936
mb__Cadaverine	mb__Glycerol	-0.178037	0.27	0.423518
mb__Cadaverine	mb__Threonine	0.129512	0.29	0.43433
mb__Cadaverine	mb__Glycine	0.429328	0.43	0.510745
mb__Cadaverine	mb__Valeric acid	0.318755	0.09	0.337761
mb__Cadaverine	mb__Propionic acid	0.406735	0.11	0.355216
mb__Cadaverine	mb__Alanine	0.395411	0.36	0.468852
mb__Cadaverine	mb__Putrescine	0.418228	0.33	0.454979
mb__Cadaverine	mb__Cadaverine	0.518552	0.41	0.500444
mb__N-alpha-Acetyllysine	gut_Citrate cycle (TCA cycle)	0.39434	0.05	0.337761
mb__N-alpha-Acetyllysine	gut_Galactose metabolism	0.377522	0.1	0.355177
mb__N-alpha-Acetyllysine	gut_Valine, leucine and isoleucine degradation	0.160652	0.17	0.371326
mb__N-alpha-Acetyllysine	gut_Histidine metabolism	0.207888	0.28	0.428598
mb__N-alpha-Acetyllysine	gut_Cyanoamino acid metabolism	0.524632	0.08	0.337761
mb__N-alpha-Acetyllysine	gut_Starch and sucrose metabolism	0.354631	0.21	0.398932
mb__N-alpha-Acetyllysine	gut_Other glycan degradation	0.509608	0.05	0.337761
mb__N-alpha-Acetyllysine	gut_Amino sugar and nucleotide sugar metabolism	0.391181	0.16	0.367081
mb__N-alpha-Acetyllysine	gut_Glycosaminoglycan degradation	0.468878	0.05	0.337761
mb__N-alpha-Acetyllysine	gut_Glycerolipid metabolism	-0.354753	0.16	0.367081
mb__N-alpha-Acetyllysine	gut_Inositol phosphate metabolism	0.158428	0.16	0.367081
mb__N-alpha-Acetyllysine	gut_Glycosphingolipid biosynthesis - globo and isoglobo series	0.345091	0.05	0.337761
mb__N-alpha-Acetyllysine	gut_Nitrotoluene degradation	-0.275696	0.14	0.365152
mb__N-alpha-Acetyllysine	gut_Biotin metabolism	0.282707	0.03	0.337761
mb__N-alpha-Acetyllysine	gut_Porphyrin and chlorophyll metabolism	0.171863	0.32	0.449047
mb__N-alpha-Acetyllysine	gut_Phenylpropanoid biosynthesis	0.536055	0.07	0.337761
mb__N-alpha-Acetyllysine	gut_Bacterial chemotaxis	-0.33809	0.11	0.355216
mb__N-alpha-Acetyllysine	gut_Flagellar assembly	-0.380315	0.02	0.337761
mb__N-alpha-Acetyllysine	gut_Basal transcription factors	-0.255928	0.12	0.356697
mb__N-alpha-Acetyllysine	gut_Type I diabetes mellitus	0.305746	0.04	0.337761
mb__N-alpha-Acetyllysine	oral_Penicillin and cephalosporin biosynthesis	0.242387	0.06	0.337761
mb__N-alpha-Acetyllysine	oral_Novobiocin biosynthesis	0.289765	0.01	0.337761
mb__N-alpha-Acetyllysine	oral_Taurine and hypotaurine metabolism	-0.00594346	0.31	0.442901
mb__N-alpha-Acetyllysine	oral_Other glycan degradation	0.303514	0.22	0.401703
mb__N-alpha-Acetyllysine	oral_Lipopolysaccharide biosynthesis	0.459837	0.12	0.356697
mb__N-alpha-Acetyllysine	oral_Sphingolipid metabolism	0.297894	0.24	0.409742
mb__N-alpha-Acetyllysine	oral_Butanoate metabolism	0.445373	0.08	0.337761
mb__N-alpha-Acetyllysine	oral_Porphyrin and chlorophyll metabolism	0.420344	0.08	0.337761
mb__N-alpha-Acetyllysine	oral_Phosphotransferase system (PTS)	-0.0573583	0.33	0.454979
mb__N-alpha-Acetyllysine	oral_Cell adhesion molecules (CAMs)	-0.341173	0.16	0.367081
mb__N-alpha-Acetyllysine	mb__Valine	0.397526	0.31	0.442901
mb__N-alpha-Acetyllysine	mb__Acetic acid	0.279669	0.1	0.355177
mb__N-alpha-Acetyllysine	mb__Leucine	0.465741	0.34	0.459
mb__N-alpha-Acetyllysine	mb__Isoleucine	0.454438	0.34	0.459
mb__N-alpha-Acetyllysine	mb__Serine	0.297176	0.27	0.423518
mb__N-alpha-Acetyllysine	mb__Glycerol	-0.103236	0.23	0.405735
mb__N-alpha-Acetyllysine	mb__Threonine	0.13444	0.28	0.428598
mb__N-alpha-Acetyllysine	mb__Glycine	0.392591	0.35	0.463909
mb__N-alpha-Acetyllysine	mb__Valeric acid	0.275044	0.11	0.355216
mb__N-alpha-Acetyllysine	mb__Propionic acid	0.357683	0.11	0.355216
mb__N-alpha-Acetyllysine	mb__Alanine	0.35325	0.33	0.454979
mb__N-alpha-Acetyllysine	mb__Putrescine	0.367167	0.3	0.438936
mb__N-alpha-Acetyllysine	mb__Cadaverine	0.458054	0.3	0.438936
mb__N-alpha-Acetyllysine	mb__N-alpha-Acetyllysine	0.407723	0.29	0.43433
mb__D-Fructose	gut_Citrate cycle (TCA cycle)	0.332329	0.04	0.337761
mb__D-Fructose	gut_Galactose metabolism	0.178434	0.13	0.364851
mb__D-Fructose	gut_Valine, leucine and isoleucine degradation	-0.155556	0.07	0.337761
mb__D-Fructose	gut_Histidine metabolism	0.0879806	0.15	0.367081
mb__D-Fructose	gut_Cyanoamino acid metabolism	0.651826	0	0
mb__D-Fructose	gut_Starch and sucrose metabolism	0.214028	0.16	0.367081
mb__D-Fructose	gut_Other glycan degradation	0.477391	0.01	0.337761
mb__D-Fructose	gut_Amino sugar and nucleotide sugar metabolism	0.172555	0.18	0.378701
mb__D-Fructose	gut_Glycosaminoglycan degradation	0.400224	0.03	0.337761
mb__D-Fructose	gut_Glycerolipid metabolism	-0.433087	0.03	0.337761
mb__D-Fructose	gut_Inositol phosphate metabolism	-0.0332099	0.06	0.337761
mb__D-Fructose	gut_Glycosphingolipid biosynthesis - globo and isoglobo series	0.270223	0.05	0.337761
mb__D-Fructose	gut_Nitrotoluene degradation	-0.285207	0.04	0.337761
mb__D-Fructose	gut_Biotin metabolism	0.196561	0.06	0.337761
mb__D-Fructose	gut_Porphyrin and chlorophyll metabolism	-0.0693696	0.08	0.337761
mb__D-Fructose	gut_Phenylpropanoid biosynthesis	0.666572	0	0
mb__D-Fructose	gut_Bacterial chemotaxis	-0.332213	0.02	0.337761
mb__D-Fructose	gut_Flagellar assembly	-0.321844	0.03	0.337761
mb__D-Fructose	gut_Basal transcription factors	-0.262474	0.05	0.337761
mb__D-Fructose	gut_Type I diabetes mellitus	0.269224	0.02	0.337761
mb__D-Fructose	oral_Penicillin and cephalosporin biosynthesis	0.438951	0.01	0.337761
mb__D-Fructose	oral_Novobiocin biosynthesis	0.260977	0.02	0.337761
mb__D-Fructose	oral_Taurine and hypotaurine metabolism	0.14176	0.08	0.337761
mb__D-Fructose	oral_Other glycan degradation	0.133235	0.14	0.365152
mb__D-Fructose	oral_Lipopolysaccharide biosynthesis	0.366556	0.07	0.337761
mb__D-Fructose	oral_Sphingolipid metabolism	0.0524701	0.17	0.371326
mb__D-Fructose	oral_Butanoate metabolism	0.442088	0.03	0.337761
mb__D-Fructose	oral_Porphyrin and chlorophyll metabolism	0.62246	0.01	0.337761
mb__D-Fructose	oral_Phosphotransferase system (PTS)	0.181353	0.08	0.337761
mb__D-Fructose	oral_Cell adhesion molecules (CAMs)	-0.245423	0.12	0.356697
mb__D-Fructose	mb__Valine	0.484008	0.03	0.337761
mb__D-Fructose	mb__Acetic acid	0.252945	0.1	0.355177
mb__D-Fructose	mb__Leucine	0.518365	0.03	0.337761
mb__D-Fructose	mb__Isoleucine	0.526999	0.03	0.337761
mb__D-Fructose	mb__Serine	0.545798	0.06	0.337761
mb__D-Fructose	mb__Glycerol	0.331644	0	0
mb__D-Fructose	mb__Threonine	0.273143	0.11	0.355216
mb__D-Fructose	mb__Glycine	0.445408	0.06	0.337761
mb__D-Fructose	mb__Valeric acid	0.188218	0.11	0.355216
mb__D-Fructose	mb__Propionic acid	0.298454	0.14	0.365152
mb__D-Fructose	mb__Alanine	0.338048	0.05	0.337761
mb__D-Fructose	mb__Putrescine	0.301491	0.07	0.337761
mb__D-Fructose	mb__Cadaverine	0.39818	0.05	0.337761
mb__D-Fructose	mb__N-alpha-Acetyllysine	0.378678	0.03	0.337761
mb__D-Fructose	mb__D-Fructose	0.539387	0.03	0.337761
mb__D-Galactose	gut_Citrate cycle (TCA cycle)	0.292977	0.08	0.337761
mb__D-Galactose	gut_Galactose metabolism	0.231786	0.26	0.420966
mb__D-Galactose	gut_Valine, leucine and isoleucine degradation	0.0179569	0.26	0.420966
mb__D-Galactose	gut_Histidine metabolism	0.124055	0.11	0.355216
mb__D-Galactose	gut_Cyanoamino acid metabolism	0.462861	0.09	0.337761
mb__D-Galactose	gut_Starch and sucrose metabolism	0.233908	0.29	0.43433
mb__D-Galactose	gut_Other glycan degradation	0.395318	0.08	0.337761
mb__D-Galactose	gut_Amino sugar and nucleotide sugar metabolism	0.235874	0.27	0.423518
mb__D-Galactose	gut_Glycosaminoglycan degradation	0.350125	0.08	0.337761
mb__D-Galactose	gut_Glycerolipid metabolism	-0.31031	0.03	0.337761
mb__D-Galactose	gut_Inositol phosphate metabolism	0.059598	0.31	0.442901
mb__D-Galactose	gut_Glycosphingolipid biosynthesis - globo and isoglobo series	0.249208	0.12	0.356697
mb__D-Galactose	gut_Nitrotoluene degradation	-0.223255	0.04	0.337761
mb__D-Galactose	gut_Biotin metabolism	0.195509	0.06	0.337761
mb__D-Galactose	gut_Porphyrin and chlorophyll metabolism	0.0530312	0.36	0.468852
mb__D-Galactose	gut_Phenylpropanoid biosynthesis	0.473133	0.06	0.337761
mb__D-Galactose	gut_Bacterial chemotaxis	-0.267667	0.03	0.337761
mb__D-Galactose	gut_Flagellar assembly	-0.283023	0.04	0.337761
mb__D-Galactose	gut_Basal transcription factors	-0.206451	0.03	0.337761
mb__D-Galactose	gut_Type I diabetes mellitus	0.231184	0.02	0.337761
mb__D-Galactose	oral_Penicillin and cephalosporin biosynthesis	0.261874	0.09	0.337761
mb__D-Galactose	oral_Novobiocin biosynthesis	0.22113	0.12	0.356697
mb__D-Galactose	oral_Taurine and hypotaurine metabolism	0.0467361	0.22	0.401703
mb__D-Galactose	oral_Other glycan degradation	0.182786	0.09	0.337761
mb__D-Galactose	oral_Lipopolysaccharide biosynthesis	0.33433	0.16	0.367081
mb__D-Galactose	oral_Sphingolipid metabolism	0.152113	0.2	0.397275
mb__D-Galactose	oral_Butanoate metabolism	0.354157	0.18	0.378701
mb__D-Galactose	oral_Porphyrin and chlorophyll metabolism	0.405776	0.08	0.337761
mb__D-Galactose	oral_Phosphotransferase system (PTS)	0.0374376	0.17	0.371326
mb__D-Galactose	oral_Cell adhesion molecules (CAMs)	-0.238804	0.12	0.356697
mb__D-Galactose	mb__Valine	0.347272	0	0
mb__D-Galactose	mb__Acetic acid	0.213796	0.35	0.463909
mb__D-Galactose	mb__Leucine	0.389891	0.01	0.337761
mb__D-Galactose	mb__Isoleucine	0.387823	0.02	0.337761
mb__D-Galactose	mb__Serine	0.323726	0.04	0.337761
mb__D-Galactose	mb__Glycerol	0.0692072	0.01	0.337761
mb__D-Galactose	mb__Threonine	0.155592	0.03	0.337761
mb__D-Galactose	mb__Glycine	0.331602	0.02	0.337761
mb__D-Galactose	mb__Valeric acid	0.189159	0.21	0.398932
mb__D-Galactose	mb__Propionic acid	0.264703	0.34	0.459
mb__D-Galactose	mb__Alanine	0.276512	0.06	0.337761
mb__D-Galactose	mb__Putrescine	0.270022	0.08	0.337761
mb__D-Galactose	mb__Cadaverine	0.344551	0.03	0.337761
mb__D-Galactose	mb__N-alpha-Acetyllysine	0.315143	0.03	0.337761
mb__D-Galactose	mb__D-Fructose	0.358106	0.04	0.337761
mb__D-Galactose	mb__D-Galactose	0.266383	0.15	0.367081
mb__D-Glucose	gut_Citrate cycle (TCA cycle)	0.278009	0.02	0.337761
mb__D-Glucose	gut_Galactose metabolism	0.190697	0.19	0.38962
mb__D-Glucose	gut_Valine, leucine and isoleucine degradation	-0.0438625	0.06	0.337761
mb__D-Glucose	gut_Histidine metabolism	0.0994605	0.16	0.367081
mb__D-Glucose	gut_Cyanoamino acid metabolism	0.483108	0	0
mb__D-Glucose	gut_Starch and sucrose metabolism	0.204199	0.19	0.38962
mb__D-Glucose	gut_Other glycan degradation	0.385152	0.02	0.337761
mb__D-Glucose	gut_Amino sugar and nucleotide sugar metabolism	0.190936	0.21	0.398932
mb__D-Glucose	gut_Glycosaminoglycan degradation	0.3333	0.05	0.337761
mb__D-Glucose	gut_Glycerolipid metabolism	-0.32253	0	0
mb__D-Glucose	gut_Inositol phosphate metabolism	0.0216536	0.25	0.415148
mb__D-Glucose	gut_Glycosphingolipid biosynthesis - globo and isoglobo series	0.232163	0.08	0.337761
mb__D-Glucose	gut_Nitrotoluene degradation	-0.222914	0.01	0.337761
mb__D-Glucose	gut_Biotin metabolism	0.176794	0.04	0.337761
mb__D-Glucose	gut_Porphyrin and chlorophyll metabolism	0.00548312	0.29	0.43433
mb__D-Glucose	gut_Phenylpropanoid biosynthesis	0.493926	0	0
mb__D-Glucose	gut_Bacterial chemotaxis	-0.26389	0.02	0.337761
mb__D-Glucose	gut_Flagellar assembly	-0.268842	0.02	0.337761
mb__D-Glucose	gut_Basal transcription factors	-0.205698	0.01	0.337761
mb__D-Glucose	gut_Type I diabetes mellitus	0.221792	0.01	0.337761
mb__D-Glucose	oral_Penicillin and cephalosporin biosynthesis	0.297619	0.01	0.337761
mb__D-Glucose	oral_Novobiocin biosynthesis	0.213345	0.03	0.337761
mb__D-Glucose	oral_Taurine and hypotaurine metabolism	0.0750705	0.12	0.356697
mb__D-Glucose	oral_Other glycan degradation	0.147795	0.13	0.364851
mb__D-Glucose	oral_Lipopolysaccharide biosynthesis	0.31286	0.07	0.337761
mb__D-Glucose	oral_Sphingolipid metabolism	0.102774	0.22	0.401703
mb__D-Glucose	oral_Butanoate metabolism	0.350036	0.04	0.337761
mb__D-Glucose	oral_Porphyrin and chlorophyll metabolism	0.441189	0.01	0.337761
mb__D-Glucose	oral_Phosphotransferase system (PTS)	0.083605	0.08	0.337761
mb__D-Glucose	oral_Cell adhesion molecules (CAMs)	-0.217791	0.06	0.337761
mb__D-Glucose	mb__Valine	0.360718	0	0
mb__D-Glucose	mb__Acetic acid	0.206485	0.15	0.367081
mb__D-Glucose	mb__Leucine	0.396317	0.01	0.337761
mb__D-Glucose	mb__Isoleucine	0.398156	0	0
mb__D-Glucose	mb__Serine	0.369011	0.02	0.337761
mb__D-Glucose	mb__Glycerol	0.153304	0.01	0.337761
mb__D-Glucose	mb__Threonine	0.181102	0.04	0.337761
mb__D-Glucose	mb__Glycine	0.338639	0	0
mb__D-Glucose	mb__Valeric acid	0.170374	0.15	0.367081
mb__D-Glucose	mb__Propionic acid	0.250555	0.15	0.367081
mb__D-Glucose	mb__Alanine	0.27083	0.06	0.337761
mb__D-Glucose	mb__Putrescine	0.254565	0.06	0.337761
mb__D-Glucose	mb__Cadaverine	0.329492	0.02	0.337761
mb__D-Glucose	mb__N-alpha-Acetyllysine	0.306383	0.03	0.337761
mb__D-Glucose	mb__D-Fructose	0.385915	0.02	0.337761
mb__D-Glucose	mb__D-Galactose	0.272139	0.04	0.337761
mb__D-Glucose	mb__D-Glucose	0.284969	0.02	0.337761
mb__Palmitic acid	gut_Citrate cycle (TCA cycle)	-0.223124	0.59	0.624479
mb__Palmitic acid	gut_Galactose metabolism	-0.379817	0.6	0.632538
mb__Palmitic acid	gut_Valine, leucine and isoleucine degradation	-0.437002	0.22	0.401703
mb__Palmitic acid	gut_Histidine metabolism	-0.221378	0.22	0.401703
mb__Palmitic acid	gut_Cyanoamino acid metabolism	-0.0473997	0.75	0.758059
mb__Palmitic acid	gut_Starch and sucrose metabolism	-0.301575	0.69	0.707966
mb__Palmitic acid	gut_Other glycan degradation	-0.23134	0.63	0.657744
mb__Palmitic acid	gut_Amino sugar and nucleotide sugar metabolism	-0.408234	0.58	0.61703
mb__Palmitic acid	gut_Glycosaminoglycan degradation	-0.259258	0.52	0.566425
mb__Palmitic acid	gut_Glycerolipid metabolism	0.0411793	0.5	0.553321
mb__Palmitic acid	gut_Inositol phosphate metabolism	-0.287973	0.36	0.468852
mb__Palmitic acid	gut_Glycosphingolipid biosynthesis - globo and isoglobo series	-0.219765	0.56	0.599251
mb__Palmitic acid	gut_Nitrotoluene degradation	0.0931069	0.37	0.476976
mb__Palmitic acid	gut_Biotin metabolism	-0.209553	0.31	0.442901
mb__Palmitic acid	gut_Porphyrin and chlorophyll metabolism	-0.352059	0.37	0.476976
mb__Palmitic acid	gut_Phenylpropanoid biosynthesis	-0.0477724	0.75	0.758059
mb__Palmitic acid	gut_Bacterial chemotaxis	0.135044	0.4	0.496763
mb__Palmitic acid	gut_Flagellar assembly	0.2136	0.44	0.51507
mb__Palmitic acid	gut_Basal transcription factors	0.0891456	0.35	0.463909
mb__Palmitic acid	gut_Type I diabetes mellitus	-0.159247	0.28	0.428598
mb__Palmitic acid	oral_Penicillin and cephalosporin biosynthesis	0.142022	0.03	0.337761
mb__Palmitic acid	oral_Novobiocin biosynthesis	-0.143996	0.65	0.6738
mb__Palmitic acid	oral_Taurine and hypotaurine metabolism	0.177955	0.2	0.397275
mb__Palmitic acid	oral_Other glycan degradation	-0.317518	0.27	0.423518
mb__Palmitic acid	oral_Lipopolysaccharide biosynthesis	-0.28513	0.74	0.750814
mb__Palmitic acid	oral_Sphingolipid metabolism	-0.404779	0.27	0.423518
mb__Palmitic acid	oral_Butanoate metabolism	-0.172594	0.76	0.766837
mb__Palmitic acid	oral_Porphyrin and chlorophyll metabolism	0.0812271	0.08	0.337761
mb__Palmitic acid	oral_Phosphotransferase system (PTS)	0.305691	0.25	0.415148
mb__Palmitic acid	oral_Cell adhesion molecules (CAMs)	0.243123	0.54	0.581477
mb__Palmitic acid	mb__Valine	-0.0476863	0.15	0.367081
mb__Palmitic acid	mb__Acetic acid	-0.137715	0.62	0.64963
mb__Palmitic acid	mb__Leucine	-0.1138	0.15	0.367081
mb__Palmitic acid	mb__Isoleucine	-0.0858028	0.15	0.367081
mb__Palmitic acid	mb__Serine	0.183198	0.36	0.468852
mb__Palmitic acid	mb__Glycerol	0.556425	0.34	0.459
mb__Palmitic acid	mb__Threonine	0.114079	0.36	0.468852
mb__Palmitic acid	mb__Glycine	-0.0858655	0.13	0.364851
mb__Palmitic acid	mb__Valeric acid	-0.207459	0.53	0.572824
mb__Palmitic acid	mb__Propionic acid	-0.205931	0.64	0.665326
mb__Palmitic acid	mb__Alanine	-0.151879	0.14	0.365152
mb__Palmitic acid	mb__Putrescine	-0.217192	0.17	0.371326
mb__Palmitic acid	mb__Cadaverine	-0.244713	0.19	0.38962
mb__Palmitic acid	mb__N-alpha-Acetyllysine	-0.188977	0.16	0.367081
mb__Palmitic acid	mb__D-Fructose	0.0477503	0.12	0.356697
mb__Palmitic acid	mb__D-Galactose	-0.0682544	0.46	0.529345
mb__Palmitic acid	mb__D-Glucose	-0.0214349	0.29	0.43433
mb__Palmitic acid	mb__Palmitic acid	0.353182	0.71	0.723144
mb__N-Acetylglucosamine	gut_Citrate cycle (TCA cycle)	0.373262	0	0
mb__N-Acetylglucosamine	gut_Galactose metabolism	0.338464	0.09	0.337761
mb__N-Acetylglucosamine	gut_Valine, leucine and isoleucine degradation	0.112753	0.35	0.463909
mb__N-Acetylglucosamine	gut_Histidine metabolism	0.184992	0.32	0.449047
mb__N-Acetylglucosamine	gut_Cyanoamino acid metabolism	0.524923	0	0
mb__N-Acetylglucosamine	gut_Starch and sucrose metabolism	0.324212	0.27	0.423518
mb__N-Acetylglucosamine	gut_Other glycan degradation	0.488844	0.03	0.337761
mb__N-Acetylglucosamine	gut_Amino sugar and nucleotide sugar metabolism	0.349044	0.19	0.38962
mb__N-Acetylglucosamine	gut_Glycosaminoglycan degradation	0.444502	0.03	0.337761
mb__N-Acetylglucosamine	gut_Glycerolipid metabolism	-0.353913	0.03	0.337761
mb__N-Acetylglucosamine	gut_Inositol phosphate metabolism	0.127433	0.28	0.428598
mb__N-Acetylglucosamine	gut_Glycosphingolipid biosynthesis - globo and isoglobo series	0.323862	0.04	0.337761
mb__N-Acetylglucosamine	gut_Nitrotoluene degradation	-0.268103	0.09	0.337761
mb__N-Acetylglucosamine	gut_Biotin metabolism	0.261963	0.03	0.337761
mb__N-Acetylglucosamine	gut_Porphyrin and chlorophyll metabolism	0.133734	0.41	0.500444
mb__N-Acetylglucosamine	gut_Phenylpropanoid biosynthesis	0.536427	0	0
mb__N-Acetylglucosamine	gut_Bacterial chemotaxis	-0.326408	0.04	0.337761
mb__N-Acetylglucosamine	gut_Flagellar assembly	-0.360167	0	0
mb__N-Acetylglucosamine	gut_Basal transcription factors	-0.24857	0.08	0.337761
mb__N-Acetylglucosamine	gut_Type I diabetes mellitus	0.290965	0.01	0.337761
mb__N-Acetylglucosamine	oral_Penicillin and cephalosporin biosynthesis	0.261141	0.06	0.337761
mb__N-Acetylglucosamine	oral_Novobiocin biosynthesis	0.276544	0.02	0.337761
mb__N-Acetylglucosamine	oral_Taurine and hypotaurine metabolism	0.0142051	0.19	0.38962
mb__N-Acetylglucosamine	oral_Other glycan degradation	0.270732	0.23	0.405735
mb__N-Acetylglucosamine	oral_Lipopolysaccharide biosynthesis	0.432425	0.07	0.337761
mb__N-Acetylglucosamine	oral_Sphingolipid metabolism	0.25514	0.24	0.409742
mb__N-Acetylglucosamine	oral_Butanoate metabolism	0.430587	0.05	0.337761
mb__N-Acetylglucosamine	oral_Porphyrin and chlorophyll metabolism	0.434117	0.01	0.337761
mb__N-Acetylglucosamine	oral_Phosphotransferase system (PTS)	-0.0232572	0.39	0.489767
mb__N-Acetylglucosamine	oral_Cell adhesion molecules (CAMs)	-0.317248	0.11	0.355216
mb__N-Acetylglucosamine	mb__Valine	0.396409	0.09	0.337761
mb__N-Acetylglucosamine	mb__Acetic acid	0.267052	0.21	0.398932
mb__N-Acetylglucosamine	mb__Leucine	0.457852	0.08	0.337761
mb__N-Acetylglucosamine	mb__Isoleucine	0.449608	0.07	0.337761
mb__N-Acetylglucosamine	mb__Serine	0.321199	0.02	0.337761
mb__N-Acetylglucosamine	mb__Glycerol	-0.0411516	0.53	0.572824
mb__N-Acetylglucosamine	mb__Threonine	0.148851	0.12	0.356697
mb__N-Acetylglucosamine	mb__Glycine	0.387085	0.12	0.356697
mb__N-Acetylglucosamine	mb__Valeric acid	0.254455	0.09	0.337761
mb__N-Acetylglucosamine	mb__Propionic acid	0.338161	0.17	0.371326
mb__N-Acetylglucosamine	mb__Alanine	0.33982	0.02	0.337761
mb__N-Acetylglucosamine	mb__Putrescine	0.346469	0.04	0.337761
mb__N-Acetylglucosamine	mb__Cadaverine	0.435213	0.08	0.337761
mb__N-Acetylglucosamine	mb__N-alpha-Acetyllysine	0.390668	0	0
mb__N-Acetylglucosamine	mb__D-Fructose	0.388198	0	0
mb__N-Acetylglucosamine	mb__D-Galactose	0.310799	0.04	0.337761
mb__N-Acetylglucosamine	mb__D-Glucose	0.307263	0.01	0.337761
mb__N-Acetylglucosamine	mb__Palmitic acid	-0.150905	0.46	0.529345
mb__N-Acetylglucosamine	mb__N-Acetylglucosamine	0.377753	0.01	0.337761
mb__Vaccenic acid	gut_Citrate cycle (TCA cycle)	-0.217333	0.32	0.449047
mb__Vaccenic acid	gut_Galactose metabolism	-0.351141	0.29	0.43433
mb__Vaccenic acid	gut_Valine, leucine and isoleucine degradation	-0.386474	0.11	0.355216
mb__Vaccenic acid	gut_Histidine metabolism	-0.203885	0.03	0.337761
mb__Vaccenic acid	gut_Cyanoamino acid metabolism	-0.0744116	0.47	0.533899
mb__Vaccenic acid	gut_Starch and sucrose metabolism	-0.282321	0.43	0.510745
mb__Vaccenic acid	gut_Other glycan degradation	-0.23179	0.36	0.468852
mb__Vaccenic acid	gut_Amino sugar and nucleotide sugar metabolism	-0.376477	0.28	0.428598
mb__Vaccenic acid	gut_Glycosaminoglycan degradation	-0.253213	0.29	0.43433
mb__Vaccenic acid	gut_Glycerolipid metabolism	0.0581742	0.23	0.405735
mb__Vaccenic acid	gut_Inositol phosphate metabolism	-0.258044	0.14	0.365152
mb__Vaccenic acid	gut_Glycosphingolipid biosynthesis - globo and isoglobo series	-0.211286	0.33	0.454979
mb__Vaccenic acid	gut_Nitrotoluene degradation	0.0978103	0.14	0.365152
mb__Vaccenic acid	gut_Biotin metabolism	-0.198499	0.13	0.364851
mb__Vaccenic acid	gut_Porphyrin and chlorophyll metabolism	-0.31407	0.26	0.420966
mb__Vaccenic acid	gut_Phenylpropanoid biosynthesis	-0.0754642	0.45	0.522165
mb__Vaccenic acid	gut_Bacterial chemotaxis	0.137908	0.16	0.367081
mb__Vaccenic acid	gut_Flagellar assembly	0.208236	0.21	0.398932
mb__Vaccenic acid	gut_Basal transcription factors	0.0931338	0.11	0.355216
mb__Vaccenic acid	gut_Type I diabetes mellitus	-0.15667	0.13	0.364851
mb__Vaccenic acid	oral_Penicillin and cephalosporin biosynthesis	0.106729	0.01	0.337761
mb__Vaccenic acid	oral_Novobiocin biosynthesis	-0.142518	0.39	0.489767
mb__Vaccenic acid	oral_Taurine and hypotaurine metabolism	0.153569	0.17	0.371326
mb__Vaccenic acid	oral_Other glycan degradation	-0.292771	0.05	0.337761
mb__Vaccenic acid	oral_Lipopolysaccharide biosynthesis	-0.274905	0.48	0.540835
mb__Vaccenic acid	oral_Sphingolipid metabolism	-0.367528	0.03	0.337761
mb__Vaccenic acid	oral_Butanoate metabolism	-0.177105	0.47	0.533899
mb__Vaccenic acid	oral_Porphyrin and chlorophyll metabolism	0.0429944	0.05	0.337761
mb__Vaccenic acid	oral_Phosphotransferase system (PTS)	0.26682	0.18	0.378701
mb__Vaccenic acid	oral_Cell adhesion molecules (CAMs)	0.231142	0.27	0.423518
mb__Vaccenic acid	mb__Valine	-0.0665157	0.07	0.337761
mb__Vaccenic acid	mb__Acetic acid	-0.136465	0.4	0.496763
mb__Vaccenic acid	mb__Leucine	-0.127798	0.07	0.337761
mb__Vaccenic acid	mb__Isoleucine	-0.102973	0.07	0.337761
mb__Vaccenic acid	mb__Serine	0.138664	0.22	0.401703
mb__Vaccenic acid	mb__Glycerol	0.485598	0.12	0.356697
mb__Vaccenic acid	mb__Threonine	0.0895899	0.24	0.409742
mb__Vaccenic acid	mb__Glycine	-0.0990651	0.07	0.337761
mb__Vaccenic acid	mb__Valeric acid	-0.196206	0.34	0.459
mb__Vaccenic acid	mb__Propionic acid	-0.200184	0.41	0.500444
mb__Vaccenic acid	mb__Alanine	-0.153371	0.09	0.337761
mb__Vaccenic acid	mb__Putrescine	-0.210486	0.13	0.364851
mb__Vaccenic acid	mb__Cadaverine	-0.239999	0.09	0.337761
mb__Vaccenic acid	mb__N-alpha-Acetyllysine	-0.188796	0.12	0.356697
mb__Vaccenic acid	mb__D-Fructose	0.0168459	0.06	0.337761
mb__Vaccenic acid	mb__D-Galactose	-0.0789436	0.34	0.459
mb__Vaccenic acid	mb__D-Glucose	-0.0380791	0.27	0.423518
mb__Vaccenic acid	mb__Palmitic acid	0.316134	0.44	0.51507
mb__Vaccenic acid	mb__N-Acetylglucosamine	-0.15493	0.27	0.423518
mb__Vaccenic acid	mb__Vaccenic acid	0.28423	0.33	0.454979
mb__Stearic acid	gut_Citrate cycle (TCA cycle)	-0.283807	0.62	0.64963
mb__Stearic acid	gut_Galactose metabolism	-0.443577	0.6	0.632538
mb__Stearic acid	gut_Valine, leucine and isoleucine degradation	-0.473521	0.17	0.371326
mb__Stearic acid	gut_Histidine metabolism	-0.256905	0.21	0.398932
mb__Stearic acid	gut_Cyanoamino acid metabolism	-0.119631	0.8	0.804691
mb__Stearic acid	gut_Starch and sucrose metabolism	-0.359587	0.75	0.758059
mb__Stearic acid	gut_Other glycan degradation	-0.307819	0.64	0.665326
mb__Stearic acid	gut_Amino sugar and nucleotide sugar metabolism	-0.474801	0.6	0.632538
mb__Stearic acid	gut_Glycosaminoglycan degradation	-0.331205	0.54	0.581477
mb__Stearic acid	gut_Glycerolipid metabolism	0.0903325	0.56	0.599251
mb__Stearic acid	gut_Inositol phosphate metabolism	-0.319113	0.31	0.442901
mb__Stearic acid	gut_Glycosphingolipid biosynthesis - globo and isoglobo series	-0.273705	0.58	0.61703
mb__Stearic acid	gut_Nitrotoluene degradation	0.133389	0.39	0.489767
mb__Stearic acid	gut_Biotin metabolism	-0.254748	0.32	0.449047
mb__Stearic acid	gut_Porphyrin and chlorophyll metabolism	-0.387191	0.4	0.496763
mb__Stearic acid	gut_Phenylpropanoid biosynthesis	-0.121554	0.81	0.813627
mb__Stearic acid	gut_Bacterial chemotaxis	0.185154	0.41	0.500444
mb__Stearic acid	gut_Flagellar assembly	0.272071	0.45	0.522165
mb__Stearic acid	gut_Basal transcription factors	0.126632	0.38	0.483245
mb__Stearic acid	gut_Type I diabetes mellitus	-0.205828	0.28	0.428598
mb__Stearic acid	oral_Penicillin and cephalosporin biosynthesis	0.114238	0.03	0.337761
mb__Stearic acid	oral_Novobiocin biosynthesis	-0.187906	0.67	0.690604
mb__Stearic acid	oral_Taurine and hypotaurine metabolism	0.184821	0.15	0.367081
mb__Stearic acid	oral_Other glycan degradation	-0.369194	0.27	0.423518
mb__Stearic acid	oral_Lipopolysaccharide biosynthesis	-0.356743	0.78	0.786201
mb__Stearic acid	oral_Sphingolipid metabolism	-0.458672	0.26	0.420966
mb__Stearic acid	oral_Butanoate metabolism	-0.238424	0.81	0.813627
mb__Stearic acid	oral_Porphyrin and chlorophyll metabolism	0.0274175	0.04	0.337761
mb__Stearic acid	oral_Phosphotransferase system (PTS)	0.32383	0.24	0.409742
mb__Stearic acid	oral_Cell adhesion molecules (CAMs)	0.297331	0.57	0.607722
mb__Stearic acid	mb__Valine	-0.102818	0.14	0.365152
mb__Stearic acid	mb__Acetic acid	-0.180053	0.67	0.690604
mb__Stearic acid	mb__Leucine	-0.180368	0.12	0.356697
mb__Stearic acid	mb__Isoleucine	-0.149895	0.12	0.356697
mb__Stearic acid	mb__Serine	0.149443	0.36	0.468852
mb__Stearic acid	mb__Glycerol	0.589286	0.3	0.438936
mb__Stearic acid	mb__Threonine	0.0998722	0.37	0.476976
mb__Stearic acid	mb__Glycine	-0.141635	0.12	0.356697
mb__Stearic acid	mb__Valeric acid	-0.251551	0.53	0.572824
mb__Stearic acid	mb__Propionic acid	-0.261094	0.68	0.699182
mb__Stearic acid	mb__Alanine	-0.204603	0.13	0.364851
mb__Stearic acid	mb__Putrescine	-0.274016	0.15	0.367081
mb__Stearic acid	mb__Cadaverine	-0.314708	0.15	0.367081
mb__Stearic acid	mb__N-alpha-Acetyllysine	-0.250298	0.14	0.365152
mb__Stearic acid	mb__D-Fructose	-0.0015921	0.17	0.371326
mb__Stearic acid	mb__D-Galactose	-0.112999	0.48	0.540835
mb__Stearic acid	mb__D-Glucose	-0.0634047	0.29	0.43433
mb__Stearic acid	mb__Palmitic acid	0.390656	0.7	0.715708
mb__Stearic acid	mb__N-Acetylglucosamine	-0.208633	0.44	0.51507
mb__Stearic acid	mb__Vaccenic acid	0.352321	0.43	0.510745
mb__Stearic acid	mb__Stearic acid	0.437661	0.76	0.766837
mb__Linoleic acid	gut_Citrate cycle (TCA cycle)	-0.242976	0.36	0.468852
mb__Linoleic acid	gut_Galactose metabolism	-0.377315	0.31	0.442901
mb__Linoleic acid	gut_Valine, leucine and isoleucine degradation	-0.400304	0.18	0.378701
mb__Linoleic acid	gut_Histidine metabolism	-0.218418	0.05	0.337761
mb__Linoleic acid	gut_Cyanoamino acid metabolism	-0.106089	0.5	0.553321
mb__Linoleic acid	gut_Starch and sucrose metabolism	-0.306369	0.47	0.533899
mb__Linoleic acid	gut_Other glycan degradation	-0.264372	0.35	0.463909
mb__Linoleic acid	gut_Amino sugar and nucleotide sugar metabolism	-0.403742	0.3	0.438936
mb__Linoleic acid	gut_Glycosaminoglycan degradation	-0.283644	0.28	0.428598
mb__Linoleic acid	gut_Glycerolipid metabolism	0.0796836	0.22	0.401703
mb__Linoleic acid	gut_Inositol phosphate metabolism	-0.270285	0.18	0.378701
mb__Linoleic acid	gut_Glycosphingolipid biosynthesis - globo and isoglobo series	-0.233966	0.33	0.454979
mb__Linoleic acid	gut_Nitrotoluene degradation	0.115124	0.14	0.365152
mb__Linoleic acid	gut_Biotin metabolism	-0.217368	0.14	0.365152
mb__Linoleic acid	gut_Porphyrin and chlorophyll metabolism	-0.327737	0.28	0.428598
mb__Linoleic acid	gut_Phenylpropanoid biosynthesis	-0.107825	0.48	0.540835
mb__Linoleic acid	gut_Bacterial chemotaxis	0.159344	0.18	0.378701
mb__Linoleic acid	gut_Flagellar assembly	0.232952	0.23	0.405735
mb__Linoleic acid	gut_Basal transcription factors	0.109232	0.15	0.367081
mb__Linoleic acid	gut_Type I diabetes mellitus	-0.176418	0.14	0.365152
mb__Linoleic acid	oral_Penicillin and cephalosporin biosynthesis	0.0936956	0.05	0.337761
mb__Linoleic acid	oral_Novobiocin biosynthesis	-0.161166	0.34	0.459
mb__Linoleic acid	oral_Taurine and hypotaurine metabolism	0.155662	0.23	0.405735
mb__Linoleic acid	oral_Other glycan degradation	-0.313933	0.05	0.337761
mb__Linoleic acid	oral_Lipopolysaccharide biosynthesis	-0.305051	0.48	0.540835
mb__Linoleic acid	oral_Sphingolipid metabolism	-0.389208	0.04	0.337761
mb__Linoleic acid	oral_Butanoate metabolism	-0.20529	0.49	0.54871
mb__Linoleic acid	oral_Porphyrin and chlorophyll metabolism	0.018779	0.09	0.337761
mb__Linoleic acid	oral_Phosphotransferase system (PTS)	0.273221	0.23	0.405735
mb__Linoleic acid	oral_Cell adhesion molecules (CAMs)	0.253817	0.25	0.415148
mb__Linoleic acid	mb__Valine	-0.0906336	0.09	0.337761
mb__Linoleic acid	mb__Acetic acid	-0.15445	0.41	0.500444
mb__Linoleic acid	mb__Leucine	-0.156621	0.08	0.337761
mb__Linoleic acid	mb__Isoleucine	-0.13085	0.09	0.337761
mb__Linoleic acid	mb__Serine	0.122774	0.27	0.423518
mb__Linoleic acid	mb__Glycerol	0.497179	0.23	0.405735
mb__Linoleic acid	mb__Threonine	0.0827062	0.28	0.428598
mb__Linoleic acid	mb__Glycine	-0.123263	0.08	0.337761
mb__Linoleic acid	mb__Valeric acid	-0.214598	0.3	0.438936
mb__Linoleic acid	mb__Propionic acid	-0.223478	0.31	0.442901
mb__Linoleic acid	mb__Alanine	-0.175873	0.08	0.337761
mb__Linoleic acid	mb__Putrescine	-0.234454	0.09	0.337761
mb__Linoleic acid	mb__Cadaverine	-0.269644	0.08	0.337761
mb__Linoleic acid	mb__N-alpha-Acetyllysine	-0.214901	0.07	0.337761
mb__Linoleic acid	mb__D-Fructose	-0.00521772	0.14	0.365152
mb__Linoleic acid	mb__D-Galactose	-0.0983611	0.34	0.459
mb__Linoleic acid	mb__D-Glucose	-0.0565177	0.24	0.409742
mb__Linoleic acid	mb__Palmitic acid	0.33083	0.5	0.553321
mb__Linoleic acid	mb__N-Acetylglucosamine	-0.179649	0.25	0.415148
mb__Linoleic acid	mb__Vaccenic acid	0.298553	0.3	0.438936
mb__Linoleic acid	mb__Stearic acid	0.371031	0.5	0.553321
mb__Linoleic acid	mb__Linoleic acid	0.314573	0.38	0.483245
mb__Isocitric acid	gut_Citrate cycle (TCA cycle)	-0.121004	0.17	0.371326
mb__Isocitric acid	gut_Galactose metabolism	-0.173979	0.16	0.367081
mb__Isocitric acid	gut_Valine, leucine and isoleucine degradation	-0.170353	0.07	0.337761
mb__Isocitric acid	gut_Histidine metabolism	-0.10008	0.01	0.337761
mb__Isocitric acid	gut_Cyanoamino acid metabolism	-0.0737362	0.23	0.405735
mb__Isocitric acid	gut_Starch and sucrose metabolism	-0.144118	0.21	0.398932
mb__Isocitric acid	gut_Other glycan degradation	-0.136436	0.16	0.367081
mb__Isocitric acid	gut_Amino sugar and nucleotide sugar metabolism	-0.185406	0.17	0.371326
mb__Isocitric acid	gut_Glycosaminoglycan degradation	-0.141763	0.12	0.356697
mb__Isocitric acid	gut_Glycerolipid metabolism	0.0530526	0.11	0.355216
mb__Isocitric acid	gut_Inositol phosphate metabolism	-0.117985	0.13	0.364851
mb__Isocitric acid	gut_Glycosphingolipid biosynthesis - globo and isoglobo series	-0.114464	0.14	0.365152
mb__Isocitric acid	gut_Nitrotoluene degradation	0.0626023	0.07	0.337761
mb__Isocitric acid	gut_Biotin metabolism	-0.104095	0.08	0.337761
mb__Isocitric acid	gut_Porphyrin and chlorophyll metabolism	-0.141864	0.16	0.367081
mb__Isocitric acid	gut_Phenylpropanoid biosynthesis	-0.0751111	0.21	0.398932
mb__Isocitric acid	gut_Bacterial chemotaxis	0.0840685	0.09	0.337761
mb__Isocitric acid	gut_Flagellar assembly	0.116145	0.12	0.356697
mb__Isocitric acid	gut_Basal transcription factors	0.059063	0.1	0.355177
mb__Isocitric acid	gut_Type I diabetes mellitus	-0.0890099	0.09	0.337761
mb__Isocitric acid	oral_Penicillin and cephalosporin biosynthesis	0.0232678	0.02	0.337761
mb__Isocitric acid	oral_Novobiocin biosynthesis	-0.0819345	0.17	0.371326
mb__Isocitric acid	oral_Taurine and hypotaurine metabolism	0.062891	0.08	0.337761
mb__Isocitric acid	oral_Other glycan degradation	-0.144125	0.06	0.337761
mb__Isocitric acid	oral_Lipopolysaccharide biosynthesis	-0.149828	0.25	0.415148
mb__Isocitric acid	oral_Sphingolipid metabolism	-0.174035	0.04	0.337761
mb__Isocitric acid	oral_Butanoate metabolism	-0.108891	0.22	0.401703
mb__Isocitric acid	oral_Porphyrin and chlorophyll metabolism	-0.0173844	0.22	0.401703
mb__Isocitric acid	oral_Phosphotransferase system (PTS)	0.11317	0.15	0.367081
mb__Isocitric acid	oral_Cell adhesion molecules (CAMs)	0.122207	0.13	0.364851
mb__Isocitric acid	mb__Valine	-0.0599885	0.06	0.337761
mb__Isocitric acid	mb__Acetic acid	-0.0786378	0.21	0.398932
mb__Isocitric acid	mb__Leucine	-0.0905451	0.06	0.337761
mb__Isocitric acid	mb__Isoleucine	-0.079521	0.06	0.337761
mb__Isocitric acid	mb__Serine	0.0317009	0.18	0.378701
mb__Isocitric acid	mb__Glycerol	0.205868	0.14	0.365152
mb__Isocitric acid	mb__Threonine	0.0252548	0.2	0.397275
mb__Isocitric acid	mb__Glycine	-0.0728049	0.06	0.337761
mb__Isocitric acid	mb__Valeric acid	-0.102528	0.19	0.38962
mb__Isocitric acid	mb__Propionic acid	-0.110997	0.21	0.398932
mb__Isocitric acid	mb__Alanine	-0.0916084	0.07	0.337761
mb__Isocitric acid	mb__Putrescine	-0.115969	0.08	0.337761
mb__Isocitric acid	mb__Cadaverine	-0.135497	0.07	0.337761
mb__Isocitric acid	mb__N-alpha-Acetyllysine	-0.110519	0.07	0.337761
mb__Isocitric acid	mb__D-Fructose	-0.0245543	0.08	0.337761
mb__Isocitric acid	mb__D-Galactose	-0.0582073	0.17	0.371326
mb__Isocitric acid	mb__D-Glucose	-0.0408769	0.15	0.367081
mb__Isocitric acid	mb__Palmitic acid	0.144121	0.24	0.409742
mb__Isocitric acid	mb__N-Acetylglucosamine	-0.0953444	0.09	0.337761
mb__Isocitric acid	mb__Vaccenic acid	0.131143	0.22	0.401703
mb__Isocitric acid	mb__Stearic acid	0.163909	0.24	0.409742
mb__Isocitric acid	mb__Linoleic acid	0.139127	0.22	0.401703
mb__Isocitric acid	mb__Isocitric acid	0.0624499	0.26	0.420966
mb__Erucic acid	gut_Citrate cycle (TCA cycle)	-0.269415	0.53	0.572824
mb__Erucic acid	gut_Galactose metabolism	-0.429024	0.51	0.560136
mb__Erucic acid	gut_Valine, leucine and isoleucine degradation	-0.466043	0.15	0.367081
mb__Erucic acid	gut_Histidine metabolism	-0.248834	0.19	0.38962
mb__Erucic acid	gut_Cyanoamino acid metabolism	-0.101647	0.73	0.741184
mb__Erucic acid	gut_Starch and sucrose metabolism	-0.346174	0.63	0.657744
mb__Erucic acid	gut_Other glycan degradation	-0.289485	0.58	0.61703
mb__Erucic acid	gut_Amino sugar and nucleotide sugar metabolism	-0.459652	0.47	0.533899
mb__Erucic acid	gut_Glycosaminoglycan degradation	-0.314121	0.49	0.54871
mb__Erucic acid	gut_Glycerolipid metabolism	0.0781292	0.47	0.533899
mb__Erucic acid	gut_Inositol phosphate metabolism	-0.312406	0.22	0.401703
mb__Erucic acid	gut_Glycosphingolipid biosynthesis - globo and isoglobo series	-0.260995	0.49	0.54871
mb__Erucic acid	gut_Nitrotoluene degradation	0.12362	0.39	0.489767
mb__Erucic acid	gut_Biotin metabolism	-0.244199	0.28	0.428598
mb__Erucic acid	gut_Porphyrin and chlorophyll metabolism	-0.37973	0.31	0.442901
mb__Erucic acid	gut_Phenylpropanoid biosynthesis	-0.103181	0.73	0.741184
mb__Erucic acid	gut_Bacterial chemotaxis	0.173077	0.35	0.463909
mb__Erucic acid	gut_Flagellar assembly	0.258198	0.39	0.489767
mb__Erucic acid	gut_Basal transcription factors	0.117551	0.34	0.459
mb__Erucic acid	gut_Type I diabetes mellitus	-0.194733	0.27	0.423518
mb__Erucic acid	oral_Penicillin and cephalosporin biosynthesis	0.121782	0.03	0.337761
mb__Erucic acid	oral_Novobiocin biosynthesis	-0.177424	0.56	0.599251
mb__Erucic acid	oral_Taurine and hypotaurine metabolism	0.183789	0.18	0.378701
mb__Erucic acid	oral_Other glycan degradation	-0.357436	0.26	0.420966
mb__Erucic acid	oral_Lipopolysaccharide biosynthesis	-0.339843	0.67	0.690604
mb__Erucic acid	oral_Sphingolipid metabolism	-0.446698	0.23	0.405735
mb__Erucic acid	oral_Butanoate metabolism	-0.22254	0.7	0.715708
mb__Erucic acid	oral_Porphyrin and chlorophyll metabolism	0.0412706	0.07	0.337761
mb__Erucic acid	oral_Phosphotransferase system (PTS)	0.320462	0.22	0.401703
mb__Erucic acid	oral_Cell adhesion molecules (CAMs)	0.284646	0.48	0.540835
mb__Erucic acid	mb__Valine	-0.0891367	0.16	0.367081
mb__Erucic acid	mb__Acetic acid	-0.169941	0.59	0.624479
mb__Erucic acid	mb__Leucine	-0.164068	0.15	0.367081
mb__Erucic acid	mb__Isoleucine	-0.134108	0.15	0.367081
mb__Erucic acid	mb__Serine	0.15865	0.31	0.442901
mb__Erucic acid	mb__Glycerol	0.583195	0.22	0.401703
mb__Erucic acid	mb__Threonine	0.103892	0.34	0.459
mb__Erucic acid	mb__Glycine	-0.127942	0.12	0.356697
mb__Erucic acid	mb__Valeric acid	-0.241271	0.49	0.54871
mb__Erucic acid	mb__Propionic acid	-0.248023	0.51	0.560136
mb__Erucic acid	mb__Alanine	-0.191934	0.12	0.356697
mb__Erucic acid	mb__Putrescine	-0.260571	0.13	0.364851
mb__Erucic acid	mb__Cadaverine	-0.298058	0.16	0.367081
mb__Erucic acid	mb__N-alpha-Acetyllysine	-0.235612	0.12	0.356697
mb__Erucic acid	mb__D-Fructose	0.0110064	0.13	0.364851
mb__Erucic acid	mb__D-Galactose	-0.102011	0.43	0.510745
mb__Erucic acid	mb__D-Glucose	-0.0529312	0.3	0.438936
mb__Erucic acid	mb__Palmitic acid	0.38261	0.64	0.665326
mb__Erucic acid	mb__N-Acetylglucosamine	-0.194702	0.42	0.504207
mb__Erucic acid	mb__Vaccenic acid	0.344454	0.36	0.468852
mb__Erucic acid	mb__Stearic acid	0.427364	0.64	0.665326
mb__Erucic acid	mb__Linoleic acid	0.362212	0.46	0.529345
mb__Erucic acid	mb__Isocitric acid	0.159495	0.22	0.401703
mb__Erucic acid	mb__Erucic acid	0.417602	0.62	0.64963
